# Supplementary material for: (η8-Cyclooctatetraene)(η5-fluorenyl)titanium: a processable molecular spin qubit with optimized control of the molecule–substrate interface
Source: Chem Sci. 2024 Aug 9;15(35):14390–8. doi: 10.1039/d4sc03290j (PMC11325857; doi:10.1039/d4sc03290j)
Supplement: SC-015-D4SC03290J-s002 [file SC-015-D4SC03290J-s002.xyz]

     183
 i =      321, E =     -4961.3584057731
 Au         2.8850000000       11.6596000000       -4.7112000000
 Au         4.3275000000       14.1581000000       -4.7112000000
 Au         5.7700000000       11.6596000000       -4.7112000000
 Au         7.2125000000       14.1581000000       -4.7112000000
 Au         8.6550000000       11.6596000000       -4.7112000000
 Au        10.0975000000       14.1581000000       -4.7112000000
 Au        11.5400000000        1.6656000000       -4.7112000000
 Au        12.9825000000        4.1641000000       -4.7112000000
 Au        14.4250000000        1.6656000000       -4.7112000000
 Au        15.8675000000        4.1641000000       -4.7112000000
 Au        17.3100000000        1.6656000000       -4.7112000000
 Au        18.7525000000        4.1641000000       -4.7112000000
 Au         2.8850000000        1.6657000000       -4.7112000000
 Au         5.7700000000        1.6657000000       -4.7112000000
 Au         8.6550000000        1.6657000000       -4.7112000000
 Au        10.0975000000        4.1641000000       -4.7112000000
 Au         7.2125000000        4.1641000000       -4.7112000000
 Au         4.3275000000        4.1641000000       -4.7112000000
 Au         2.8850000000        6.6626000000       -4.7112000000
 Au         5.7700000000        6.6626000000       -4.7112000000
 Au         8.6550000000        6.6626000000       -4.7112000000
 Au         7.2125000000        9.1611000000       -4.7112000000
 Au        10.0975000000        9.1611000000       -4.7112000000
 Au         4.3275000000        9.1611000000       -4.7112000000
 Au        11.5400000000        6.6626000000       -4.7112000000
 Au        14.4250000000        6.6626000000       -4.7112000000
 Au        17.3100000000        6.6626000000       -4.7112000000
 Au        12.9825000000        9.1611000000       -4.7112000000
 Au        11.5400000000       11.6596000000       -4.7112000000
 Au        14.4250000000       11.6596000000       -4.7112000000
 Au        12.9825000000       14.1581000000       -4.7112000000
 Au        15.8675000000        9.1611000000       -4.7112000000
 Au        17.3100000000       11.6596000000       -4.7112000000
 Au        15.8675000000       14.1581000000       -4.7112000000
 Au        18.7525000000        9.1611000000       -4.7112000000
 Au        18.7525000000       14.1581000000       -4.7112000000
 Au         4.3275000000       19.1551000000       -4.7112000000
 Au         7.2125000000       19.1551000000       -4.7112000000
 Au        10.0975000000       19.1551000000       -4.7112000000
 Au        12.9825000000       19.1551000000       -4.7112000000
 Au        15.8675000000       19.1551000000       -4.7112000000
 Au        18.7525000000       19.1551000000       -4.7112000000
 Au         2.8850000000       16.6566000000       -4.7112000000
 Au         5.7700000000       16.6566000000       -4.7112000000
 Au         8.6550000000       16.6566000000       -4.7112000000
 Au        11.5400000000       16.6566000000       -4.7112000000
 Au        14.4250000000       16.6566000000       -4.7112000000
 Au        17.3100000000       16.6566000000       -4.7112000000
 Au         1.4410491878        0.8698515525       -2.2661757951
 Au         4.3253509766        0.8668994492       -2.2663927952
 Au         7.2109284083        0.8664558045       -2.2672037398
 Au         2.8845159153        3.3649325549       -2.2670755933
 Au         5.7692614931        3.3641207276       -2.2671267861
 Au         8.6552073886        3.3613346268       -2.2682239140
 Au         1.4419073700        5.8625531578       -2.2633485802
 Au         4.3258298942        5.8613940239       -2.2668680798
 Au         7.2097152695        5.8558395229       -2.2671342446
 Au         2.8839417132        8.3570635376       -2.2640290387
 Au         5.7689924399        8.3625303887       -2.2646362580
 Au         8.6560354474        8.3439779534       -2.2886740195
 Au         1.4398896970       10.8565918697       -2.2655743223
 Au         2.8841918272       13.3534680709       -2.2652029287
 Au         4.3199706542       10.8579196972       -2.2624017243
 Au         5.7679489494       13.3580696987       -2.2637295445
 Au         7.1976537623       10.8636685186       -2.2845912438
 Au         8.6557952856       13.3522400787       -2.2599611788
 Au        11.5436658024       13.3578883755       -2.2633337946
 Au        10.1079276486       10.8629703649       -2.2862267330
 Au        11.5436372032        8.3612574048       -2.2664463543
 Au        10.0994502754        5.8552147823       -2.2680231287
 Au        11.5412534057        3.3636407536       -2.2675729131
 Au        10.0968506323        0.8660336850       -2.2672246100
 Au        14.4279464619       13.3539466082       -2.2662245290
 Au        12.9871996792       10.8584877591       -2.2636604337
 Au        14.4291863272        8.3570849171       -2.2644643495
 Au        12.9842743667        5.8608086329       -2.2672152842
 Au        14.4262547749        3.3647936773       -2.2670091010
 Au        12.9826299522        0.8672567030       -2.2662519522
 Au        17.3111715707       13.3527769006       -2.2681602917
 Au        15.8669159798       10.8565958319       -2.2663259251
 Au        17.3116939479        8.3606358527       -2.2655062195
 Au        15.8679271105        5.8622659808       -2.2636262872
 Au        17.3103468141        3.3689802112       -2.2655605797
 Au        15.8670614713        0.8693401999       -2.2662860088
 Au         2.8840272306       18.3489549776       -2.2667486921
 Au         5.7692179927       18.3475896692       -2.2683066121
 Au         8.6554632224       18.3485205918       -2.2679061905
 Au        11.5415068445       18.3475080521       -2.2681998052
 Au        14.4269939587       18.3490952457       -2.2670812535
 Au        17.3105938250       18.3486783923       -2.2682055702
 Au         1.4407493666       15.8497546625       -2.2661573028
 Au         4.3241177036       15.8495930956       -2.2663914235
 Au         7.2108789857       15.8509022433       -2.2664091706
 Au        10.0971743666       15.8503746938       -2.2666969619
 Au        12.9841602897       15.8502788996       -2.2665923130
 Au        15.8676515824       15.8490767591       -2.2661886732
 Au         0.0005139792        0.0672616356        0.1708722596
 Au         2.8842599623        0.0661731129        0.1719592596
 Au         1.4409706781        2.5682969050        0.1773326586
 Au         4.3257376030        2.5659432173        0.1749581315
 Au         7.2118829461        2.5632044560        0.1772285797
 Au         0.0006490396        5.0637323344        0.1903307456
 Au         2.8819764122        5.0654320903        0.1826903288
 Au         5.7666899640        5.0590202935        0.1847872924
 Au         1.4401385675        7.5603757149        0.1859566778
 Au         4.3234064727        7.5565742506        0.1833285763
 Au         7.2069740108        7.5471667244        0.1613128863
 Au         5.7698565564        0.0656759315        0.1742230013
 Au         0.0008139337       10.0566397382        0.1808218170
 Au         1.4402972147       12.5552316883        0.1815419800
 Au         2.8828124907       10.0561437754        0.1818834324
 Au         4.3235669625       12.5549859149        0.1836938285
 Au         5.7624471609       10.0533039831        0.1760733826
 Au         7.2059500882       12.5546590138        0.1722010585
 Au         8.6553666882        0.0660290861        0.1750136857
 Au        10.0964765871        2.5637123488        0.1770402567
 Au         8.6553403359        5.0567885699        0.1818996929
 Au        10.1014959130        7.5476667239        0.1600855759
 Au         8.6551893595       10.0480183542        0.0590882050
 Au        10.1022364546       12.5541729808        0.1719876440
 Au        11.5400956613        0.0657097992        0.1737426331
 Au        12.9831046881        2.5656616031        0.1747723534
 Au        14.4256307384        0.0660578100        0.1726991282
 Au        15.8679224501        2.5681574018        0.1770331478
 Au        15.8697459840        7.5597622058        0.1859179996
 Au        15.8688361939       12.5555777743        0.1806077227
 Au        14.4283752108        5.0648336289        0.1823298581
 Au        14.4292034608       10.0559034391        0.1809397749
 Au        11.5430362259        5.0595941354        0.1836754709
 Au        12.9872493944        7.5558932086        0.1812253812
 Au        11.5493120005       10.0530699136        0.1683463187
 Au        12.9857422049       12.5550601817        0.1818968138
 Au         1.4416381469       17.5462367298        0.1765287168
 Au         4.3276466727       17.5479692530        0.1750661050
 Au         7.2124354390       17.5479223442        0.1775988031
 Au        10.0961840939       17.5487321702        0.1781284244
 Au        12.9816230797       17.5478394936        0.1748876097
 Au        15.8671768861       17.5463139156        0.1758467720
 Au         0.0006984771       15.0516898663        0.1857578847
 Au         2.8842374240       15.0503609234        0.1819211860
 Au         5.7702378630       15.0527034858        0.1864877301
 Au         8.6557754361       15.0533661560        0.1806466910
 Au        11.5399369247       15.0523268009        0.1859231191
 Au        14.4258953641       15.0509872422        0.1812155173
  H        11.0325364195       10.1845939403        6.4628096961
  H        10.4547339293       13.0917131644        6.5126211885
  C         9.9503091936       10.1970022449        6.4687611525
  H        10.3882577048        7.2904482085        6.5156567581
  C         9.4209336489       12.7603661663        6.5276937759
  H        11.6149945252       10.2824510210        3.2435800451
  C         9.3624824559        7.6463483653        6.5230803776
  C         9.1188454678       11.3681437531        6.5556534666
  C         9.0922530014        9.0450493235        6.5484656591
  C        10.5402402494       10.2615299745        3.0703761361
  H        10.7155540778       12.3353087807        3.2598116042
  H        10.7942981714        8.1948952016        3.2508040464
  C         8.3829493441       13.6756639115        6.5354488676
  H         8.6064333320       14.7382343927        6.5250721279
  C         8.3043101914        6.7551418216        6.5234722770
  C         9.9703557681       11.5631690943        3.0777023401
  H         8.5041684316        5.6880699956        6.5175197969
  C        10.0206794937        8.9411240289        3.0789513696
 Ti         8.6948238337       10.2228477286        4.5247363167
  C         7.7274014890       10.9489092335        6.5692568738
  C         7.7109037644        9.4961231335        6.5608843131
  C         7.0218879194       13.2599549673        6.5569940426
  C         6.9534564598        7.2019515478        6.5266783910
  C         8.6476733672       12.0784245355        3.1028804386
  C         8.7184983274        8.3778423125        3.0865680534
  C         6.6883975515       11.9166624115        6.5700208238
  C         6.6505170282        8.5519839896        6.5403573278
  H         8.6302024133       13.1470810735        3.3090784075
  H         8.7353990355        7.3051981002        3.2700826113
  H         6.2393478346       14.0118451358        6.5669757605
  H         6.1532680436        6.4693003513        6.5198854900
  C         7.3465045063       11.5145399164        3.0931268851
  C         7.3978260889        8.8946555354        3.0841574218
  H         5.6493397275       11.6004304659        6.5898942165
  H         5.6182696463        8.8893231929        6.5417197210
  C         6.8248630159       10.1930295353        3.0755819167
  H         6.5755639815       12.2559215270        3.2955558867
  H         6.6550574553        8.1197280358        3.2658171205
  H         5.7503298993       10.1726016571        3.2515967176
