# Supplementary material for: (η8-Cyclooctatetraene)(η5-fluorenyl)titanium: a processable molecular spin qubit with optimized control of the molecule–substrate interface
Source: Chem Sci. 2024 Aug 9;15(35):14390–8. doi: 10.1039/d4sc03290j (PMC11325857; doi:10.1039/d4sc03290j)
Supplement: SC-015-D4SC03290J-s003 [file SC-015-D4SC03290J-s003.xyz]

     183
 i =      432, E =     -4971.3747547963
 Au         2.8850000000       11.6596000000       -4.7112000000
 Au         4.3275000000       14.1581000000       -4.7112000000
 Au         5.7700000000       11.6596000000       -4.7112000000
 Au         7.2125000000       14.1581000000       -4.7112000000
 Au         8.6550000000       11.6596000000       -4.7112000000
 Au        10.0975000000       14.1581000000       -4.7112000000
 Au        11.5400000000        1.6656000000       -4.7112000000
 Au        12.9825000000        4.1641000000       -4.7112000000
 Au        14.4250000000        1.6656000000       -4.7112000000
 Au        15.8675000000        4.1641000000       -4.7112000000
 Au        17.3100000000        1.6656000000       -4.7112000000
 Au        18.7525000000        4.1641000000       -4.7112000000
 Au         2.8850000000        1.6657000000       -4.7112000000
 Au         5.7700000000        1.6657000000       -4.7112000000
 Au         8.6550000000        1.6657000000       -4.7112000000
 Au        10.0975000000        4.1641000000       -4.7112000000
 Au         7.2125000000        4.1641000000       -4.7112000000
 Au         4.3275000000        4.1641000000       -4.7112000000
 Au         2.8850000000        6.6626000000       -4.7112000000
 Au         5.7700000000        6.6626000000       -4.7112000000
 Au         8.6550000000        6.6626000000       -4.7112000000
 Au         7.2125000000        9.1611000000       -4.7112000000
 Au        10.0975000000        9.1611000000       -4.7112000000
 Au         4.3275000000        9.1611000000       -4.7112000000
 Au        11.5400000000        6.6626000000       -4.7112000000
 Au        14.4250000000        6.6626000000       -4.7112000000
 Au        17.3100000000        6.6626000000       -4.7112000000
 Au        12.9825000000        9.1611000000       -4.7112000000
 Au        11.5400000000       11.6596000000       -4.7112000000
 Au        14.4250000000       11.6596000000       -4.7112000000
 Au        12.9825000000       14.1581000000       -4.7112000000
 Au        15.8675000000        9.1611000000       -4.7112000000
 Au        17.3100000000       11.6596000000       -4.7112000000
 Au        15.8675000000       14.1581000000       -4.7112000000
 Au        18.7525000000        9.1611000000       -4.7112000000
 Au        18.7525000000       14.1581000000       -4.7112000000
 Au         4.3275000000       19.1551000000       -4.7112000000
 Au         7.2125000000       19.1551000000       -4.7112000000
 Au        10.0975000000       19.1551000000       -4.7112000000
 Au        12.9825000000       19.1551000000       -4.7112000000
 Au        15.8675000000       19.1551000000       -4.7112000000
 Au        18.7525000000       19.1551000000       -4.7112000000
 Au         2.8850000000       16.6566000000       -4.7112000000
 Au         5.7700000000       16.6566000000       -4.7112000000
 Au         8.6550000000       16.6566000000       -4.7112000000
 Au        11.5400000000       16.6566000000       -4.7112000000
 Au        14.4250000000       16.6566000000       -4.7112000000
 Au        17.3100000000       16.6566000000       -4.7112000000
 Au         1.4631488874        0.8851103179       -2.1496273019
 Au         4.3460047947        0.8912481255       -2.1219615095
 Au         7.2189643053        0.8840740036       -2.1355151598
 Au         2.9116747768        3.3879142414       -2.1311245109
 Au         5.7786003195        3.3830371599       -2.1262792255
 Au         8.6668463021        3.3732172079       -2.1599269669
 Au         1.4679153595        5.8796332285       -2.1422191280
 Au         4.3409755886        5.8823959189       -2.1185165183
 Au         7.2143941942        5.8734324212       -2.1464248710
 Au         2.9059280410        8.3773109585       -2.1336089140
 Au         5.7755732131        8.3817114241       -2.1352263490
 Au         8.6708792227        8.3664699965       -2.1652496777
 Au         1.4640089143       10.8696154242       -2.1455503096
 Au         2.9088656742       13.3724482354       -2.1297800688
 Au         4.3379621975       10.8821585330       -2.1215424723
 Au         5.7765876244       13.3787481483       -2.1187280595
 Au         7.2119858529       10.8821729241       -2.1676880677
 Au         8.6703992760       13.3721226554       -2.1378279978
 Au        11.5700767788       13.3770366482       -2.1264839159
 Au        10.1303097997       10.8801980309       -2.1770679515
 Au        11.5709131561        8.3773624975       -2.1370088733
 Au        10.1221822423        5.8768439670       -2.1506914315
 Au        11.5651370087        3.3832686357       -2.1474583545
 Au        10.1218219673        0.8801574337       -2.1421436470
 Au        14.4438277972       13.3769099696       -2.1287920433
 Au        13.0166695667       10.8796884707       -2.1393334191
 Au        14.4403602671        8.3842543931       -2.1197359504
 Au        13.0068824442        5.8889153477       -2.1257057161
 Au        14.4378033338        3.3873458774       -2.1362375177
 Au        13.0031405435        0.8870784317       -2.1249259283
 Au        17.3254087743       13.3664067183       -2.1527968006
 Au        15.8796510879       10.8723886963       -2.1268163526
 Au        17.3222676904        8.3765938238       -2.1470996940
 Au        15.8801087371        5.8847018494       -2.1358442129
 Au        17.3268153596        3.3855297011       -2.1598849637
 Au        15.8775967902        0.8840031699       -2.1389776424
 Au         2.9073341122       18.3696008866       -2.1399524439
 Au         5.7794590972       18.3711897015       -2.1342283149
 Au         8.6692977499       18.3661999437       -2.1546730276
 Au        11.5676289538       18.3697387837       -2.1338274203
 Au        14.4378338059       18.3691323004       -2.1271945295
 Au        17.3250004153       18.3636185966       -2.1541875403
 Au         1.4661662450       15.8639131417       -2.1453474408
 Au         4.3426375775       15.8704692979       -2.1276657494
 Au         7.2157584498       15.8710463879       -2.1490697379
 Au        10.1243274198       15.8709175927       -2.1635269499
 Au        13.0080700585       15.8744749738       -2.1315841228
 Au        15.8788782748       15.8686086213       -2.1398234347
 Au         0.0307993391        0.1044067643        0.3984704000
 Au         2.9185439352        0.1067170825        0.4346865126
 Au         1.4724619902        2.6040958367        0.4065497829
 Au         4.3606744051        2.6027859429        0.4747970981
 Au         7.2367299028        2.5988692725        0.4446743300
 Au         0.0325517024        5.1002046148        0.3968304636
 Au         2.9209254732        5.0979189863        0.4618649775
 Au         5.7880836449        5.0902663253        0.4846164044
 Au         1.4737390224        7.5984400120        0.4161557341
 Au         4.3550482679        7.5927572685        0.4716481449
 Au         7.2258663433        7.5851979980        0.3842933742
 Au         5.7951474439        0.1073466674        0.4727302845
 Au         0.0329134658       10.0932157534        0.4033373917
 Au         1.4751648296       12.5915921008        0.4142752517
 Au         2.9201809435       10.0951041577        0.4553548452
 Au         4.3561590610       12.5951785263        0.4995749205
 Au         5.7834233732       10.0956157477        0.4467837338
 Au         7.2276918819       12.5950176340        0.4117094061
 Au         8.6849881395        0.1044799876        0.3994435998
 Au        10.1298403807        2.5986578833        0.4126352976
 Au         8.6839541940        5.0834288855        0.3551425804
 Au        10.1506334733        7.5919279893        0.3981077713
 Au         8.6839810124       10.0885053900        0.2711429117
 Au        10.1499534984       12.5941439453        0.4009057227
 Au        11.5770171340        0.1051196875        0.4554872022
 Au        13.0183249121        2.6017446685        0.4491664322
 Au        14.4516870966        0.1055632877        0.4622424352
 Au        15.8965992057        2.6049028923        0.4129675167
 Au        15.8977943809        7.6000867191        0.4466348492
 Au        15.8989417997       12.5932153259        0.4288732816
 Au        14.4565170426        5.1022150956        0.4702004081
 Au        14.4548573428       10.0959049976        0.5115899180
 Au        11.5852733061        5.0904646425        0.4192467901
 Au        13.0351204055        7.5968172868        0.4867003551
 Au        11.5989272497       10.0933518476        0.3887489785
 Au        13.0339387566       12.5947500305        0.4652901906
 Au         1.4729023895       17.5860443257        0.4080430823
 Au         4.3594054210       17.5910636160        0.4483218640
 Au         7.2372762575       17.5918094262        0.4220292614
 Au        10.1311164604       17.5922551255        0.4137360936
 Au        13.0180598284       17.5934763804        0.4731498707
 Au        15.8965362964       17.5880415528        0.4280109434
 Au         0.0330374992       15.0891659491        0.3963387285
 Au         2.9228401886       15.0890237527        0.4579291546
 Au         5.7901723518       15.0956508324        0.4736458651
 Au         8.6863561952       15.1034062386        0.3596726850
 Au        11.5822078703       15.1021463515        0.4293494271
 Au        14.4535791067       15.0956361530        0.4716807570
  H         5.8014768514        9.9278359625        3.6354686990
  H         6.4244047987       12.8138859129        3.4985391227
  C         6.8879315540        9.9178721088        3.5815537502
  H         6.3707918129        7.0306740421        3.5185230520
  C         7.4564875606       12.4624010174        3.4515349220
  H         5.3659696634       10.0490949058        6.9057820553
  C         7.4096273678        7.3617368627        3.4721221211
  C         7.7380836804       11.0655251323        3.4770644684
  C         7.7171964760        8.7527687528        3.4872881205
  C         6.4480254942       10.0006932716        7.0408164894
  H         6.3164292016       12.0751019307        6.8486896274
  H         6.1293592060        7.9444669712        6.8724121155
  C         8.5125132375       13.3635196497        3.3971367738
  H         8.3038909831       14.4348405795        3.3823957413
  C         8.4475997349        6.4388150114        3.4255996961
  C         7.0477731234       11.2805269976        7.0079991407
  H         8.2173361699        5.3720258505        3.4236502483
  C         6.9298431409        8.6713727740        7.0223525795
 Ti         8.2267954249        9.9124960045        5.5457722334
  C         9.1208380140       10.6194521997        3.4180385636
  C         9.1069597132        9.1714757317        3.4244124692
  C         9.8641772068       12.9232736466        3.3454004045
  C         9.8050738119        6.8529326944        3.3660873569
  C         8.3767097733       11.7599825250        6.9439412607
  C         8.2099383998        8.0738681357        6.9628955955
  C        10.1747816680       11.5642092926        3.3618160266
  C        10.1426252147        8.2058432952        3.3576377523
  H         8.4179405650       12.8308829902        6.7351706919
  H         8.1547967804        7.0013963160        6.7663828949
  H        10.6669998271       13.6617037634        3.3243558099
  H        10.5940416311        6.1000908916        3.3324510531
  C         9.6565523686       11.1617447487        6.8947921618
  C         9.5383953426        8.5541630149        6.9072974592
  H        11.2149765963       11.2327293944        3.3313377818
  H        11.1890062751        8.5161472734        3.3230375084
  C        10.1405445745        9.8333056037        6.8834075667
  H        10.4383147585       11.8870985485        6.6611075315
  H        10.2511131546        7.7591419136        6.6791505334
  H        11.2073788910        9.7837394209        6.6568462450
