# Supplementary material for: (η8-Cyclooctatetraene)(η5-fluorenyl)titanium: a processable molecular spin qubit with optimized control of the molecule–substrate interface
Source: Chem Sci. 2024 Aug 9;15(35):14390–8. doi: 10.1039/d4sc03290j (PMC11325857; doi:10.1039/d4sc03290j)
Supplement: SC-015-D4SC03290J-s004 [file SC-015-D4SC03290J-s004.xyz]

     183
 i =      338, E =     -4973.1918538531
 Au         2.8850000000       11.6596000000       -4.7112000000
 Au         4.3275000000       14.1581000000       -4.7112000000
 Au         5.7700000000       11.6596000000       -4.7112000000
 Au         7.2125000000       14.1581000000       -4.7112000000
 Au         8.6550000000       11.6596000000       -4.7112000000
 Au        10.0975000000       14.1581000000       -4.7112000000
 Au        11.5400000000        1.6656000000       -4.7112000000
 Au        12.9825000000        4.1641000000       -4.7112000000
 Au        14.4250000000        1.6656000000       -4.7112000000
 Au        15.8675000000        4.1641000000       -4.7112000000
 Au        17.3100000000        1.6656000000       -4.7112000000
 Au        18.7525000000        4.1641000000       -4.7112000000
 Au         2.8850000000        1.6657000000       -4.7112000000
 Au         5.7700000000        1.6657000000       -4.7112000000
 Au         8.6550000000        1.6657000000       -4.7112000000
 Au        10.0975000000        4.1641000000       -4.7112000000
 Au         7.2125000000        4.1641000000       -4.7112000000
 Au         4.3275000000        4.1641000000       -4.7112000000
 Au         2.8850000000        6.6626000000       -4.7112000000
 Au         5.7700000000        6.6626000000       -4.7112000000
 Au         8.6550000000        6.6626000000       -4.7112000000
 Au         7.2125000000        9.1611000000       -4.7112000000
 Au        10.0975000000        9.1611000000       -4.7112000000
 Au         4.3275000000        9.1611000000       -4.7112000000
 Au        11.5400000000        6.6626000000       -4.7112000000
 Au        14.4250000000        6.6626000000       -4.7112000000
 Au        17.3100000000        6.6626000000       -4.7112000000
 Au        12.9825000000        9.1611000000       -4.7112000000
 Au        11.5400000000       11.6596000000       -4.7112000000
 Au        14.4250000000       11.6596000000       -4.7112000000
 Au        12.9825000000       14.1581000000       -4.7112000000
 Au        15.8675000000        9.1611000000       -4.7112000000
 Au        17.3100000000       11.6596000000       -4.7112000000
 Au        15.8675000000       14.1581000000       -4.7112000000
 Au        18.7525000000        9.1611000000       -4.7112000000
 Au        18.7525000000       14.1581000000       -4.7112000000
 Au         4.3275000000       19.1551000000       -4.7112000000
 Au         7.2125000000       19.1551000000       -4.7112000000
 Au        10.0975000000       19.1551000000       -4.7112000000
 Au        12.9825000000       19.1551000000       -4.7112000000
 Au        15.8675000000       19.1551000000       -4.7112000000
 Au        18.7525000000       19.1551000000       -4.7112000000
 Au         2.8850000000       16.6566000000       -4.7112000000
 Au         5.7700000000       16.6566000000       -4.7112000000
 Au         8.6550000000       16.6566000000       -4.7112000000
 Au        11.5400000000       16.6566000000       -4.7112000000
 Au        14.4250000000       16.6566000000       -4.7112000000
 Au        17.3100000000       16.6566000000       -4.7112000000
 Au         1.4551655597        0.9576526160       -2.1169311452
 Au         4.3429709740        0.9609699516       -2.0952633970
 Au         7.2192599380        0.9567013837       -2.0980207440
 Au         2.9024535944        3.4596818559       -2.1049964735
 Au         5.7766852944        3.4560892816       -2.0972491560
 Au         8.6610086076        3.4502006365       -2.1203419948
 Au         1.4579222530        5.9521981088       -2.1026221572
 Au         4.3376260830        5.9538822914       -2.0880810674
 Au         7.2114401412        5.9509199618       -2.1086868602
 Au         2.8996086048        8.4505025542       -2.1069141859
 Au         5.7758428881        8.4524071976       -2.1028027719
 Au         8.6641056152        8.4464211894       -2.1134257334
 Au         1.4566092182       10.9428514786       -2.1064370459
 Au         2.9029112234       13.4429398204       -2.0998665831
 Au         4.3374425618       10.9503184364       -2.0905825799
 Au         5.7756244444       13.4460557112       -2.0877354443
 Au         7.2117870683       10.9510435721       -2.1212747977
 Au         8.6617917088       13.4449048642       -2.0999658389
 Au        11.5593286168       13.4462781352       -2.1069263395
 Au        10.1169099034       10.9491456376       -2.1340340891
 Au        11.5617123882        8.4496854557       -2.1073493839
 Au        10.1122390289        5.9505747602       -2.1221231616
 Au        11.5555087959        3.4528306449       -2.1184841790
 Au        10.1104567219        0.9525910027       -2.1026902304
 Au        14.4406591145       13.4455788717       -2.1041365064
 Au        13.0082806123       10.9480906429       -2.1095766660
 Au        14.4391103194        8.4530639140       -2.0927518450
 Au        13.0031810454        5.9574040504       -2.0999044277
 Au        14.4353195654        3.4581811922       -2.1060154573
 Au        12.9946249776        0.9561241653       -2.0911066716
 Au        17.3213475178       13.4410166221       -2.1104352772
 Au        15.8774326803       10.9445581600       -2.0895321835
 Au        17.3185943916        8.4501681744       -2.1068746471
 Au        15.8775158393        5.9560171035       -2.0964689801
 Au        17.3199213998        3.4593831826       -2.1176505661
 Au        15.8721859905        0.9580186378       -2.1023248336
 Au         2.9007014419       18.4385729959       -2.1147650776
 Au         5.7788779573       18.4403194381       -2.1039908035
 Au         8.6630154226       18.4405226962       -2.1121316370
 Au        11.5577865030       18.4413789066       -2.1046347423
 Au        14.4334375851       18.4406184105       -2.1003031846
 Au        17.3180686509       18.4375238773       -2.1176682452
 Au         1.4578447967       15.9353760247       -2.1091340123
 Au         4.3397086660       15.9385262982       -2.0943444488
 Au         7.2141480435       15.9418279479       -2.1092991547
 Au        10.1115112745       15.9421352130       -2.1259100843
 Au        13.0009623156       15.9442683542       -2.1035731971
 Au        15.8768521286       15.9404297386       -2.1039598657
 Au         0.0213221428        0.2403736103        0.4720138298
 Au         2.9067420528        0.2401900657        0.4835910113
 Au         1.4658081058        2.7417981551        0.4763065172
 Au         4.3512690051        2.7410610020        0.5243959241
 Au         7.2285591440        2.7348359507        0.5093766485
 Au         0.0233364587        5.2370542483        0.4898763084
 Au         2.9103383671        5.2351850028        0.5228725727
 Au         5.7886742316        5.2320759838        0.5416715247
 Au         1.4685190981        7.7351542077        0.4859209393
 Au         4.3517463753        7.7329990956        0.5200605659
 Au         7.2274433916        7.7267285625        0.4766506988
 Au         5.7908091151        0.2421265703        0.5258393309
 Au         0.0240776258       10.2301329837        0.4974832818
 Au         1.4694228529       12.7280430441        0.4879802712
 Au         2.9112150809       10.2306363031        0.5094566662
 Au         4.3543755088       12.7286864590        0.5435791199
 Au         5.7899099585       10.2315644137        0.5261592942
 Au         7.2316357718       12.7244347563        0.5033226151
 Au         8.6749885149        0.2384240676        0.4972124387
 Au        10.1204862457        2.7342246317        0.4807584980
 Au         8.6748907807        5.2253909749        0.4358858599
 Au        10.1376981735        7.7286547949        0.4732721203
 Au         8.6768475718       10.2243563534        0.3994474343
 Au        10.1364209976       12.7267510539        0.4720068634
 Au        11.5623250828        0.2382716790        0.5184470270
 Au        13.0077888236        2.7365597630        0.5005777698
 Au        14.4465736750        0.2410104123        0.5296550488
 Au        15.8868637850        2.7403273545        0.4879980435
 Au        15.8891428753        7.7356914501        0.5182934349
 Au        15.8899448132       12.7272660307        0.5049231218
 Au        14.4500263762        5.2382615814        0.5323435500
 Au        14.4501062911       10.2313601868        0.5631884919
 Au        11.5696008695        5.2278458382        0.4676317555
 Au        13.0203797650        7.7328896055        0.5318032791
 Au        11.5781148929       10.2274187799        0.4500223380
 Au        13.0195233229       12.7292373075        0.5041564649
 Au         1.4659144006       17.7216143494        0.4741024688
 Au         4.3510120749       17.7214060286        0.4988155266
 Au         7.2298203872       17.7230318949        0.4978886943
 Au        10.1209006804       17.7256083741        0.4850729118
 Au        13.0078256320       17.7269775114        0.5166686575
 Au        15.8876552090       17.7225301983        0.4965507480
 Au         0.0237246664       15.2240879422        0.4840926664
 Au         2.9119382417       15.2220406229        0.5153797294
 Au         5.7923542747       15.2251936703        0.5418274155
 Au         8.6772267048       15.2293866450        0.4533070680
 Au        11.5672284961       15.2304077980        0.4780307156
 Au        14.4494730027       15.2289542669        0.5259458984
  H         5.9950734925        9.9693046916        4.0366597734
  H         6.6444777910       12.8469646484        3.8894101619
  C         7.0789358139        9.9473530576        3.9727703385
  H         6.5263166637        7.0688785422        3.8970692805
  C         7.6700366409       12.4858652587        3.8217710712
  H         5.5999707071       10.0484702949        7.3403708451
  C         7.5663746061        7.3866141059        3.8313761507
  C         7.9378518946       11.0868792875        3.8441775781
  C         7.8914308674        8.7728123899        3.8475097085
  C         6.6828727511        9.9989862732        7.4609747656
  H         6.5512916015       12.0749456127        7.2860058823
  H         6.3623041766        7.9426104367        7.2948195724
  C         8.7294733585       13.3753909471        3.7160543211
  H         8.5308239159       14.4464867220        3.6920859299
  C         8.5883913233        6.4525451916        3.7329091450
  C         7.2833923549       11.2793839576        7.4300586373
  H         8.3456511424        5.3904966558        3.7202924876
  C         7.1638670650        8.6689010917        7.4350354055
 Ti         8.4488721294        9.9160154056        5.9296818036
  C         9.3139482781       10.6260828341        3.7504279769
  C         9.2843341691        9.1765609168        3.7523796589
  C        10.0740131960       12.9214647158        3.6263566670
  C         9.9479013665        6.8509058854        3.6367346543
  C         8.6125903449       11.7588625398        7.3575812015
  C         8.4441479445        8.0712629199        7.3639560064
  C        10.3724142029       11.5611163786        3.6494181880
  C        10.3025442548        8.1980935388        3.6404376625
  H         8.6522637993       12.8311136261        7.1616606950
  H         8.3869485085        6.9990858291        7.1721503556
  H        10.8805859840       13.6504389268        3.5611265720
  H        10.7238886743        6.0901592264        3.5619290487
  C         9.8925528145       11.1603893325        7.2925818026
  C         9.7729909286        8.5513393893        7.2960484567
  H        11.4062860188       11.2218325671        3.5853661594
  H        11.3491335693        8.4938202422        3.5697892700
  C        10.3757989920        9.8310584871        7.2698326666
  H        10.6727201940       11.8867024634        7.0616337279
  H        10.4836664820        7.7565201022        7.0661900652
  H        11.4405208350        9.7817909555        7.0382072655
