# Supplementary material for: (η8-Cyclooctatetraene)(η5-fluorenyl)titanium: a processable molecular spin qubit with optimized control of the molecule–substrate interface
Source: Chem Sci. 2024 Aug 9;15(35):14390–8. doi: 10.1039/d4sc03290j (PMC11325857; doi:10.1039/d4sc03290j)
Supplement: SC-015-D4SC03290J-s005 [file SC-015-D4SC03290J-s005.xyz]

     183
 i =      574, E =     -4961.3759148133
 Au         2.8850000000       11.6596000000       -4.7112000000
 Au         4.3275000000       14.1581000000       -4.7112000000
 Au         5.7700000000       11.6596000000       -4.7112000000
 Au         7.2125000000       14.1581000000       -4.7112000000
 Au         8.6550000000       11.6596000000       -4.7112000000
 Au        10.0975000000       14.1581000000       -4.7112000000
 Au        11.5400000000        1.6656000000       -4.7112000000
 Au        12.9825000000        4.1641000000       -4.7112000000
 Au        14.4250000000        1.6656000000       -4.7112000000
 Au        15.8675000000        4.1641000000       -4.7112000000
 Au        17.3100000000        1.6656000000       -4.7112000000
 Au        18.7525000000        4.1641000000       -4.7112000000
 Au         2.8850000000        1.6657000000       -4.7112000000
 Au         5.7700000000        1.6657000000       -4.7112000000
 Au         8.6550000000        1.6657000000       -4.7112000000
 Au        10.0975000000        4.1641000000       -4.7112000000
 Au         7.2125000000        4.1641000000       -4.7112000000
 Au         4.3275000000        4.1641000000       -4.7112000000
 Au         2.8850000000        6.6626000000       -4.7112000000
 Au         5.7700000000        6.6626000000       -4.7112000000
 Au         8.6550000000        6.6626000000       -4.7112000000
 Au         7.2125000000        9.1611000000       -4.7112000000
 Au        10.0975000000        9.1611000000       -4.7112000000
 Au         4.3275000000        9.1611000000       -4.7112000000
 Au        11.5400000000        6.6626000000       -4.7112000000
 Au        14.4250000000        6.6626000000       -4.7112000000
 Au        17.3100000000        6.6626000000       -4.7112000000
 Au        12.9825000000        9.1611000000       -4.7112000000
 Au        11.5400000000       11.6596000000       -4.7112000000
 Au        14.4250000000       11.6596000000       -4.7112000000
 Au        12.9825000000       14.1581000000       -4.7112000000
 Au        15.8675000000        9.1611000000       -4.7112000000
 Au        17.3100000000       11.6596000000       -4.7112000000
 Au        15.8675000000       14.1581000000       -4.7112000000
 Au        18.7525000000        9.1611000000       -4.7112000000
 Au        18.7525000000       14.1581000000       -4.7112000000
 Au         4.3275000000       19.1551000000       -4.7112000000
 Au         7.2125000000       19.1551000000       -4.7112000000
 Au        10.0975000000       19.1551000000       -4.7112000000
 Au        12.9825000000       19.1551000000       -4.7112000000
 Au        15.8675000000       19.1551000000       -4.7112000000
 Au        18.7525000000       19.1551000000       -4.7112000000
 Au         2.8850000000       16.6566000000       -4.7112000000
 Au         5.7700000000       16.6566000000       -4.7112000000
 Au         8.6550000000       16.6566000000       -4.7112000000
 Au        11.5400000000       16.6566000000       -4.7112000000
 Au        14.4250000000       16.6566000000       -4.7112000000
 Au        17.3100000000       16.6566000000       -4.7112000000
 Au         1.4441996980        0.8671320527       -2.2654135680
 Au         4.3280754860        0.8657141596       -2.2661256820
 Au         7.2127701418        0.8645987751       -2.2674337424
 Au         2.8871269671        3.3650971715       -2.2661678840
 Au         5.7723521870        3.3644483113       -2.2691525185
 Au         8.6567520694        3.3613686180       -2.2727087339
 Au         1.4520667077        5.8621417552       -2.2668343509
 Au         4.3351992700        5.8633401565       -2.2632807210
 Au         7.2170224965        5.8635825898       -2.2645864302
 Au         2.8900490162        8.3564796876       -2.2613798991
 Au         5.7752786606        8.3603030252       -2.2564838943
 Au         8.6582157549        8.3462300588       -2.2514244829
 Au         1.4416397647       10.8524583544       -2.2642170766
 Au         2.9069435151       13.3497126193       -2.2645483707
 Au         4.3248633884       10.8522819495       -2.2585677005
 Au         5.7912036295       13.3529062641       -2.2561751997
 Au         7.2026750118       10.8557972802       -2.2623007671
 Au         8.6756463220       13.3468102844       -2.2430907375
 Au        11.5572974790       13.3529681868       -2.2600275428
 Au        10.0979056216       10.8591872899       -2.2718483294
 Au        11.5399951842        8.3537789194       -2.2665548421
 Au        10.1074550648        5.8622955081       -2.2601913409
 Au        11.5428969854        3.3617318795       -2.2720611309
 Au        10.0977191767        0.8641919389       -2.2676207683
 Au        14.4486474794       13.3540551722       -2.2669942473
 Au        12.9888806924       10.8550653825       -2.2751069088
 Au        14.4290620550        8.3576863977       -2.2660315795
 Au        12.9937525461        5.8607729470       -2.2699001390
 Au        14.4292408831        3.3631499843       -2.2678515877
 Au        12.9846875024        0.8636191425       -2.2660021872
 Au        17.3306446083       13.3528019554       -2.2670505076
 Au        15.8678650110       10.8535653833       -2.2628977542
 Au        17.3148214547        8.3587306659       -2.2690915176
 Au        15.8773864556        5.8615221185       -2.2646524556
 Au        17.3144920052        3.3654490509       -2.2667061400
 Au        15.8700052063        0.8664032486       -2.2672407116
 Au         2.8782138080       18.3469398808       -2.2680882175
 Au         5.7633507973       18.3465453331       -2.2685316738
 Au         8.6477432279       18.3466895048       -2.2685789178
 Au        11.5339139742       18.3463417125       -2.2691103938
 Au        14.4218534171       18.3474258786       -2.2687970473
 Au        17.3061114218       18.3479645660       -2.2678444251
 Au         1.4522737741       15.8495248095       -2.2658314393
 Au         4.3344574581       15.8489560378       -2.2712646626
 Au         7.2177934882       15.8473936809       -2.2687313577
 Au        10.1059531483       15.8504759098       -2.2733723616
 Au        12.9939131982       15.8494396583       -2.2723169012
 Au        15.8784017518       15.8519010533       -2.2686549149
 Au         0.0028884300        0.0653067159        0.1767219199
 Au         2.8866542239        0.0642708230        0.1748143548
 Au         1.4437216829        2.5619001632        0.1820757191
 Au         4.3278353058        2.5609920933        0.1751646067
 Au         7.2112988781        2.5602145414        0.1778324799
 Au         0.0060209624        5.0598384008        0.1813527617
 Au         2.8849486063        5.0585901378        0.1790708811
 Au         5.7669970413        5.0559001293        0.1837621057
 Au         1.4519185745        7.5586519296        0.1811863631
 Au         4.3317924846        7.5577383880        0.1882208395
 Au         7.2097260198        7.5488058683        0.1958080962
 Au         5.7705851572        0.0640306573        0.1739780561
 Au         0.0141124042       10.0546221310        0.1898297919
 Au         1.4489702135       12.5515179481        0.1786466196
 Au         2.8944595784       10.0526377208        0.1889535688
 Au         4.3314301976       12.5487186626        0.1920055401
 Au         5.7764258527       10.0516462864        0.2115804020
 Au         7.2092943896       12.5496037181        0.2014677058
 Au         8.6561380699        0.0640151376        0.1771358525
 Au        10.0987276662        2.5588309522        0.1758783354
 Au         8.6564432893        5.0488685664        0.1530994792
 Au        10.1317437846        7.5519200631        0.1959853097
 Au         8.6663819051       10.0497008472        0.1246729788
 Au        10.1251400143       12.5522625941        0.1996230685
 Au        11.5397125110        0.0647250782        0.1735350074
 Au        12.9871611579        2.5570146369        0.1759210284
 Au        14.4286881551        0.0637922307        0.1746397212
 Au        15.8719464783        2.5608726603        0.1770302740
 Au        15.8831952444        7.5573789787        0.1789832245
 Au        15.8789376383       12.5511543603        0.1855283349
 Au        14.4347919326        5.0567783431        0.1750613759
 Au        14.4450555081       10.0531047657        0.1878590345
 Au        11.5521643088        5.0462113922        0.1713943755
 Au        13.0091466075        7.5507442557        0.1770020894
 Au        11.5706959223       10.0505926593        0.1483110654
 Au        13.0058496845       12.5536442905        0.1734379106
 Au         1.4523280970       17.5463928664        0.1755870832
 Au         4.3370391722       17.5468737543        0.1742657745
 Au         7.2201045609       17.5481929653        0.1743871984
 Au        10.1072908052       17.5489671927        0.1788591236
 Au        12.9945858998       17.5521481754        0.1693954129
 Au        15.8799455774       17.5467084364        0.1770943698
 Au         0.0159923871       15.0500748782        0.1789663139
 Au         2.8996567242       15.0492742229        0.1768928909
 Au         5.7820057162       15.0514031330        0.1836380747
 Au         8.6697477873       15.0597343798        0.1634112302
 Au        11.5575826375       15.0594315079        0.1694937563
 Au        14.4415361648       15.0524309247        0.1753717320
  H         5.9463252721        9.9697680870        3.5400851541
  H         6.5997894359       12.8488393468        3.3789798162
  C         7.0255624907        9.9470805453        3.4462105293
  H         6.4564768167        7.0726360684        3.3349984164
  C         7.6200701682       12.4855127607        3.2885488181
  H         5.6386748640       10.1871434046        6.8137719991
  C         7.4952713980        7.3848119390        3.2655812741
  C         7.8868804990       11.0841657188        3.3116512101
  C         7.8314490469        8.7710441873        3.3048798329
  C         6.7169136541       10.0837975736        6.9103828231
  H         6.6866525516       12.1612979888        6.7304661040
  H         6.2909395570        8.0494035547        6.7443380778
  C         8.6815454741       13.3728633591        3.1751541888
  H         8.4876509919       14.4428615404        3.1583200201
  C         8.5131419671        6.4445569552        3.1671081543
  C         7.3786828897       11.3332229860        6.8633226088
  H         8.2646120422        5.3859343126        3.1520817713
  C         7.1290986446        8.7300510134        6.8717430238
 Ti         8.4533043946        9.9118924116        5.3714721912
  C         9.2612026918       10.6190440589        3.1939035790
  C         9.2260276888        9.1681057140        3.1935166233
  C        10.0273590757       12.9159174941        3.0683638948
  C         9.8782689546        6.8349436152        3.0737955052
  C         8.7287252938       11.7454523795        6.7626815751
  C         8.3754099484        8.0672448719        6.7712489439
  C        10.3234063377       11.5520590904        3.0811614248
  C        10.2411698662        8.1831373583        3.0745753017
  H         8.8182515111       12.8095274289        6.5578182764
  H         8.2609827905        7.0047717520        6.5707255449
  H        10.8336069844       13.6426803239        3.0101059615
  H        10.6489112536        6.0711525335        3.0105779635
  C         9.9757851189       11.0819245600        6.6838881528
  C         9.7263805868        8.4799282589        6.6856154434
  H        11.3537346298       11.2096233217        3.0084197120
  H        11.2879087528        8.4724878909        3.0100939678
  C        10.3918392128        9.7291389126        6.6573263977
  H        10.7855400884       11.7650886741        6.4388433944
  H        10.3897890529        7.6551173239        6.4366917229
  H        11.4472479386        9.6292383247        6.4153559491
