# Supplementary material for: (η8-Cyclooctatetraene)(η5-fluorenyl)titanium: a processable molecular spin qubit with optimized control of the molecule–substrate interface
Source: Chem Sci. 2024 Aug 9;15(35):14390–8. doi: 10.1039/d4sc03290j (PMC11325857; doi:10.1039/d4sc03290j)
Supplement: SC-015-D4SC03290J-s006 [file SC-015-D4SC03290J-s006.cif]

# Supplementary Information (SI) for Chemical Science.
# This journal is © The Royal Society of Chemistry 2024

####################################################################### 
# 
# This file contains crystal structure data downloaded from the 
# Cambridge Structural Database (CSD) hosted by the Cambridge 
# Crystallographic Data Centre (CCDC).
# 
# Full information about CCDC data access policies and citation 
# guidelines are available at http://www.ccdc.cam.ac.uk/access/V1 
# 
# Audit and citation data items may have been added by the CCDC. 
# Please retain this information to preserve the provenance of 
# this file and to allow appropriate attribution of the data. 
# 
#######################################################################

data_FluTicot_300K
_database_code_depnum_ccdc_archive 'CCDC 2355167'
loop_
_audit_author_name
_audit_author_address
'Francielli Sousa Santana'
;Universidade Federal do Parana
Brazil
;
_audit_update_record             
;
2024-05-13 deposited with the CCDC.	2024-08-09 downloaded from the CCDC.
;

_audit_creation_method           SHELXL-2018/3
_shelx_SHELXL_version_number     2018/3
_chemical_name_systematic        ?
_chemical_name_common            ?
_chemical_melting_point          ?
_chemical_formula_structural     '[TiC21H17]'
_chemical_formula_moiety         'C21 H17 Ti'
_chemical_formula_sum            'C21 H17 Ti'
_chemical_formula_weight         317.24

loop_
_atom_type_symbol
_atom_type_description
_atom_type_scat_dispersion_real
_atom_type_scat_dispersion_imag
_atom_type_scat_source
C C 0.0033 0.0016 'International Tables Vol C Tables 4.2.6.8 and 6.1.1.4'
H H 0.0000 0.0000 'International Tables Vol C Tables 4.2.6.8 and 6.1.1.4'
Ti Ti 0.2776 0.4457 'International Tables Vol C Tables 4.2.6.8 and 6.1.1.4'

_space_group_crystal_system      orthorhombic
_space_group_IT_number           62
_space_group_name_H-M_alt        'P n m a'
_space_group_name_Hall           '-P 2ac 2n'

_shelx_space_group_comment       
;
The symmetry employed for this shelxl refinement is uniquely defined
by the following loop, which should always be used as a source of
symmetry information in preference to the above space-group names.
They are only intended as comments.
;

loop_
_space_group_symop_operation_xyz
'x, y, z'
'-x+1/2, -y, z+1/2'
'-x, y+1/2, -z'
'x+1/2, -y+1/2, -z+1/2'
'-x, -y, -z'
'x-1/2, y, -z-1/2'
'x, -y-1/2, z'
'-x-1/2, y-1/2, z-1/2'

_cell_length_a                   8.5539(5)
_cell_length_b                   15.9444(10)
_cell_length_c                   11.4097(6)
_cell_angle_alpha                90
_cell_angle_beta                 90
_cell_angle_gamma                90
_cell_volume                     1556.13(16)
_cell_formula_units_Z            4
_cell_measurement_temperature    296(2)
_cell_measurement_reflns_used    9887
_cell_measurement_theta_min      2.55
_cell_measurement_theta_max      27.39
_exptl_crystal_description       parallelepiped
_exptl_crystal_colour            violet
_exptl_crystal_density_meas      ?
_exptl_crystal_density_method    ?
_exptl_crystal_density_diffrn    1.354
_exptl_crystal_F_000             660
_exptl_transmission_factor_min   ?
_exptl_transmission_factor_max   ?
_exptl_crystal_size_max          0.319
_exptl_crystal_size_mid          0.241
_exptl_crystal_size_min          0.104
_exptl_absorpt_coefficient_mu    0.543
_shelx_estimated_absorpt_T_min   0.846
_shelx_estimated_absorpt_T_max   0.946
_exptl_absorpt_correction_type   multi-scan
_exptl_absorpt_correction_T_min  0.7010
_exptl_absorpt_correction_T_max  0.7456
_exptl_absorpt_process_details   
;
SADABS-2012/1 - Bruker AXS area detector scaling and absorption correction 
;
_diffrn_ambient_temperature      296(2)
_diffrn_radiation_wavelength     0.71073
_diffrn_radiation_type           MoK\a
_diffrn_source                   'fine-focus sealed tube'
_diffrn_radiation_monochromator  graphite
_diffrn_measurement_device_type  'Bruker D8 Venture/Photon 100 CMOS'
_diffrn_measurement_method       '\f and \w scans'
_diffrn_detector_area_resol_mean 10.4167
_diffrn_reflns_number            59572
_diffrn_reflns_av_unetI/netI     0.0151
_diffrn_reflns_av_R_equivalents  0.0510
_diffrn_reflns_limit_h_min       -11
_diffrn_reflns_limit_h_max       11
_diffrn_reflns_limit_k_min       -20
_diffrn_reflns_limit_k_max       20
_diffrn_reflns_limit_l_min       -14
_diffrn_reflns_limit_l_max       14
_diffrn_reflns_theta_min         2.976
_diffrn_reflns_theta_max         27.541
_diffrn_reflns_theta_full        25.242
_diffrn_measured_fraction_theta_max 0.998
_diffrn_measured_fraction_theta_full 0.997
_diffrn_reflns_Laue_measured_fraction_max 0.998
_diffrn_reflns_Laue_measured_fraction_full 0.997
_diffrn_reflns_point_group_measured_fraction_max 0.998
_diffrn_reflns_point_group_measured_fraction_full 0.997
_reflns_number_total             1856
_reflns_number_gt                1576
_reflns_threshold_expression     'I > 2\s(I)'
_reflns_Friedel_coverage         0.000
_reflns_Friedel_fraction_max     .
_reflns_Friedel_fraction_full    .

_reflns_special_details          
;
 Reflections were merged by SHELXL according to the crystal
 class for the calculation of statistics and refinement.
 
 _reflns_Friedel_fraction is defined as the number of unique
 Friedel pairs measured divided by the number that would be
 possible theoretically, ignoring centric projections and
 systematic absences.
;

_computing_data_collection       'Bruker APEX3 (2015)'
_computing_cell_refinement       'Bruker SAINT'
_computing_data_reduction        'Bruker SAINT'
_computing_structure_solution    'SHELXT-2015 (Sheldrick, 2015a)'
_computing_structure_refinement  'SHELXL-2018/3 (Sheldrick, 2015)'
_computing_molecular_graphics    'ORTEP (Johnson, 1976 and Farrugia, 2012)'
_computing_publication_material  
'SHELXL-97 (Sheldrick, 2008) and WINGX (Farrugia, 2012)'
_refine_ls_structure_factor_coef Fsqd
_refine_ls_matrix_type           full
_refine_ls_weighting_scheme      calc
_refine_ls_weighting_details     
'w=1/[\s^2^(Fo^2^)+(0.0412P)^2^+0.9777P] where P=(Fo^2^+2Fc^2^)/3'
_atom_sites_solution_primary     'intrinsic phasing'
_atom_sites_solution_secondary   difmap
_atom_sites_solution_hydrogens   difmap
_refine_ls_hydrogen_treatment    refall
_refine_ls_extinction_method     none
_refine_ls_extinction_coef       .
_refine_ls_number_reflns         1856
_refine_ls_number_parameters     143
_refine_ls_number_restraints     9
_refine_ls_R_factor_all          0.0511
_refine_ls_R_factor_gt           0.0390
_refine_ls_wR_factor_ref         0.1008
_refine_ls_wR_factor_gt          0.0933
_refine_ls_goodness_of_fit_ref   1.073
_refine_ls_restrained_S_all      1.072
_refine_ls_shift/su_max          0.000
_refine_ls_shift/su_mean         0.000

loop_
_atom_site_label
_atom_site_type_symbol
_atom_site_fract_x
_atom_site_fract_y
_atom_site_fract_z
_atom_site_U_iso_or_equiv
_atom_site_adp_type
_atom_site_occupancy
_atom_site_site_symmetry_order
_atom_site_calc_flag
_atom_site_refinement_flags_posn
_atom_site_refinement_flags_adp
_atom_site_refinement_flags_occupancy
_atom_site_disorder_assembly
_atom_site_disorder_group
Ti1 Ti 0.36599(5) 0.250000 0.47154(4) 0.03554(16) Uani 1 2 d S T P . .
C1 C 0.0954(3) 0.250000 0.5030(2) 0.0448(6) Uani 1 2 d S T P . .
C2 C 0.1535(2) 0.32197(13) 0.56238(17) 0.0414(4) Uani 1 1 d . . . . .
C3 C 0.1325(3) 0.40941(16) 0.5433(2) 0.0574(6) Uani 1 1 d D . . . .
C4 C 0.2068(3) 0.46474(16) 0.6147(3) 0.0696(7) Uani 1 1 d D . . . .
C5 C 0.3061(3) 0.43835(17) 0.7049(2) 0.0670(7) Uani 1 1 d . . . . .
C6 C 0.3325(3) 0.35575(16) 0.72488(19) 0.0522(5) Uani 1 1 d . . . . .
C7 C 0.2558(2) 0.29514(12) 0.65447(15) 0.0384(4) Uani 1 1 d . . . . .
C8 C 0.3607(5) 0.250000 0.2723(3) 0.117(3) Uani 1 2 d DS T P . .
C9 C 0.4010(5) 0.1704(3) 0.3081(4) 0.1166(19) Uani 1 1 d D . . . .
C10 C 0.4970(6) 0.1384(2) 0.3935(6) 0.1135(18) Uani 1 1 d D . . . .
C11 C 0.5904(5) 0.1719(3) 0.4778(4) 0.1081(17) Uani 1 1 d D . . . .
C12 C 0.6278(5) 0.250000 0.5118(4) 0.102(2) Uani 1 2 d DS T P . .
H1 H 0.026(4) 0.250000 0.444(3) 0.067(10) Uiso 1 2 d S . P . .
H3 H 0.069(3) 0.4259(16) 0.4842(18) 0.066(7) Uiso 1 1 d D . . . .
H4 H 0.195(4) 0.5202(12) 0.595(3) 0.087(9) Uiso 1 1 d D . . . .
H5 H 0.363(3) 0.4806(19) 0.745(3) 0.086(9) Uiso 1 1 d . . . . .
H6 H 0.403(3) 0.3375(16) 0.781(2) 0.063(7) Uiso 1 1 d . . . . .
H8 H 0.278(4) 0.250000 0.223(4) 0.120(18) Uiso 1 2 d DS . P . .
H9 H 0.331(4) 0.1359(16) 0.281(3) 0.139(15) Uiso 1 1 d D . . . .
H10 H 0.490(5) 0.0849(14) 0.412(4) 0.141(15) Uiso 1 1 d D . . . .
H11 H 0.620(5) 0.1352(17) 0.533(3) 0.146(17) Uiso 1 1 d D . . . .
H12 H 0.682(5) 0.250000 0.582(3) 0.117(17) Uiso 1 2 d DS . P . .

loop_
_atom_site_aniso_label
_atom_site_aniso_U_11
_atom_site_aniso_U_22
_atom_site_aniso_U_33
_atom_site_aniso_U_23
_atom_site_aniso_U_13
_atom_site_aniso_U_12
Ti1 0.0336(2) 0.0452(3) 0.0278(2) 0.000 0.00241(17) 0.000
C1 0.0335(13) 0.0606(18) 0.0403(13) 0.000 -0.0054(11) 0.000
C2 0.0337(9) 0.0499(11) 0.0407(9) 0.0008(8) 0.0046(7) 0.0045(8)
C3 0.0503(12) 0.0565(13) 0.0656(14) 0.0069(11) 0.0054(11) 0.0141(11)
C4 0.0715(16) 0.0451(13) 0.0922(19) -0.0048(13) 0.0166(15) 0.0048(12)
C5 0.0664(15) 0.0594(15) 0.0751(16) -0.0242(13) 0.0092(13) -0.0108(12)
C6 0.0475(11) 0.0665(14) 0.0427(10) -0.0123(10) 0.0025(9) -0.0050(10)
C7 0.0344(9) 0.0493(10) 0.0314(8) -0.0026(7) 0.0044(7) 0.0008(8)
C8 0.056(2) 0.270(10) 0.0253(16) 0.000 -0.0028(15) 0.000
C9 0.092(3) 0.164(4) 0.094(3) -0.091(3) 0.047(2) -0.060(3)
C10 0.124(4) 0.0522(17) 0.164(4) -0.011(2) 0.099(4) 0.007(2)
C11 0.082(2) 0.144(4) 0.098(3) 0.067(3) 0.048(2) 0.067(3)
C12 0.0353(18) 0.227(8) 0.044(2) 0.000 0.0013(15) 0.000

_geom_special_details            
;
 All esds (except the esd in the dihedral angle between two l.s. planes)
 are estimated using the full covariance matrix.  The cell esds are taken
 into account individually in the estimation of esds in distances, angles
 and torsion angles; correlations between esds in cell parameters are only
 used when they are defined by crystal symmetry.  An approximate (isotropic)
 treatment of cell esds is used for estimating esds involving l.s. planes.
;

loop_
_geom_bond_atom_site_label_1
_geom_bond_atom_site_label_2
_geom_bond_distance
_geom_bond_site_symmetry_2
_geom_bond_publ_flag
Ti1 C8 2.274(4) . ?
Ti1 C9 2.276(3) 7_565 ?
Ti1 C9 2.276(3) . ?
Ti1 C10 2.284(3) 7_565 ?
Ti1 C10 2.284(3) . ?
Ti1 C12 2.286(4) . ?
Ti1 C11 2.289(3) . ?
Ti1 C11 2.289(3) 7_565 ?
Ti1 C1 2.343(3) . ?
Ti1 C2 2.3865(18) 7_565 ?
Ti1 C2 2.3865(18) . ?
Ti1 C7 2.4005(17) 7_565 ?
C1 C2 1.422(3) 7_565 ?
C1 C2 1.422(3) . ?
C1 H1 0.90(4) . ?
C2 C3 1.422(3) . ?
C2 C7 1.433(3) . ?
C3 C4 1.359(4) . ?
C3 H3 0.905(16) . ?
C4 C5 1.399(4) . ?
C4 H4 0.917(17) . ?
C5 C6 1.356(4) . ?
C5 H5 0.95(3) . ?
C6 C7 1.417(3) . ?
C6 H6 0.93(3) . ?
C7 C7 1.440(4) 7_565 ?
C8 C9 1.378(7) 7_565 ?
C8 C9 1.378(7) . ?
C8 H8 0.90(2) . ?
C9 C10 1.373(7) . ?
C9 H9 0.873(19) . ?
C10 C11 1.360(7) . ?
C10 H10 0.881(19) . ?
C11 C12 1.343(7) . ?
C11 H11 0.898(19) . ?
C12 H12 0.92(2) . ?

loop_
_geom_angle_atom_site_label_1
_geom_angle_atom_site_label_2
_geom_angle_atom_site_label_3
_geom_angle
_geom_angle_site_symmetry_1
_geom_angle_site_symmetry_3
_geom_angle_publ_flag
C8 Ti1 C9 35.24(18) . 7_565 ?
C8 Ti1 C9 35.24(18) . . ?
C9 Ti1 C9 67.8(3) 7_565 . ?
C8 Ti1 C10 67.67(18) . 7_565 ?
C9 Ti1 C10 35.04(19) 7_565 7_565 ?
C9 Ti1 C10 92.9(2) . 7_565 ?
C8 Ti1 C10 67.67(18) . . ?
C9 Ti1 C10 92.9(2) 7_565 . ?
C9 Ti1 C10 35.04(19) . . ?
C10 Ti1 C10 102.40(17) 7_565 . ?
C8 Ti1 C12 102.74(16) . . ?
C9 Ti1 C12 92.05(15) 7_565 . ?
C9 Ti1 C12 92.05(15) . . ?
C10 Ti1 C12 66.28(18) 7_565 . ?
C10 Ti1 C12 66.28(18) . . ?
C8 Ti1 C11 92.74(15) . . ?
C9 Ti1 C11 102.63(11) 7_565 . ?
C9 Ti1 C11 67.1(2) . . ?
C10 Ti1 C11 91.4(2) 7_565 . ?
C10 Ti1 C11 34.59(19) . . ?
C12 Ti1 C11 34.15(17) . . ?
C8 Ti1 C11 92.74(15) . 7_565 ?
C9 Ti1 C11 67.1(2) 7_565 7_565 ?
C9 Ti1 C11 102.63(11) . 7_565 ?
C10 Ti1 C11 34.59(19) 7_565 7_565 ?
C10 Ti1 C11 91.4(2) . 7_565 ?
C12 Ti1 C11 34.15(17) . 7_565 ?
C11 Ti1 C11 65.9(3) . 7_565 ?
C8 Ti1 C1 97.68(14) . . ?
C9 Ti1 C1 104.82(12) 7_565 . ?
C9 Ti1 C1 104.82(12) . . ?
C10 Ti1 C1 122.99(14) 7_565 . ?
C10 Ti1 C1 122.99(14) . . ?
C12 Ti1 C1 159.58(13) . . ?
C11 Ti1 C1 145.46(13) . . ?
C11 Ti1 C1 145.46(13) 7_565 . ?
C8 Ti1 C2 114.78(11) . 7_565 ?
C9 Ti1 C2 136.42(14) 7_565 7_565 ?
C9 Ti1 C2 100.84(11) . 7_565 ?
C10 Ti1 C2 156.59(12) 7_565 7_565 ?
C10 Ti1 C2 99.69(10) . 7_565 ?
C12 Ti1 C2 131.21(9) . 7_565 ?
C11 Ti1 C2 111.31(12) . 7_565 ?
C11 Ti1 C2 152.46(12) 7_565 7_565 ?
C1 Ti1 C2 34.99(6) . 7_565 ?
C8 Ti1 C2 114.78(11) . . ?
C9 Ti1 C2 100.84(11) 7_565 . ?
C9 Ti1 C2 136.42(14) . . ?
C10 Ti1 C2 99.69(10) 7_565 . ?
C10 Ti1 C2 156.59(12) . . ?
C12 Ti1 C2 131.21(9) . . ?
C11 Ti1 C2 152.46(12) . . ?
C11 Ti1 C2 111.31(12) 7_565 . ?
C1 Ti1 C2 34.99(6) . . ?
C2 Ti1 C2 57.48(10) 7_565 . ?
C8 Ti1 C7 149.49(11) . 7_565 ?
C9 Ti1 C7 158.67(11) 7_565 7_565 ?
C9 Ti1 C7 126.65(14) . 7_565 ?
C10 Ti1 C7 139.92(16) 7_565 7_565 ?
C10 Ti1 C7 107.32(13) . 7_565 ?
C12 Ti1 C7 102.10(11) . 7_565 ?
C11 Ti1 C7 97.98(9) . 7_565 ?
C11 Ti1 C7 117.71(13) 7_565 7_565 ?
C1 Ti1 C7 58.59(8) . 7_565 ?
C2 Ti1 C7 34.84(6) 7_565 7_565 ?
C2 Ti1 C7 57.83(6) . 7_565 ?
C2 C1 C2 107.6(2) 7_565 . ?
C2 C1 Ti1 74.20(13) 7_565 . ?
C2 C1 Ti1 74.20(13) . . ?
C2 C1 H1 126.0(2) 7_565 . ?
C2 C1 H1 126.0(2) . . ?
Ti1 C1 H1 123(2) . . ?
C1 C2 C3 132.4(2) . . ?
C1 C2 C7 108.78(18) . . ?
C3 C2 C7 118.81(19) . . ?
C1 C2 Ti1 70.81(13) . . ?
C3 C2 Ti1 120.05(14) . . ?
C7 C2 Ti1 73.11(10) . . ?
C4 C3 C2 119.0(2) . . ?
C4 C3 H3 122.7(17) . . ?
C2 C3 H3 118.3(17) . . ?
C3 C4 C5 122.0(2) . . ?
C3 C4 H4 116(2) . . ?
C5 C4 H4 122(2) . . ?
C6 C5 C4 121.2(2) . . ?
C6 C5 H5 121.5(18) . . ?
C4 C5 H5 117.0(18) . . ?
C5 C6 C7 119.3(2) . . ?
C5 C6 H6 122.0(16) . . ?
C7 C6 H6 118.6(16) . . ?
C6 C7 C2 119.6(2) . . ?
C6 C7 C7 132.99(13) . 7_565 ?
C2 C7 C7 107.36(11) . 7_565 ?
C6 C7 Ti1 121.05(13) . . ?
C2 C7 Ti1 72.05(10) . . ?
C7 C7 Ti1 72.55(5) 7_565 . ?
C9 C8 C9 134.3(5) 7_565 . ?
C9 C8 Ti1 72.5(2) 7_565 . ?
C9 C8 Ti1 72.5(2) . . ?
C9 C8 H8 112.4(4) 7_565 . ?
C9 C8 H8 112.4(4) . . ?
Ti1 C8 H8 130(3) . . ?
C10 C9 C8 134.6(4) . . ?
C10 C9 Ti1 72.78(19) . . ?
C8 C9 Ti1 72.3(2) . . ?
C10 C9 H9 116(2) . . ?
C8 C9 H9 108(2) . . ?
Ti1 C9 H9 124(3) . . ?
C11 C10 C9 135.0(4) . . ?
C11 C10 Ti1 72.9(2) . . ?
C9 C10 Ti1 72.18(19) . . ?
C11 C10 H10 104(3) . . ?
C9 C10 H10 120(3) . . ?
Ti1 C10 H10 129(3) . . ?
C12 C11 C10 135.1(4) . . ?
C12 C11 Ti1 72.8(2) . . ?
C10 C11 Ti1 72.5(2) . . ?
C12 C11 H11 109(2) . . ?
C10 C11 H11 114(2) . . ?
Ti1 C11 H11 128(3) . . ?
C11 C12 C11 136.0(5) 7_565 . ?
C11 C12 Ti1 73.1(2) 7_565 . ?
C11 C12 Ti1 73.1(2) . . ?
C11 C12 H12 111.7(3) 7_565 . ?
C11 C12 H12 111.7(3) . . ?
Ti1 C12 H12 132(3) . . ?

loop_
_geom_torsion_atom_site_label_1
_geom_torsion_atom_site_label_2
_geom_torsion_atom_site_label_3
_geom_torsion_atom_site_label_4
_geom_torsion
_geom_torsion_site_symmetry_1
_geom_torsion_site_symmetry_2
_geom_torsion_site_symmetry_3
_geom_torsion_site_symmetry_4
_geom_torsion_publ_flag
C2 C1 C2 C3 -179.14(15) 7_565 . . . ?
Ti1 C1 C2 C3 113.6(2) . . . . ?
C2 C1 C2 C7 3.6(3) 7_565 . . . ?
Ti1 C1 C2 C7 -63.69(13) . . . . ?
C2 C1 C2 Ti1 67.26(18) 7_565 . . . ?
C1 C2 C3 C4 -178.7(2) . . . . ?
C7 C2 C3 C4 -1.7(3) . . . . ?
Ti1 C2 C3 C4 -88.0(2) . . . . ?
C2 C3 C4 C5 1.4(4) . . . . ?
C3 C4 C5 C6 0.0(4) . . . . ?
C4 C5 C6 C7 -1.2(4) . . . . ?
C5 C6 C7 C2 0.8(3) . . . . ?
C5 C6 C7 C7 -178.52(15) . . . 7_565 ?
C5 C6 C7 Ti1 86.7(2) . . . . ?
C1 C2 C7 C6 178.30(19) . . . . ?
C3 C2 C7 C6 0.6(3) . . . . ?
Ti1 C2 C7 C6 116.07(16) . . . . ?
C1 C2 C7 C7 -2.21(18) . . . 7_565 ?
C3 C2 C7 C7 -179.92(15) . . . 7_565 ?
Ti1 C2 C7 C7 -64.43(5) . . . 7_565 ?
C1 C2 C7 Ti1 62.23(16) . . . . ?
C3 C2 C7 Ti1 -115.49(18) . . . . ?
C9 C8 C9 C10 0.1(10) 7_565 . . . ?
Ti1 C8 C9 C10 -41.2(4) . . . . ?
C9 C8 C9 Ti1 41.3(6) 7_565 . . . ?
C8 C9 C10 C11 0.4(7) . . . . ?
Ti1 C9 C10 C11 -40.7(4) . . . . ?
C8 C9 C10 Ti1 41.1(4) . . . . ?
C9 C10 C11 C12 -0.3(7) . . . . ?
Ti1 C10 C11 C12 -40.8(4) . . . . ?
C9 C10 C11 Ti1 40.5(4) . . . . ?
C10 C11 C12 C11 -0.3(9) . . . 7_565 ?
Ti1 C11 C12 C11 -41.1(6) . . . 7_565 ?
C10 C11 C12 Ti1 40.7(4) . . . . ?

_refine_diff_density_max         0.271
_refine_diff_density_min         -0.427
_refine_diff_density_rms         0.070

_shelx_res_file                  
;
TITL shelxt_a.res in Pnma
    shelx.res
    created by SHELXL-2018/3 at 16:18:31 on 06-May-2024
CELL  0.71073   8.5539  15.9444  11.4097   90.000   90.000   90.000
ZERR     4.00   0.0005   0.0010   0.0006    0.000    0.000    0.000
LATT   1
SYMM  1/2 - X, - Y, 1/2 + Z
SYMM  - X, 1/2 + Y, - Z
SYMM  1/2 + X, 1/2 - Y, 1/2 - Z
SFAC  C    H    TI
UNIT  84 68 4
MERG   2
OMIT     0   2   0
OMIT     1   1   1
OMIT     0   8   0
DFIX     0.900   0.020 H3 C3
DFIX     0.900   0.020 H4 C4
DFIX     0.900   0.020 H8 C8
DFIX     0.900   0.020 H9 C9
DFIX     0.900   0.020 H10 C10
DFIX     0.900   0.020 H11 C11
DFIX     0.900   0.020 H12 C12
DANG     2.000   0.040 H8 H9
DANG     2.000   0.040 H11 H12
FMAP   2
PLAN   20
SIZE     0.104   0.241   0.319
ACTA
BOND   $H
CONF
L.S.  10
TEMP    23.00
WGHT    0.041200    0.977700
FVAR       0.29363
TI1   3    0.365991    0.250000    0.471535    10.50000    0.03357    0.04522 =
         0.02783    0.00000    0.00241    0.00000
C1    1    0.095373    0.250000    0.503000    10.50000    0.03347    0.06059 =
         0.04028    0.00000   -0.00538    0.00000
C2    1    0.153480    0.321971    0.562375    11.00000    0.03371    0.04988 =
         0.04067    0.00079    0.00455    0.00452
C3    1    0.132498    0.409412    0.543272    11.00000    0.05030    0.05647 =
         0.06557    0.00690    0.00539    0.01405
C4    1    0.206834    0.464737    0.614679    11.00000    0.07151    0.04513 =
         0.09219   -0.00476    0.01663    0.00479
C5    1    0.306069    0.438349    0.704859    11.00000    0.06640    0.05941 =
         0.07507   -0.02421    0.00920   -0.01080
C6    1    0.332460    0.355753    0.724879    11.00000    0.04748    0.06650 =
         0.04266   -0.01227    0.00248   -0.00499
C7    1    0.255848    0.295142    0.654473    11.00000    0.03440    0.04934 =
         0.03136   -0.00260    0.00442    0.00077
C8    1    0.360728    0.250000    0.272264    10.50000    0.05571    0.27008 =
         0.02534    0.00000   -0.00280    0.00000
C9    1    0.401042    0.170370    0.308053    11.00000    0.09182    0.16439 =
         0.09353   -0.09123    0.04717   -0.05970
C10   1    0.496977    0.138371    0.393525    11.00000    0.12412    0.05218 =
         0.16408   -0.01077    0.09885    0.00679
C11   1    0.590375    0.171873    0.477804    11.00000    0.08249    0.14416 =
         0.09769    0.06686    0.04772    0.06662
C12   1    0.627750    0.250000    0.511833    10.50000    0.03531    0.22718 =
         0.04384    0.00000    0.00128    0.00000
H1    2    0.025720    0.250000    0.444327    10.50000    0.06687
H3    2    0.068950    0.425862    0.484155    11.00000    0.06585
H4    2    0.195072    0.520220    0.595364    11.00000    0.08677
H5    2    0.362646    0.480612    0.745426    11.00000    0.08582
H6    2    0.403340    0.337515    0.780902    11.00000    0.06319
H8    2    0.278294    0.250000    0.222932    10.50000    0.12025
H9    2    0.330803    0.135851    0.280517    11.00000    0.13867
H10   2    0.490330    0.084894    0.412198    11.00000    0.14137
H11   2    0.620412    0.135163    0.533144    11.00000    0.14562
H12   2    0.681829    0.250000    0.581574    10.50000    0.11740
HKLF    4


REM  shelxt_a.res in Pnma
REM wR2 = 0.1008, GooF = S = 1.073, Restrained GooF = 1.072 for all data
REM R1 = 0.0390 for 1576 Fo > 4sig(Fo) and 0.0511 for all 1856 data
REM 143 parameters refined using 9 restraints

END

WGHT      0.0412      0.9776

REM Highest difference peak  0.271,  deepest hole -0.427,  1-sigma level  0.070
Q1    1   0.1374  0.2920  0.5283  11.00000  0.05    0.27
Q2    1   0.1931  0.3098  0.6183  11.00000  0.05    0.25
Q3    1   0.4414  0.2500  0.5219  10.50000  0.05    0.25
Q4    1   0.6627  0.2500  0.5337  10.50000  0.05    0.22
Q5    1   0.0677  0.2500  0.4816  10.50000  0.05    0.22
Q6    1   0.2706  0.2500  0.6639  10.50000  0.05    0.21
Q7    1   0.3195  0.2500  0.2599  10.50000  0.05    0.21
Q8    1   0.1225  0.3560  0.5650  11.00000  0.05    0.21
Q9    1   0.6186  0.2089  0.4748  11.00000  0.05    0.20
Q10   1   0.3923  0.0855  0.3146  11.00000  0.05    0.19
Q11   1   0.0451  0.2500  0.4154  10.50000  0.05    0.19
Q12   1   0.2866  0.1835  0.2257  11.00000  0.05    0.18
Q13   1   0.2773  0.3171  0.6950  11.00000  0.05    0.17
Q14   1   0.0022  0.3571  0.5466  11.00000  0.05    0.17
Q15   1   0.0428  0.3880  0.4443  11.00000  0.05    0.17
Q16   1   0.0238  0.4094  0.5174  11.00000  0.05    0.17
Q17   1  -0.0754  0.3248  0.4830  11.00000  0.05    0.16
Q18   1   0.4157  0.2824  0.2953  11.00000  0.05    0.16
Q19   1   0.1965  0.4580  0.5438  11.00000  0.05    0.16
Q20   1  -0.0152  0.2920  0.4230  11.00000  0.05    0.16
;
_shelx_res_checksum              51573

_shelx_hkl_file                  
;
   2   0   0  516.75   10.34
   2   0   0  461.38   10.35
   2   0   0  469.37   10.35
  -2   0   0  475.78   10.36
  -2   0   0  464.38   10.34
  -2   0   0  509.02   10.34
  -2   0   0  486.96   10.28
   3   0   0    0.36    0.37
   3   0   0    0.19    0.36
   3   0   0    0.12    0.41
  -3   0   0   -0.16    0.37
  -3   0   0    0.08    0.31
  -3   0   0    0.11    0.40
   4   0   0  974.83   20.69
   4   0   0  953.48   20.60
   4   0   0  969.65   20.67
  -4   0   0  960.64   20.68
  -4   0   0  955.09   20.51
  -4   0   0  975.11   20.67
   5   0   0   -0.37    0.50
   5   0   0   -0.32    0.58
   5   0   0   -0.98    0.50
  -5   0   0    0.24    0.58
  -5   0   0   -0.39    0.43
  -5   0   0    0.37    0.50
   6   0   0   32.28    1.55
   6   0   0   31.85    1.54
   6   0   0   33.85    1.46
  -6   0   0   32.07    1.52
  -6   0   0   32.20    1.30
  -6   0   0   33.10    1.57
   7   0   0   -0.49    0.91
   7   0   0   -0.86    0.71
   7   0   0    0.00    0.74
  -7   0   0   -0.68    0.59
  -7   0   0   -0.78    0.84
  -7   0   0   -0.62    0.77
   8   0   0   87.34    2.39
   8   0   0   85.13    2.88
   8   0   0   85.86    3.03
   8   0   0   91.18    3.10
  -8   0   0   89.83    2.63
  -8   0   0   90.53    3.15
   9   0   0   -0.52    1.04
   9   0   0   -1.22    1.14
   9   0   0   -0.71    0.60
   9   0   0   -0.79    1.30
  -9   0   0   -0.97    1.21
  10   0   0   13.63    1.06
  10   0   0    9.90    1.75
  10   0   0   14.94    1.99
  10   0   0   12.41    1.64
 -10   0   0   11.44    1.71
 -10   0   0   13.06    1.48
  11   0   0   -3.60    1.81
  11   0   0   -0.60    1.91
 -11   0   0    1.33    1.33
 -11   0   0    2.32    1.16
 -11   0   0    4.38    2.26
 -11   0  -1    4.36    2.20
  11   0   1    3.45    1.93
  11   0   1    7.50    2.10
 -10   0  -1    4.09    1.68
  10   0   1    0.39    1.58
  10   0   1    3.40    0.82
  10   0   1    0.58    1.63
  -9   0  -1    7.49    1.54
  -9   0  -1    6.31    1.34
   9   0   1    5.46    0.84
   9   0   1    6.84    1.17
   9   0   1    7.26    1.57
   9   0   1    6.83    1.35
  -8   0  -1    1.76    1.07
  -8   0  -1   -0.05    1.01
  -8   0  -1    0.26    0.64
   8   0   1    0.48    1.08
   8   0   1   -0.59    0.62
   8   0   1    0.49    0.97
   8   0   1    0.54    0.82
  -7   0  -1   29.96    1.74
  -7   0  -1   27.46    1.70
  -7   0  -1   27.64    1.25
   7   0   1   29.28    1.43
   7   0   1   27.33    1.30
   7   0   1   28.52    1.67
   7   0   1   28.50    1.76
  -6   0  -1   39.50    1.69
  -6   0  -1   39.67    1.36
  -6   0  -1   40.49    1.78
   6   0   1   39.80    1.65
   6   0   1   40.81    1.50
   6   0   1   41.24    1.82
  -5   0  -1   46.44    1.72
  -5   0  -1   46.28    1.73
  -5   0  -1   47.50    1.40
   5   0   1   45.52    1.68
   5   0   1   47.44    1.51
   5   0   1   48.33    1.78
  -4   0  -1   30.38    1.26
  -4   0  -1   30.39    0.99
  -4   0  -1   31.48    1.26
   4   0   1   30.36    1.06
   4   0   1   28.62    1.25
   4   0   1   29.65    1.23
  -3   0  -1    1.26    0.43
  -3   0  -1    0.60    0.32
  -3   0  -1    1.15    0.42
   3   0   1    1.21    0.21
   3   0   1    0.74    0.40
   3   0   1    0.94    0.44
   3   0   1    1.31    0.32
  -2   0  -1  136.75    3.21
  -2   0  -1  144.81    3.22
  -2   0  -1  140.85    3.07
   2   0   1  139.61    3.06
   2   0   1  135.14    3.19
   2   0   1  138.24    3.06
   2   0   1  145.99    3.24
  -1   0  -1    0.00    0.12
   1   0  -1  309.02    6.62
   2   0  -1  139.57    3.17
   2   0  -1  138.25    3.02
   2   0  -1  137.65    3.16
   2   0  -1  140.11    3.25
   2   0  -1  140.27    3.17
  -2   0   1  141.34    3.18
  -2   0   1  139.98    3.16
  -2   0   1  142.06    3.17
   3   0  -1    0.96    0.41
   3   0  -1    0.83    0.37
   3   0  -1    0.99    0.48
   3   0  -1    1.37    0.38
  -3   0   1    1.21    0.40
  -3   0   1    1.04    0.41
  -3   0   1    0.85    0.38
   4   0  -1   30.61    1.24
   4   0  -1   30.48    1.19
   4   0  -1   28.99    1.14
  -4   0   1   30.41    1.18
  -4   0   1   30.25    1.20
  -4   0   1   28.40    1.12
   5   0  -1   45.18    1.65
   5   0  -1   46.62    1.59
   5   0  -1   45.62    1.66
  -5   0   1   47.37    1.54
  -5   0   1   45.85    1.63
  -5   0   1   44.40    1.63
   6   0  -1   38.96    1.66
   6   0  -1   38.08    1.61
   6   0  -1   35.59    1.66
  -6   0   1   38.85    1.67
  -6   0   1   38.01    1.62
  -6   0   1   38.56    1.50
   7   0  -1   26.32    1.75
   7   0  -1   28.31    1.65
   7   0  -1   27.87    1.64
  -7   0   1   27.72    1.44
  -7   0   1   30.43    1.70
  -7   0   1   26.75    1.72
   8   0  -1    0.18    0.99
   8   0  -1    0.05    0.92
   8   0  -1    0.27    1.03
  -8   0   1   -0.49    0.78
  -8   0   1   -0.64    1.01
  -8   0   1    0.94    0.74
   9   0  -1    6.61    0.62
   9   0  -1    5.79    1.30
   9   0  -1    6.39    1.35
   9   0  -1    4.67    1.45
  -9   0   1    2.33    1.21
  -9   0   1    4.52    0.95
  10   0  -1    2.69    1.52
  10   0  -1    1.74    1.56
  10   0  -1    3.42    1.50
 -10   0   1    3.49    1.06
 -10   0   1   -0.31    1.54
 -10   0   1    5.58    1.18
 -10   0   1   -0.09    1.34
  11   0  -1   10.14    2.20
  11   0  -1   12.80    1.86
  11   0  -1   10.00    2.21
 -11   0   1    7.11    2.19
 -11   0  -2    0.53    2.20
  11   0   2   -2.33    2.03
 -10   0  -2    3.71    1.68
  10   0   2    2.79    1.77
  10   0   2    3.12    0.93
  10   0   2    2.65    1.65
  -9   0  -2   -1.99    1.16
  -9   0  -2    0.32    1.37
   9   0   2   -0.54    0.80
   9   0   2    2.06    1.40
   9   0   2    0.66    1.18
  -8   0  -2   69.25    2.77
  -8   0  -2   63.89    1.97
  -8   0  -2   58.84    2.64
   8   0   2   66.32    2.82
   8   0   2   65.31    2.18
   8   0   2   68.88    2.69
  -7   0  -2    1.11    0.55
  -7   0  -2    2.33    0.94
  -7   0  -2    2.61    0.96
   7   0   2    1.43    0.69
   7   0   2    1.81    0.89
   7   0   2    1.34    0.98
  -6   0  -2    0.17    0.73
  -6   0  -2   -0.80    0.68
  -6   0  -2    0.59    0.42
   6   0   2    0.03    0.46
   6   0   2    1.35    0.76
   6   0   2    0.04    0.57
   6   0   2    0.70    0.71
  -5   0  -2    9.95    0.94
  -5   0  -2   10.58    0.93
  -5   0  -2    9.42    0.65
   5   0   2    9.11    0.69
   5   0   2    9.07    0.98
   5   0   2   11.00    0.97
  -4   0  -2  493.76   10.76
  -4   0  -2  482.01   10.76
   4   0   2  476.95   10.45
   4   0   2  492.69   10.75
   4   0   2  496.88   10.78
  -3   0  -2  408.80    8.93
  -3   0  -2  408.30    8.94
  -3   0  -2  407.15    8.66
   3   0   2  402.14    8.76
   3   0   2  411.46    8.93
   3   0   2  407.23    8.95
  -2   0  -2  314.37    6.41
  -2   0  -2  305.77    6.57
  -2   0  -2  298.75    6.64
  -2   0  -2  292.61    6.62
   2   0   2  296.47    6.64
   2   0   2  321.73    6.67
   2   0   2  309.26    6.58
   2   0   2  284.75    6.61
  -1   0  -2  831.97   17.83
   1   0   2  825.80   17.83
   1   0   2  868.57   17.88
   0   0  -2  678.96   14.65
   0   0  -2  691.36   14.66
   0   0   2  701.82   14.67
   1   0  -2  846.75   17.85
   1   0  -2  858.80   17.90
  -1   0   2  812.04   17.80
  -1   0   2  835.90   17.87
  -1   0   2  855.07   17.88
   2   0  -2  340.64    6.85
   2   0  -2  285.86    6.59
   2   0  -2  305.80    6.71
   2   0  -2  290.16    6.60
   2   0  -2  302.48    6.60
  -2   0   2  300.46    6.71
  -2   0   2  311.19    6.61
  -2   0   2  310.23    6.77
  -2   0   2  287.63    6.59
  -2   0   2  317.77    6.65
  -2   0   2  328.97    6.80
  -2   0   2  304.25    6.45
  -2   0   2  293.90    6.61
   3   0  -2  410.40    8.83
   3   0  -2  408.78    8.99
   3   0  -2  404.85    8.97
   3   0  -2  416.05    9.04
   3   0  -2  427.31    9.17
  -3   0   2  405.08    8.96
  -3   0   2  406.08    8.98
  -3   0   2  416.43    9.05
  -3   0   2  426.98    8.76
   4   0  -2  484.87   10.67
   4   0  -2  491.60   10.71
   4   0  -2  488.23   10.70
   4   0  -2  497.90   10.86
  -4   0   2  493.75   10.71
  -4   0   2  490.52   10.71
  -4   0   2  480.16   10.42
  -4   0   2  487.32   10.68
   5   0  -2   10.30    0.98
   5   0  -2   10.36    0.98
   5   0  -2    8.47    0.89
  -5   0   2    9.74    0.96
  -5   0   2    9.95    0.95
  -5   0   2    9.60    0.63
  -5   0   2    9.13    0.93
   6   0  -2   -0.17    0.65
   6   0  -2    0.60    0.77
   6   0  -2   -0.08    0.59
  -6   0   2    0.87    0.67
  -6   0   2    0.47    0.65
  -6   0   2    0.93    0.42
  -6   0   2    0.21    0.63
   7   0  -2    1.63    0.94
   7   0  -2    1.91    0.78
   7   0  -2    2.40    0.91
  -7   0   2    2.01    0.90
  -7   0   2    1.55    0.56
  -7   0   2    1.96    0.82
   8   0  -2   66.71    2.50
   8   0  -2   54.90    2.58
   8   0  -2   65.85    2.63
  -8   0   2   65.21    1.98
   9   0  -2    0.37    1.22
   9   0  -2   -1.46    1.28
   9   0  -2   -0.21    1.10
  -9   0   2   -0.88    1.07
  -9   0   2   -0.34    1.38
  -9   0   2    0.39    0.74
  10   0  -2    2.34    1.49
  10   0  -2    2.29    1.58
 -10   0   2    2.24    1.34
 -10   0   2    3.33    0.85
 -10   0   2    3.10    1.64
 -10   0   2    2.74    0.93
  11   0  -2    2.82    1.65
  11   0  -2    4.53    1.91
  11   0  -2    1.72    2.01
  11   0  -2    2.28    1.78
 -11   0   2    2.93    2.11
 -11   0   2    1.96    1.00
 -10   0  -3    1.12    1.73
  10   0   3    0.44    1.63
  10   0   3    1.09    1.77
  10   0   3    0.05    1.01
  -9   0  -3    3.06    1.33
  -9   0  -3    2.18    1.36
   9   0   3    6.19    1.33
   9   0   3    3.08    1.01
   9   0   3    3.73    1.45
  -8   0  -3   18.15    1.95
  -8   0  -3   21.21    1.84
  -8   0  -3   17.53    1.06
   8   0   3   20.24    1.81
   8   0   3   15.05    1.64
   8   0   3   17.42    1.45
  -7   0  -3   21.41    1.62
  -7   0  -3   23.06    1.04
  -7   0  -3   24.55    1.79
   7   0   3   24.45    1.49
   7   0   3   24.43    1.90
   7   0   3   23.51    1.67
  -6   0  -3   17.10    0.84
  -6   0  -3   17.75    1.43
  -6   0  -3   18.51    1.44
   6   0   3   18.07    1.45
   6   0   3   18.24    1.38
   6   0   3   16.92    1.25
  -5   0  -3   38.81    1.65
  -5   0  -3   37.33    1.58
   5   0   3   39.36    1.67
   5   0   3   36.19    1.53
   5   0   3   41.25    1.57
  -4   0  -3  345.06    7.80
  -4   0  -3  347.66    7.80
   4   0   3  337.41    7.57
   4   0   3  346.17    7.78
   4   0   3  345.74    7.81
   4   0   3  349.81    7.77
  -3   0  -3    8.46    0.78
  -3   0  -3    7.03    0.74
  -3   0  -3    7.28    0.27
   3   0   3    7.61    0.79
   3   0   3    6.79    0.67
   3   0   3    8.39    0.72
   3   0   3    7.30    0.68
  -2   0  -3  811.91   17.34
  -2   0  -3  824.06   17.36
  -2   0  -3  813.86   17.36
   2   0   3  798.14   17.34
   2   0   3  823.72   17.45
   2   0   3  820.81   17.37
   2   0   3  807.50   17.35
  -1   0  -3   24.70    0.76
  -1   0  -3   22.64    0.90
  -1   0  -3   23.15    0.94
  -1   0  -3   23.95    0.75
  -1   0  -3   23.71    0.76
   1   0   3   23.02    0.97
   1   0   3   25.04    1.02
   1   0   3   22.83    0.91
   1   0   3   23.96    0.95
   1   0   3   23.42    0.74
   1   0   3   22.14    0.74
   1   0   3   23.28    0.80
   1   0   3   23.12    0.76
   0   0  -3   -0.22    0.38
   0   0  -3   -0.08    0.34
   0   0  -3    0.17    0.15
   0   0  -3    0.40    0.16
   0   0  -3   -0.24    0.33
   0   0  -3    0.01    0.36
   0   0  -3   -0.10    0.37
   0   0  -3    0.08    0.34
   0   0  -3   -0.01    0.29
   0   0  -3    0.21    0.35
   0   0   3   -0.01    0.13
   0   0   3   -0.35    0.28
   0   0   3    0.15    0.39
   0   0   3   -0.01    0.37
   0   0   3   -0.40    0.39
   0   0   3    0.17    0.39
   0   0   3    0.08    0.37
   1   0  -3   24.12    0.94
   1   0  -3   23.02    0.89
   1   0  -3   22.58    0.87
   1   0  -3   24.14    0.95
   1   0  -3   22.31    0.99
   1   0  -3   23.70    0.99
   1   0  -3   24.58    0.91
   1   0  -3   23.28    0.88
   1   0  -3   23.68    0.61
   1   0  -3   25.11    0.90
   1   0  -3   23.72    0.87
  -1   0   3   24.45    0.60
  -1   0   3   22.13    0.88
  -1   0   3   23.03    0.92
  -1   0   3   24.33    0.61
  -1   0   3   24.14    1.02
  -1   0   3   24.74    0.99
  -1   0   3   24.10    0.93
  -1   0   3   24.18    0.90
   2   0  -3  814.68   17.48
   2   0  -3  809.20   17.52
   2   0  -3  823.73   17.39
   2   0  -3  807.77   17.37
   2   0  -3  830.64   17.59
  -2   0   3  803.42   17.53
  -2   0   3  815.35   17.40
  -2   0   3  827.50   17.47
  -2   0   3  813.88   17.53
  -2   0   3  825.34   17.42
   3   0  -3    9.25    0.86
   3   0  -3    7.46    0.58
   3   0  -3    8.12    0.58
   3   0  -3    7.70    0.57
   3   0  -3    8.08    0.75
   3   0  -3    7.31    0.64
  -3   0   3    9.41    0.86
  -3   0   3    5.95    0.64
  -3   0   3    7.19    0.60
  -3   0   3    7.18    0.68
  -3   0   3    8.20    0.80
   4   0  -3  342.36    7.69
   4   0  -3  347.07    7.55
   4   0  -3  351.51    8.01
   4   0  -3  351.13    7.73
   4   0  -3  355.45    7.84
  -4   0   3  350.78    7.84
  -4   0   3  344.59    7.68
  -4   0   3  346.54    7.72
  -4   0   3  338.41    7.92
   5   0  -3   41.78    1.55
   5   0  -3   38.53    1.46
   5   0  -3   41.79    1.82
   5   0  -3   40.27    1.60
  -5   0   3   40.65    1.61
  -5   0   3   39.73    1.02
  -5   0   3   39.35    1.50
  -5   0   3   40.11    1.79
   6   0  -3   17.37    1.53
   6   0  -3   15.95    1.29
   6   0  -3   16.98    1.18
  -6   0   3   16.63    1.19
  -6   0   3   16.62    0.68
  -6   0   3   17.14    1.24
   7   0  -3   27.40    1.55
   7   0  -3   23.58    1.60
   7   0  -3   22.57    1.86
  -7   0   3   22.51    0.92
  -7   0   3   23.73    1.56
   8   0  -3   16.40    1.78
   8   0  -3   18.55    1.66
   8   0  -3   17.79    2.00
   8   0  -3   16.79    0.74
  -8   0   3   18.91    0.91
  -8   0   3   19.06    0.96
  -8   0   3   13.93    1.44
   9   0  -3    3.96    1.55
   9   0  -3    2.54    1.36
   9   0  -3    1.11    1.13
  -9   0   3    1.69    1.31
  -9   0   3    1.48    1.24
  -9   0   3    3.44    1.72
  -9   0   3    3.52    0.56
  -9   0   3    2.67    0.58
  -9   0   3    1.32    0.89
  10   0  -3    0.39    1.36
  10   0  -3    1.60    1.68
  10   0  -3    1.08    1.51
 -10   0   3    3.03    1.89
 -10   0   3    1.76    1.05
 -10   0   3    1.01    1.68
 -10   0  -4   -0.54    1.68
  10   0   4    2.12    1.22
  10   0   4    0.67    1.55
  10   0   4   -2.01    1.81
  -9   0  -4    1.61    1.40
  -9   0  -4    7.17    1.54
   9   0   4    2.31    1.55
   9   0   4    0.22    1.22
   9   0   4    3.95    1.15
  -8   0  -4   18.51    0.98
  -8   0  -4   18.31    1.96
  -8   0  -4   20.65    1.90
   8   0   4   17.67    1.65
   8   0   4   17.62    1.72
   8   0   4   22.25    1.73
  -7   0  -4    3.20    0.50
  -7   0  -4    3.22    1.04
  -7   0  -4    2.08    0.96
   7   0   4    1.86    1.12
   7   0   4    2.96    0.99
   7   0   4    3.78    0.95
  -6   0  -4   17.25    1.49
  -6   0  -4   15.45    1.48
   6   0   4   16.32    1.31
   6   0   4   18.36    1.43
   6   0   4   16.39    1.53
  -5   0  -4    1.73    0.71
  -5   0  -4    0.63    0.69
   5   0   4    4.03    0.75
   5   0   4    1.17    0.73
   5   0   4    3.33    0.55
   5   0   4    0.29    0.60
  -4   0  -4  969.19   20.72
  -4   0  -4  947.27   20.69
   4   0   4  963.29   20.57
   4   0   4  969.00   20.72
   4   0   4  962.27   20.74
   4   0   4  955.50   20.68
  -3   0  -4  206.50    4.86
  -3   0  -4  203.08    4.86
   3   0   4  225.88    5.03
   3   0   4  202.58    4.84
   3   0   4  209.62    4.89
   3   0   4  211.79    4.87
  -2   0  -4    4.44    0.48
  -2   0  -4    3.67    0.46
  -2   0  -4    4.87    0.53
   2   0   4    4.34    0.48
   2   0   4    4.88    0.57
   2   0   4    6.53    0.71
   2   0   4    6.11    0.49
   2   0   4    7.46    0.75
   2   0   4    5.04    0.49
  -1   0  -4   15.95    0.66
  -1   0  -4   17.26    0.97
  -1   0  -4   17.93    0.89
  -1   0  -4   16.77    0.71
  -1   0  -4   15.29    0.65
  -1   0  -4   16.12    0.89
   1   0   4   17.74    0.95
   1   0   4   18.44    0.97
   1   0   4   15.79    0.64
   1   0   4   17.21    0.92
   1   0   4   17.62    0.71
   1   0   4   16.83    0.95
   1   0   4   16.36    0.67
   1   0   4   17.48    0.73
   0   0  -4  957.45   20.04
   0   0  -4  937.84   20.06
   0   0  -4  916.33   20.03
   0   0  -4  938.78   19.95
   0   0  -4  934.96   20.01
   0   0  -4  937.23   20.00
   0   0  -4  915.71   19.92
   0   0  -4  951.96   20.04
   0   0   4  943.96   20.05
   0   0   4  938.26   20.04
   0   0   4  945.82   20.07
   0   0   4  952.18   20.02
   0   0   4  942.89   20.03
   0   0   4  923.59   19.92
   1   0  -4   18.75    0.87
   1   0  -4   18.82    0.84
   1   0  -4   16.55    0.47
   1   0  -4   16.45    0.79
   1   0  -4   16.57    0.86
   1   0  -4   17.89    0.94
   1   0  -4   16.02    0.83
   1   0  -4   16.47    0.82
   1   0  -4   18.70    0.88
   1   0  -4   15.42    0.84
   1   0  -4   18.05    0.89
   1   0  -4   16.19    0.90
   1   0  -4   18.06    0.93
  -1   0   4   16.63    0.87
  -1   0   4   15.50    0.90
  -1   0   4   18.97    1.05
  -1   0   4   17.35    0.92
  -1   0   4   17.09    0.87
  -1   0   4   16.09    0.46
  -1   0   4   15.63    0.45
   2   0  -4    7.41    0.69
   2   0  -4    6.37    0.58
   2   0  -4    4.63    0.59
   2   0  -4    7.32    0.80
   2   0  -4    6.21    0.70
   2   0  -4    3.97    0.37
   2   0  -4    4.24    0.52
   2   0  -4    6.15    0.69
   2   0  -4    3.73    0.40
   2   0  -4    5.45    0.55
  -2   0   4    6.63    0.70
  -2   0   4    7.71    0.76
  -2   0   4    6.03    0.59
  -2   0   4    4.84    0.61
  -2   0   4    4.27    0.39
  -2   0   4    5.06    0.69
   3   0  -4  215.50    4.92
   3   0  -4  220.82    5.10
   3   0  -4  200.27    4.78
   3   0  -4  202.85    4.80
   3   0  -4  224.84    5.24
   3   0  -4  221.24    4.91
  -3   0   4  235.31    5.23
  -3   0   4  202.86    4.80
  -3   0   4  223.48    5.19
  -3   0   4  224.80    4.99
  -3   0   4  203.16    4.81
  -3   0   4  215.71    5.05
   4   0  -4  984.44   20.78
   4   0  -4  960.32   20.36
   4   0  -4  964.60   20.58
   4   0  -4  946.51   20.32
   4   0  -4  941.30   20.30
   4   0  -4  938.31   20.33
  -4   0   4  947.08   20.37
  -4   0   4  953.80   20.67
  -4   0   4  951.62   20.54
  -4   0   4  940.62   20.35
  -4   0   4  947.48   20.41
  -4   0   4  960.40   20.69
   5   0  -4    2.36    0.68
   5   0  -4    3.83    0.48
   5   0  -4    4.13    0.97
   5   0  -4    1.02    0.59
  -5   0   4    3.52    0.63
  -5   0   4    5.36    1.00
  -5   0   4    2.95    0.96
   6   0  -4   14.37    1.13
   6   0  -4   15.96    1.26
   6   0  -4   16.39    0.84
   6   0  -4   18.06    1.53
   6   0  -4   15.45    1.35
  -6   0   4   17.73    1.19
  -6   0   4   15.02    1.67
  -6   0   4   17.15    1.57
  -6   0   4   15.59    1.18
  -6   0   4   16.44    1.29
   7   0  -4    2.61    0.77
   7   0  -4    0.95    0.86
   7   0  -4    3.17    0.48
   7   0  -4    2.06    1.08
  -7   0   4    3.95    1.27
  -7   0   4    1.86    0.88
  -7   0   4    1.91    0.89
  -7   0   4    1.58    0.75
   8   0  -4   20.01    1.80
   8   0  -4   18.84    0.81
   8   0  -4   20.52    1.71
   8   0  -4   20.46    1.93
  -8   0   4   19.67    1.96
  -8   0   4   19.03    1.48
  -8   0   4   17.23    1.83
  -8   0   4   21.92    2.01
   9   0  -4    4.13    1.18
   9   0  -4    2.96    1.86
   9   0  -4    5.52    1.34
  -9   0   4    4.17    1.74
  -9   0   4    2.22    1.21
  -9   0   4    3.57    1.03
  -9   0   4    4.25    1.39
  10   0  -4    0.67    1.44
  10   0  -4    5.80    1.76
  10   0  -4    1.54    1.82
  10   0  -4    0.93    1.59
 -10   0   4    1.21    2.00
 -10   0   4    0.08    1.10
 -10   0   4    1.75    2.15
 -10   0   4    0.17    1.53
 -10   0  -5   11.36    2.21
  10   0   5   14.38    2.32
  10   0   5   17.02    1.73
  -9   0  -5   -1.58    1.45
  -9   0  -5   -0.18    1.39
   9   0   5   -0.72    1.20
   9   0   5   -1.12    1.52
   9   0   5    0.15    1.40
  -8   0  -5    9.98    0.74
  -8   0  -5   10.62    1.51
  -8   0  -5    8.63    1.43
   8   0   5   10.12    1.59
   8   0   5   10.68    1.33
   8   0   5    9.61    1.37
  -7   0  -5   13.56    1.41
  -7   0  -5   14.86    1.48
  -7   0  -5   13.55    0.80
   7   0   5   12.16    1.29
   7   0   5   12.64    1.49
  -6   0  -5  166.96    4.46
  -6   0  -5  163.86    4.45
   6   0   5  163.18    4.42
   6   0   5  165.23    4.47
   6   0   5  172.80    4.46
  -5   0  -5    3.01    0.80
  -5   0  -5    2.40    0.78
   5   0   5    2.85    0.72
   5   0   5    3.20    0.69
   5   0   5    3.60    0.88
   5   0   5    2.46    0.82
  -4   0  -5   69.35    2.12
  -4   0  -5   67.98    2.14
   4   0   5   66.35    2.06
   4   0   5   71.07    2.31
   4   0   5   69.99    2.17
   4   0   5   67.23    1.73
   4   0   5   68.02    2.10
  -3   0  -5  639.90   14.28
  -3   0  -5  682.09   14.62
  -3   0  -5  672.60   14.63
   3   0   5  686.69   14.64
   3   0   5  686.70   14.62
   3   0   5  675.37   14.85
   3   0   5  688.22   14.84
   3   0   5  666.46   14.38
   3   0   5  681.61   14.70
  -2   0  -5  253.61    5.75
  -2   0  -5  253.26    5.79
  -2   0  -5  251.46    5.58
  -2   0  -5  249.67    5.56
   2   0   5  243.62    5.82
   2   0   5  252.07    5.58
   2   0   5  243.74    5.82
   2   0   5  241.73    5.47
   2   0   5  244.86    5.75
   2   0   5  252.59    5.58
   2   0   5  241.46    5.55
   2   0   5  249.14    5.78
  -1   0  -5  266.41    6.07
  -1   0  -5  262.23    6.06
  -1   0  -5  267.50    5.78
  -1   0  -5  260.70    5.78
  -1   0  -5  259.74    6.10
  -1   0  -5  266.02    5.87
   1   0   5  266.34    6.06
   1   0   5  262.11    6.12
   1   0   5  265.72    6.10
   1   0   5  264.57    5.77
   1   0   5  265.63    5.89
   1   0   5  262.97    6.08
   0   0  -5    0.02    0.40
   0   0  -5   -0.07    0.40
   0   0  -5    0.20    0.44
   0   0  -5   -0.12    0.44
   0   0  -5    0.28    0.46
   0   0  -5   -0.19    0.48
   0   0  -5    0.19    0.49
   0   0  -5   -0.01    0.19
   0   0  -5   -0.17    0.47
   0   0  -5   -0.15    0.37
   0   0  -5   -0.23    0.18
   0   0  -5   -0.07    0.49
   0   0   5   -0.20    0.51
   0   0   5   -0.39    0.55
   0   0   5   -0.06    0.17
   0   0   5   -0.32    0.52
   0   0   5    0.32    0.50
   0   0   5   -0.03    0.36
   0   0   5   -0.01    0.18
   1   0  -5  257.62    6.02
   1   0  -5  269.82    6.03
   1   0  -5  261.78    6.12
   1   0  -5  266.86    6.07
   1   0  -5  256.39    5.61
   1   0  -5  263.26    6.02
   1   0  -5  266.69    5.98
   1   0  -5  271.15    6.07
   1   0  -5  265.96    6.12
   1   0  -5  269.38    6.08
   1   0  -5  270.16    6.16
   1   0  -5  273.69    6.08
   1   0  -5  270.23    6.08
  -1   0   5  252.07    5.60
  -1   0   5  267.68    6.08
  -1   0   5  264.48    6.09
  -1   0   5  270.56    6.09
  -1   0   5  265.39    6.08
  -1   0   5  257.17    5.61
  -1   0   5  270.35    6.06
   2   0  -5  251.35    5.80
   2   0  -5  247.64    5.66
   2   0  -5  243.33    5.64
   2   0  -5  241.47    5.64
   2   0  -5  244.54    5.66
   2   0  -5  252.61    5.71
   2   0  -5  245.89    5.78
   2   0  -5  241.91    5.30
   2   0  -5  245.41    5.64
   2   0  -5  248.48    5.85
   2   0  -5  254.77    5.75
   2   0  -5  243.46    5.43
  -2   0   5  243.47    5.68
  -2   0   5  244.05    5.29
  -2   0   5  247.89    5.82
  -2   0   5  247.88    5.68
  -2   0   5  240.56    5.77
  -2   0   5  239.07    5.30
  -2   0   5  251.74    5.72
   3   0  -5  674.66   14.60
   3   0  -5  682.93   14.58
   3   0  -5  653.63   14.37
   3   0  -5  657.88   14.28
   3   0  -5  680.54   14.81
   3   0  -5  692.51   14.92
   3   0  -5  664.20   14.36
   3   0  -5  700.39   14.77
  -3   0   5  665.04   14.82
  -3   0   5  660.68   14.69
  -3   0   5  681.39   14.83
  -3   0   5  667.33   14.37
  -3   0   5  682.15   14.65
   4   0  -5   67.82    1.82
   4   0  -5   66.19    1.94
   4   0  -5   66.63    1.86
   4   0  -5   66.63    2.22
   4   0  -5   68.02    2.45
   4   0  -5   65.87    1.92
  -4   0   5   66.91    2.30
  -4   0   5   67.23    2.05
  -4   0   5   68.19    2.30
  -4   0   5   68.37    1.89
  -4   0   5   66.55    1.84
  -4   0   5   65.99    2.12
   5   0  -5    4.36    1.03
   5   0  -5    2.94    0.53
   5   0  -5    3.11    0.85
   5   0  -5    3.08    0.62
   5   0  -5    3.23    0.56
  -5   0   5    4.07    0.83
  -5   0   5    2.82    1.01
  -5   0   5    2.90    0.65
  -5   0   5    3.10    0.57
  -5   0   5    2.73    0.95
  -5   0   5    3.73    0.70
   6   0  -5  157.22    3.77
   6   0  -5  158.20    4.55
   6   0  -5  166.26    4.08
   6   0  -5  132.51    4.17
   6   0  -5  158.98    4.00
  -6   0   5  162.96    4.05
  -6   0   5  167.92    4.58
  -6   0   5  154.24    4.46
  -6   0   5  160.79    4.27
  -6   0   5  162.95    4.10
   7   0  -5   13.24    1.31
   7   0  -5   10.95    1.15
   7   0  -5   11.61    0.89
   7   0  -5   12.62    1.33
   7   0  -5   12.33    1.59
  -7   0   5   12.97    1.62
  -7   0   5   14.50    1.44
  -7   0   5   14.88    1.30
  -7   0   5   15.69    1.67
  -7   0   5   13.13    1.13
   8   0  -5   11.70    0.78
   8   0  -5   11.07    1.31
   8   0  -5   11.18    1.20
  -8   0   5   12.34    1.91
  -8   0   5   11.34    1.81
  -8   0   5   11.80    1.34
  -8   0   5    8.56    1.33
  -8   0   5   12.00    1.15
   9   0  -5   -0.47    1.16
   9   0  -5   -0.40    1.05
   9   0  -5   -0.62    1.77
  -9   0   5    0.96    1.79
  -9   0   5   -0.97    1.84
  -9   0   5    0.93    1.05
  -9   0   5   -1.68    1.16
  -9   0   5   -1.77    1.31
  10   0  -5   15.94    1.74
  10   0  -5   14.03    2.01
  10   0  -5   17.51    2.54
  10   0  -5   15.41    1.91
 -10   0   5   14.44    1.96
 -10   0   5   12.97    2.45
 -10   0   5   18.22    1.90
 -10   0   5   15.22    2.60
 -10   0  -6   -0.85    1.99
  10   0   6   -3.82    1.97
  10   0   6    0.50    1.56
  -9   0  -6   16.83    2.04
  -9   0  -6   13.83    1.92
   9   0   6   14.17    1.73
   9   0   6   11.89    1.98
   9   0   6   12.57    1.83
  -8   0  -6   19.92    2.16
  -8   0  -6   19.69    2.21
  -8   0  -6   16.36    0.71
   8   0   6   21.73    1.99
   8   0   6   24.59    2.14
   8   0   6   19.18    1.89
  -7   0  -6   39.43    2.31
  -7   0  -6   37.81    2.13
   7   0   6   42.15    2.32
   7   0   6   41.95    2.26
  -6   0  -6   82.56    2.82
  -6   0  -6   81.35    2.81
   6   0   6   90.60    2.96
   6   0   6   79.52    2.10
   6   0   6   85.37    2.95
  -5   0  -6    7.60    0.99
  -5   0  -6    8.70    1.00
   5   0   6    5.74    0.87
   5   0   6    8.01    1.01
   5   0   6    8.24    0.93
   5   0   6    9.66    1.20
   5   0   6    9.23    0.71
  -4   0  -6   16.01    1.16
  -4   0  -6   14.06    1.14
   4   0   6   16.16    1.43
   4   0   6   14.86    1.10
   4   0   6   15.13    0.76
   4   0   6   14.80    1.18
   4   0   6   14.64    1.37
   4   0   6   16.17    1.22
  -3   0  -6    4.24    0.40
  -3   0  -6    3.89    0.75
  -3   0  -6    3.56    0.61
  -3   0  -6    2.88    0.58
   3   0   6    3.12    0.59
   3   0   6    3.84    0.63
   3   0   6    4.20    0.63
   3   0   6    3.05    0.83
   3   0   6    3.48    0.48
   3   0   6    3.11    0.83
   3   0   6    3.22    0.73
  -2   0  -6    0.01    0.36
  -2   0  -6    0.00    0.56
  -2   0  -6    0.81    0.63
  -2   0  -6    0.05    0.37
  -2   0  -6    0.62    0.40
   2   0   6    0.44    0.41
   2   0   6   -0.11    0.44
   2   0   6   -0.12    0.66
   2   0   6   -0.65    0.68
   2   0   6    0.47    0.63
   2   0   6   -0.11    0.35
   2   0   6    0.12    0.42
   2   0   6    0.25    0.63
  -1   0  -6   21.09    1.15
  -1   0  -6   21.75    1.12
  -1   0  -6   21.93    1.18
  -1   0  -6   22.77    1.31
  -1   0  -6   22.87    0.98
  -1   0  -6   21.66    0.81
  -1   0  -6   21.10    1.06
  -1   0  -6   21.07    0.81
   1   0   6   21.80    1.15
   1   0   6   18.73    0.75
   1   0   6   23.13    1.23
   1   0   6   24.22    1.00
   1   0   6   21.15    0.79
   1   0   6   22.72    1.30
   1   0   6   23.49    1.39
   0   0  -6   77.14    2.30
   0   0  -6   82.05    1.81
   0   0  -6   77.49    1.78
   0   0  -6   78.82    2.36
   0   0  -6   76.69    2.28
   0   0  -6   76.80    2.30
   0   0  -6   76.50    2.30
   0   0  -6   75.61    2.19
   0   0  -6   77.44    2.26
   0   0  -6   75.96    2.15
   0   0  -6   76.77    2.20
   0   0  -6   80.48    2.28
   0   0  -6   75.65    2.28
   0   0  -6   80.06    2.12
   0   0   6   75.96    2.30
   0   0   6   78.23    2.26
   0   0   6   78.16    2.37
   0   0   6   75.08    1.78
   0   0   6   80.57    2.34
   0   0   6   77.97    1.78
   1   0  -6   22.84    1.12
   1   0  -6   20.92    1.17
   1   0  -6   21.50    1.13
   1   0  -6   24.17    1.31
   1   0  -6   23.16    1.19
   1   0  -6   24.01    1.08
   1   0  -6   22.39    1.19
   1   0  -6   22.28    1.20
   1   0  -6   20.11    1.19
   1   0  -6   22.38    1.11
   1   0  -6   20.74    1.12
   1   0  -6   22.63    1.16
  -1   0   6   23.54    1.16
  -1   0   6   21.11    1.27
  -1   0   6   21.10    1.23
  -1   0   6   23.83    1.29
   2   0  -6    0.14    0.50
   2   0  -6   -0.23    0.54
   2   0  -6    0.11    0.59
   2   0  -6    0.00    0.18
   2   0  -6    0.76    0.71
   2   0  -6    0.93    0.53
   2   0  -6    0.63    0.42
   2   0  -6    0.07    0.48
   2   0  -6    0.18    0.51
   2   0  -6    0.08    0.19
   2   0  -6   -0.71    0.53
   2   0  -6    0.57    0.65
   2   0  -6    0.13    0.47
   2   0  -6    0.87    0.66
   2   0  -6   -0.61    0.48
  -2   0   6    0.12    0.16
  -2   0   6   -0.43    0.69
  -2   0   6   -0.39    0.57
  -2   0   6    0.19    0.58
  -2   0   6    0.11    0.17
  -2   0   6   -0.11    0.59
   3   0  -6    2.80    0.73
   3   0  -6    4.07    0.40
   3   0  -6    4.68    0.70
   3   0  -6    4.12    0.66
   3   0  -6    4.01    0.45
   3   0  -6    5.13    0.89
   3   0  -6    3.41    0.67
   3   0  -6    3.81    0.81
   3   0  -6    4.66    0.90
   3   0  -6    4.80    0.71
   3   0  -6    3.29    0.87
   3   0  -6    3.62    0.36
  -3   0   6    3.75    0.37
  -3   0   6    4.47    0.74
  -3   0   6    4.09    0.41
  -3   0   6    5.87    0.99
  -3   0   6    4.21    0.94
  -3   0   6    4.12    0.79
   4   0  -6   15.26    1.42
   4   0  -6   14.91    1.06
   4   0  -6   13.73    1.03
   4   0  -6   17.16    1.35
   4   0  -6   15.46    1.12
   4   0  -6   16.31    0.85
   4   0  -6   14.38    0.76
  -4   0   6   16.79    1.39
  -4   0   6   12.92    1.24
  -4   0   6   12.08    0.84
  -4   0   6   16.59    1.19
  -4   0   6   16.32    0.82
  -4   0   6   15.69    1.39
   5   0  -6    8.41    0.84
   5   0  -6   10.43    1.33
   5   0  -6    8.21    0.79
   5   0  -6    7.63    1.06
   5   0  -6    7.97    0.76
  -5   0   6    8.23    1.25
  -5   0   6    8.56    0.76
  -5   0   6    9.06    0.98
  -5   0   6    7.89    0.79
  -5   0   6    9.39    1.10
  -5   0   6    8.92    1.24
   6   0  -6   81.29    2.39
   6   0  -6   78.85    2.76
   6   0  -6   83.20    2.32
   6   0  -6   79.43    3.05
   6   0  -6   80.02    2.45
  -6   0   6   82.01    2.52
  -6   0   6   81.87    3.13
  -6   0   6   79.38    3.00
  -6   0   6   79.24    2.43
  -6   0   6   81.74    2.82
  -6   0   6   80.25    2.56
   7   0  -6   39.12    1.74
   7   0  -6   32.64    1.81
   7   0  -6   37.33    1.44
   7   0  -6   38.02    2.20
  -7   0   6   38.96    2.53
  -7   0   6   37.13    1.94
  -7   0   6   34.78    2.19
  -7   0   6   39.63    1.87
  -7   0   6   42.24    2.64
  -7   0   6   37.52    1.87
   8   0  -6   21.43    2.12
   8   0  -6   20.79    1.79
   8   0  -6   18.72    1.06
   8   0  -6   17.97    1.62
   8   0  -6   19.17    2.07
  -8   0   6   24.39    1.78
  -8   0   6   19.01    1.87
  -8   0   6   18.82    1.79
  -8   0   6   20.11    2.19
  -8   0   6   20.39    2.23
  -8   0   6   21.23    1.95
   9   0  -6   17.22    2.34
   9   0  -6   12.64    1.45
   9   0  -6   10.60    1.47
   9   0  -6   13.95    2.04
  -9   0   6   12.70    1.85
  -9   0   6    9.79    1.43
  -9   0   6   14.19    1.45
  -9   0   6   12.08    2.24
  -9   0   6   13.48    1.67
  -9   0   6   11.77    2.13
  10   0  -6   -1.02    1.42
  10   0  -6    3.23    1.57
 -10   0   6    0.93    1.18
 -10   0   6   -0.96    2.21
 -10   0   6    1.75    1.50
 -10   0   6    1.52    2.42
 -10   0   6    1.42    1.99
  -9   0  -7    2.01    1.80
  -9   0  -7    0.81    1.53
  -9   0  -7   -1.29    1.42
   9   0   7   -0.48    1.45
   9   0   7    0.79    1.96
   9   0   7    2.12    1.71
  -8   0  -7   14.48    1.72
  -8   0  -7   16.85    1.86
   8   0   7   15.59    2.06
   8   0   7   20.13    2.04
   8   0   7   24.34    2.26
   8   0   7   17.88    1.79
  -7   0  -7    9.26    1.34
  -7   0  -7    8.23    1.41
   7   0   7    8.80    0.70
   7   0   7    6.56    1.34
   7   0   7    9.67    1.72
   7   0   7    8.86    1.51
  -6   0  -7  119.53    3.56
  -6   0  -7  118.42    3.53
   6   0   7  122.78    3.61
   6   0   7  111.88    3.67
   6   0   7  108.57    2.71
   6   0   7  112.96    3.80
  -5   0  -7   13.74    1.40
  -5   0  -7   14.20    1.42
  -5   0  -7   11.17    1.20
   5   0   7   13.24    0.83
   5   0   7   12.80    1.35
   5   0   7   14.35    1.50
   5   0   7   13.92    1.24
   5   0   7   13.67    1.50
  -4   0  -7    2.68    0.86
  -4   0  -7    1.32    0.72
  -4   0  -7    0.74    0.68
  -4   0  -7    1.50    0.22
   4   0   7    0.71    0.77
   4   0   7    0.47    0.61
   4   0   7    1.59    0.47
   4   0   7    1.50    0.93
   4   0   7    2.05    1.01
   4   0   7    0.53    0.68
  -3   0  -7    0.47    0.73
  -3   0  -7    0.74    0.55
  -3   0  -7    0.81    0.49
  -3   0  -7    0.35    0.38
   3   0   7    0.43    0.55
   3   0   7    0.48    0.52
   3   0   7   -0.06    0.77
   3   0   7    1.03    0.77
   3   0   7    0.38    0.83
   3   0   7    0.41    0.85
   3   0   7    0.56    0.54
  -2   0  -7  220.66    5.32
  -2   0  -7  223.12    4.98
  -2   0  -7  217.69    4.96
  -2   0  -7  217.11    5.02
  -2   0  -7  217.57    5.34
   2   0   7  217.75    5.42
   2   0   7  210.76    5.40
   2   0   7  214.69    5.32
   2   0   7  210.04    4.94
   2   0   7  212.37    4.96
   2   0   7  223.93    5.38
   2   0   7  216.12    5.06
  -1   0  -7    1.11    0.36
  -1   0  -7    1.56    0.63
  -1   0  -7    1.66    0.36
  -1   0  -7    0.44    0.61
  -1   0  -7    0.67    0.56
  -1   0  -7    0.40    0.63
  -1   0  -7    1.40    0.50
   1   0   7    1.72    0.79
   1   0   7    1.14    0.76
   1   0   7    1.15    0.51
   1   0   7    1.09    0.32
   1   0   7    1.82    0.73
   1   0   7    1.36    0.67
   0   0  -7   -0.28    0.60
   0   0  -7    0.84    0.61
   0   0  -7   -0.82    0.66
   0   0  -7    0.25    0.61
   0   0  -7   -0.57    0.60
   0   0  -7   -0.88    0.57
   0   0  -7    0.37    0.47
   0   0  -7   -0.05    0.60
   0   0  -7   -0.33    0.52
   0   0  -7    0.36    0.54
   0   0  -7   -0.01    0.22
   0   0  -7    0.06    0.56
   0   0  -7   -0.08    0.21
   0   0  -7    0.06    0.58
   0   0   7   -0.23    0.60
   0   0   7   -0.70    0.65
   0   0   7    0.09    0.69
   0   0   7    0.19    0.68
   0   0   7   -0.10    0.20
   0   0   7   -0.13    0.20
   1   0  -7    1.21    0.77
   1   0  -7    2.11    0.64
   1   0  -7    1.08    0.63
   1   0  -7    1.12    0.68
   1   0  -7    2.01    0.62
   1   0  -7    1.38    0.56
   1   0  -7    2.55    0.70
   1   0  -7    1.33    0.61
   1   0  -7    2.06    0.63
   1   0  -7    1.97    0.71
   1   0  -7    1.38    0.63
   1   0  -7    0.61    0.59
  -1   0   7    0.87    0.70
  -1   0   7    1.04    0.72
  -1   0   7    1.24    0.72
  -1   0   7    0.46    0.71
   2   0  -7  220.59    5.36
   2   0  -7  222.72    5.26
   2   0  -7  220.59    5.50
   2   0  -7  216.99    5.43
   2   0  -7  217.50    5.33
   2   0  -7  215.09    5.31
   2   0  -7  221.28    5.35
   2   0  -7  218.16    5.09
   2   0  -7  223.42    5.29
   2   0  -7  219.21    5.34
   2   0  -7  221.65    5.49
   2   0  -7  225.54    5.38
   2   0  -7  215.49    5.27
  -2   0   7  219.24    5.38
  -2   0   7  221.69    5.36
  -2   0   7  216.33    5.35
   3   0  -7    0.66    0.26
   3   0  -7    0.73    0.72
   3   0  -7    0.91    0.64
   3   0  -7    0.13    0.74
   3   0  -7    0.72    0.75
   3   0  -7    0.50    0.85
   3   0  -7    0.55    0.29
   3   0  -7    0.51    0.61
   3   0  -7    0.24    0.72
   3   0  -7    0.67    0.63
   3   0  -7    0.84    0.44
   3   0  -7    0.07    0.63
   3   0  -7   -0.11    0.60
   3   0  -7    0.22    0.64
  -3   0   7    0.50    0.84
  -3   0   7    0.48    0.26
  -3   0   7   -0.13    0.69
  -3   0   7    0.86    0.27
  -3   0   7    1.33    0.90
  -3   0   7    0.16    0.75
   4   0  -7    0.48    0.79
   4   0  -7    2.85    0.75
   4   0  -7    1.81    0.69
   4   0  -7    3.55    0.95
   4   0  -7    1.70    0.68
   4   0  -7    1.21    0.43
   4   0  -7    1.94    0.37
   4   0  -7    1.65    1.04
   4   0  -7    1.58    0.38
  -4   0   7    1.30    0.42
  -4   0   7    1.49    0.82
  -4   0   7    2.13    0.82
  -4   0   7    1.76    1.03
  -4   0   7    2.32    1.05
   5   0  -7   13.05    0.89
   5   0  -7   13.68    1.20
   5   0  -7   15.51    1.78
   5   0  -7   12.88    1.13
   5   0  -7   14.35    1.39
   5   0  -7   14.18    1.40
   5   0  -7   13.70    1.01
  -5   0   7   15.89    1.60
  -5   0   7   13.72    1.44
  -5   0   7   11.03    1.44
  -5   0   7   11.89    1.05
  -5   0   7   12.53    1.28
  -5   0   7   14.20    0.99
   6   0  -7  112.14    3.59
   6   0  -7  115.47    3.04
   6   0  -7  113.83    3.11
   6   0  -7  117.04    3.12
  -6   0   7  114.05    3.09
  -6   0   7  115.14    3.38
  -6   0   7  118.68    3.60
  -6   0   7  115.78    3.16
  -6   0   7  113.58    3.81
  -6   0   7  112.43    3.78
   7   0  -7    8.06    0.91
   7   0  -7    9.49    1.74
   7   0  -7    8.48    0.86
   7   0  -7   10.43    1.53
   7   0  -7    8.78    1.01
  -7   0   7    8.61    1.19
  -7   0   7    9.93    1.44
  -7   0   7    9.41    1.71
  -7   0   7    8.74    1.10
  -7   0   7    8.70    1.70
  -7   0   7    7.76    1.04
   8   0  -7   21.54    2.38
   8   0  -7   17.43    1.78
   8   0  -7   17.81    1.59
   8   0  -7   17.47    2.00
  -8   0   7   15.20    1.46
  -8   0   7   18.04    1.93
  -8   0   7   17.80    2.16
  -8   0   7   16.27    1.76
  -8   0   7   18.37    1.91
  -8   0   7   14.71    2.10
   9   0  -7    0.85    1.08
   9   0  -7    1.71    1.20
   9   0  -7    2.52    1.87
   9   0  -7   -0.47    1.59
  -9   0   7   -0.85    2.17
  -9   0   7   -0.55    1.55
  -9   0   7   -0.35    1.29
  -9   0   7    1.62    1.29
  -9   0   7   -1.16    2.04
  -9   0   7    0.19    1.20
  -9   0  -8    1.13    1.73
  -9   0  -8    0.40    1.77
  -9   0  -8    2.07    1.58
   9   0   8    0.72    2.05
   9   0   8   -2.63    1.77
   9   0   8    0.58    1.73
  -8   0  -8    2.56    1.53
  -8   0  -8    0.25    1.38
  -8   0  -8    2.85    1.42
   8   0   8    2.06    1.38
   8   0   8    0.68    1.57
   8   0   8    3.73    1.90
   8   0   8    3.47    1.62
  -7   0  -8   10.69    1.49
  -7   0  -8    9.84    1.43
   7   0   8   12.12    1.71
   7   0   8   12.06    1.48
   7   0   8    9.24    1.75
   7   0   8   10.76    1.62
  -6   0  -8    4.76    1.16
  -6   0  -8    3.21    1.17
  -6   0  -8    4.97    1.06
   6   0   8    2.81    1.40
   6   0   8    3.01    1.36
   6   0   8    3.76    1.31
   6   0   8    4.07    1.14
  -5   0  -8   71.06    2.49
  -5   0  -8   68.60    2.46
  -5   0  -8   68.64    2.61
   5   0   8   70.73    2.45
   5   0   8   67.51    2.97
   5   0   8   73.96    2.91
   5   0   8   65.76    2.71
   5   0   8   69.11    2.52
  -4   0  -8   -0.01    0.63
  -4   0  -8    0.76    0.87
  -4   0  -8    0.38    0.30
  -4   0  -8   -0.12    0.67
   4   0   8    0.02    0.66
   4   0   8   -0.95    1.06
   4   0   8   -0.58    0.71
   4   0   8    0.29    1.02
   4   0   8    0.81    0.67
   4   0   8   -0.44    0.85
   4   0   8    0.60    1.06
  -3   0  -8   18.09    1.17
  -3   0  -8   17.95    1.13
  -3   0  -8   19.45    0.98
  -3   0  -8   16.17    1.52
   3   0   8   19.61    1.22
   3   0   8   18.98    1.80
   3   0   8   17.50    1.12
   3   0   8   18.89    1.60
   3   0   8   20.99    1.61
   3   0   8   21.42    1.62
   3   0   8   19.42    1.20
  -2   0  -8   -0.19    0.42
  -2   0  -8    0.24    0.44
  -2   0  -8    0.56    0.74
  -2   0  -8    0.24    0.52
   2   0   8   -0.50    0.40
   2   0   8    1.64    0.78
   2   0   8    0.86    0.96
   2   0   8   -0.24    0.56
   2   0   8   -0.06    0.82
   2   0   8    0.64    0.84
   2   0   8    0.06    0.48
  -1   0  -8   37.60    1.43
  -1   0  -8   37.48    1.76
  -1   0  -8   36.20    1.50
  -1   0  -8   35.88    1.62
  -1   0  -8   36.10    1.15
  -1   0  -8   36.16    1.54
  -1   0  -8   36.07    1.75
  -1   0  -8   36.30    1.15
   1   0   8   38.17    1.82
   1   0   8   35.23    1.79
   1   0   8   36.35    1.12
   1   0   8   38.00    1.77
   1   0   8   34.29    1.63
   1   0   8   37.73    1.47
   0   0  -8    5.40    0.95
   0   0  -8    4.30    0.85
   0   0  -8    4.25    0.37
   0   0  -8    5.19    0.84
   0   0  -8    4.21    0.81
   0   0  -8    5.62    0.89
   0   0  -8    3.99    0.42
   0   0  -8    2.85    0.72
   0   0  -8    3.76    0.68
   0   0  -8    4.66    0.73
   0   0  -8    4.30    0.81
   0   0  -8    5.56    0.98
   0   0  -8    4.19    0.88
   0   0   8    4.31    0.36
   0   0   8    3.50    0.92
   0   0   8    3.41    0.83
   0   0   8    5.36    0.98
   0   0   8    4.58    0.95
   0   0   8    3.92    0.35
   1   0  -8   34.33    1.59
   1   0  -8   36.48    1.63
   1   0  -8   35.78    1.59
   1   0  -8   35.63    1.67
   1   0  -8   36.50    1.57
   1   0  -8   39.15    1.78
   1   0  -8   34.84    1.49
   1   0  -8   37.10    1.75
   1   0  -8   37.17    1.72
   1   0  -8   33.81    1.69
   1   0  -8   37.75    1.68
   1   0  -8   37.06    1.64
  -1   0   8   35.10    1.71
  -1   0   8   34.50    1.71
   2   0  -8    0.64    0.72
   2   0  -8    1.38    0.79
   2   0  -8   -0.39    0.83
   2   0  -8    0.17    0.82
   2   0  -8    0.74    0.64
   2   0  -8    1.37    0.77
   2   0  -8    1.06    0.72
   2   0  -8   -0.85    0.83
   2   0  -8    0.53    0.74
   2   0  -8    0.82    0.72
   2   0  -8    0.33    0.54
   2   0  -8    0.88    0.66
   2   0  -8    0.61    0.71
  -2   0   8   -0.28    0.80
  -2   0   8    0.77    0.80
  -2   0   8    0.78    0.84
   3   0  -8   23.15    1.73
   3   0  -8   20.95    1.53
   3   0  -8   19.84    1.38
   3   0  -8   17.95    1.64
   3   0  -8   19.19    1.42
   3   0  -8   20.11    1.46
   3   0  -8   17.99    0.56
   3   0  -8   18.25    1.08
   3   0  -8   17.62    1.31
   3   0  -8   19.06    0.57
   3   0  -8   19.86    1.36
   3   0  -8   16.31    1.53
   3   0  -8   18.96    1.36
   3   0  -8   19.03    1.33
  -3   0   8   19.62    1.55
  -3   0   8   19.58    1.54
  -3   0   8   21.23    1.68
   4   0  -8    1.81    1.13
   4   0  -8    2.20    0.82
   4   0  -8    0.19    0.33
   4   0  -8    0.54    0.83
   4   0  -8    0.35    0.43
   4   0  -8    1.05    1.00
   4   0  -8   -0.41    0.79
   4   0  -8    0.67    0.71
   4   0  -8   -0.17    0.82
   4   0  -8   -0.29    0.39
  -4   0   8    0.75    1.13
  -4   0   8   -0.35    0.86
  -4   0   8    1.01    0.89
  -4   0   8   -0.63    1.04
  -4   0   8   -0.35    0.34
  -4   0   8   -0.32    0.34
   5   0  -8   70.21    1.94
   5   0  -8   72.89    2.49
   5   0  -8   69.63    1.99
   5   0  -8   67.61    2.67
   5   0  -8   66.72    2.34
   5   0  -8   69.62    2.54
  -5   0   8   67.60    1.96
  -5   0   8   73.75    3.07
  -5   0   8   73.82    2.60
  -5   0   8   68.79    2.62
  -5   0   8   70.62    2.88
   6   0  -8    3.83    0.86
   6   0  -8    2.32    0.95
   6   0  -8    5.13    0.74
   6   0  -8    2.76    0.60
   6   0  -8    4.67    1.57
  -6   0   8    2.50    1.03
  -6   0   8    5.29    1.23
  -6   0   8    3.38    0.78
  -6   0   8    3.77    1.44
  -6   0   8    3.38    0.69
  -6   0   8    3.40    1.48
   7   0  -8   15.55    2.09
   7   0  -8   11.10    1.66
   7   0  -8   10.85    1.75
   7   0  -8    9.66    0.92
   7   0  -8    8.07    1.26
   7   0  -8   10.78    1.05
   7   0  -8    9.90    1.03
  -7   0   8   10.90    1.91
  -7   0   8   11.50    2.00
  -7   0   8   10.00    1.13
  -7   0   8   11.94    1.46
  -7   0   8   10.42    1.61
   8   0  -8    2.06    1.01
   8   0  -8    2.08    1.47
   8   0  -8    6.48    2.08
   8   0  -8    2.84    0.96
   8   0  -8    2.86    1.77
   8   0  -8    2.88    1.26
  -8   0   8   -0.82    1.84
  -8   0   8    3.08    1.14
  -8   0   8    1.85    1.06
  -8   0   8    2.21    1.61
  -8   0   8    5.17    1.33
  -8   0   8    5.77    2.19
   9   0  -8   -0.12    1.34
   9   0  -8    0.73    1.19
  -9   0   8    3.01    2.16
  -9   0   8    3.40    1.10
  -9   0   8    5.54    1.35
  -9   0   8    5.22    2.37
  -9   0   8    3.84    1.92
  -9   0   8    2.38    1.39
  -8   0  -9    9.71    1.86
  -8   0  -9    3.93    1.56
  -8   0  -9    5.62    1.68
   8   0   9    5.54    1.80
   8   0   9    6.43    2.20
   8   0   9    2.93    1.68
  -7   0  -9   25.63    2.44
  -7   0  -9   27.91    1.14
  -7   0  -9   33.89    2.33
  -7   0  -9   27.95    2.40
   7   0   9   32.12    2.55
   7   0   9   28.02    2.61
   7   0   9   26.41    2.23
   7   0   9   27.73    2.60
  -6   0  -9   19.80    1.87
  -6   0  -9   18.94    1.90
   6   0   9   21.49    2.08
   6   0   9   18.68    1.71
   6   0   9   20.80    1.84
   6   0   9   22.39    2.23
   6   0   9   22.45    2.04
   6   0   9   22.29    2.35
  -5   0  -9    0.81    0.88
  -5   0  -9    0.05    1.57
  -5   0  -9    1.47    0.88
   5   0   9    0.61    1.29
   5   0   9   -1.44    1.13
   5   0   9    0.65    0.82
   5   0   9   -0.84    1.24
   5   0   9    0.07    0.91
  -4   0  -9    6.39    0.93
  -4   0  -9    5.56    0.88
  -4   0  -9    5.54    1.14
  -4   0  -9    5.41    0.52
   4   0   9    5.95    1.21
   4   0   9    5.21    0.94
   4   0   9    4.53    1.33
   4   0   9    4.81    1.25
   4   0   9    5.44    0.88
   4   0   9    6.52    0.92
   4   0   9    4.62    1.29
  -3   0  -9   44.78    1.75
  -3   0  -9   48.69    2.26
  -3   0  -9   43.47    1.57
  -3   0  -9   47.50    1.71
  -3   0  -9   44.13    1.66
   3   0   9   47.16    2.18
   3   0   9   49.35    2.30
   3   0   9   45.32    1.68
   3   0   9   45.05    1.74
   3   0   9   45.09    1.79
   3   0   9   44.09    2.28
   3   0   9   45.80    2.38
  -2   0  -9   74.89    2.12
  -2   0  -9   72.83    2.34
  -2   0  -9   72.61    2.11
  -2   0  -9   76.24    2.70
  -2   0  -9   80.91    2.43
  -2   0  -9   81.56    2.73
   2   0   9   75.26    2.15
   2   0   9   75.21    2.88
   2   0   9   74.49    2.80
   2   0   9   78.43    2.38
   2   0   9   76.05    2.12
   2   0   9   77.87    2.75
   2   0   9   80.70    2.75
  -1   0  -9   21.51    1.52
  -1   0  -9   23.25    1.43
  -1   0  -9   25.22    1.50
  -1   0  -9   23.17    0.93
  -1   0  -9   21.23    1.31
  -1   0  -9   23.85    1.54
  -1   0  -9   24.64    0.91
  -1   0  -9   20.78    1.37
   1   0   9   22.48    0.89
   1   0   9   24.73    1.65
   1   0   9   21.32    1.76
   1   0   9   21.59    1.35
   1   0   9   22.10    0.89
   1   0   9   23.17    1.61
   1   0   9   23.83    1.85
   0   0  -9    0.48    0.93
   0   0  -9   -0.44    0.59
   0   0  -9    0.24    0.73
   0   0  -9    0.94    0.72
   0   0  -9    0.35    0.81
   0   0  -9   -0.90    0.83
   0   0  -9   -0.25    0.73
   0   0  -9    0.35    0.80
   0   0  -9   -0.10    0.73
   0   0  -9    0.21    0.22
   0   0   9    0.41    0.78
   0   0   9   -0.04    0.18
   0   0   9   -0.65    0.92
   0   0   9   -1.23    0.88
   0   0   9    0.12    0.17
   0   0   9    0.57    0.92
   1   0  -9   22.47    1.66
   1   0  -9   23.11    1.63
   1   0  -9   20.75    1.47
   1   0  -9   22.55    1.51
   1   0  -9   23.84    1.38
   1   0  -9   24.19    1.49
   1   0  -9   24.68    1.48
   1   0  -9   22.03    1.63
   1   0  -9   19.70    1.52
   1   0  -9   20.76    1.67
   1   0  -9   24.68    1.54
   1   0  -9   22.27    1.56
  -1   0   9   20.16    1.76
  -1   0   9   19.68    1.74
   2   0  -9   76.09    2.49
   2   0  -9   76.84    2.60
   2   0  -9   77.54    2.59
   2   0  -9   77.95    2.55
   2   0  -9   63.33    2.55
   2   0  -9   79.86    2.85
   2   0  -9   78.57    2.69
   2   0  -9   76.41    2.65
   2   0  -9   76.50    2.65
   2   0  -9   73.60    2.59
   2   0  -9   76.32    2.36
   2   0  -9   78.02    2.80
   2   0  -9   74.13    2.76
   3   0  -9   44.96    2.19
   3   0  -9   45.33    2.04
   3   0  -9   46.42    2.46
   3   0  -9   47.31    2.03
   3   0  -9   48.95    2.24
   3   0  -9   47.63    2.31
   3   0  -9   44.08    1.99
   3   0  -9   45.40    2.25
   3   0  -9   45.96    1.67
   3   0  -9   45.39    1.99
   3   0  -9   43.57    2.02
  -3   0   9   44.66    2.20
  -3   0   9   46.34    2.17
   4   0  -9    4.58    0.46
   4   0  -9    4.77    0.47
   4   0  -9    5.50    1.09
   4   0  -9    6.98    1.05
   4   0  -9    5.84    1.07
   4   0  -9    4.02    1.22
   4   0  -9    6.98    1.51
   4   0  -9    7.42    1.10
   4   0  -9    5.71    0.65
  -4   0   9    5.67    1.24
  -4   0   9    5.39    0.44
  -4   0   9    4.21    1.20
  -4   0   9    5.76    1.48
  -4   0   9    5.25    0.41
   5   0  -9   -0.24    0.88
   5   0  -9   -0.61    0.83
   5   0  -9    0.03    0.49
   5   0  -9    0.06    0.92
   5   0  -9    0.07    0.44
   5   0  -9   -1.00    0.95
  -5   0   9    0.67    0.45
  -5   0   9    0.61    1.12
  -5   0   9   -0.84    1.09
  -5   0   9   -0.25    0.43
  -5   0   9   -1.67    1.36
  -5   0   9    0.64    1.34
   6   0  -9   16.99    1.78
   6   0  -9   19.62    1.23
   6   0  -9   21.06    2.05
   6   0  -9   18.32    1.11
   6   0  -9   19.52    1.71
   6   0  -9   23.62    2.31
   6   0  -9   22.41    1.98
   6   0  -9   20.58    1.84
  -6   0   9   18.20    1.17
  -6   0   9   21.89    2.11
  -6   0   9   21.68    1.96
  -6   0   9   24.18    2.63
  -6   0   9   21.03    1.90
   7   0  -9   28.25    1.61
   7   0  -9   27.63    1.45
   7   0  -9   23.11    2.37
   7   0  -9   27.54    2.52
   7   0  -9   29.71    2.35
   7   0  -9   26.32    2.83
   7   0  -9   31.90    2.13
  -7   0   9   29.59    1.66
  -7   0   9   31.55    2.56
  -7   0   9   29.57    2.77
  -7   0   9   23.83    2.24
  -7   0   9   31.30    3.05
   8   0  -9    6.58    1.09
   8   0  -9    6.32    1.47
   8   0  -9    7.18    1.02
   8   0  -9    1.80    1.70
  -8   0   9    4.63    1.77
  -8   0   9    5.66    1.14
  -8   0   9    5.22    1.10
  -8   0   9    7.26    1.56
  -8   0   9    4.54    2.26
  -8   0   9    7.36    2.33
  -8   0 -10    3.30    1.89
  -8   0 -10    3.58    1.79
   8   0  10   -0.01    2.25
   8   0  10    1.80    1.46
   8   0  10    2.69    2.01
   8   0  10    1.33    2.09
   8   0  10   -2.19    1.69
  -7   0 -10    3.84    1.46
  -7   0 -10    3.49    0.66
  -7   0 -10    4.28    1.50
  -7   0 -10    3.59    1.69
   7   0  10    3.74    1.32
   7   0  10    4.25    1.89
   7   0  10    2.35    1.31
   7   0  10    3.61    1.88
   7   0  10    7.14    1.58
   7   0  10    2.41    2.01
  -6   0 -10   -2.46    1.35
  -6   0 -10   -0.44    1.08
  -6   0 -10    0.33    0.67
  -6   0 -10    0.53    1.09
   6   0  10   -0.74    1.19
   6   0  10   -0.51    1.05
   6   0  10    1.06    1.62
   6   0  10   -0.03    1.58
   6   0  10   -0.23    1.60
   6   0  10    0.88    1.08
  -5   0 -10   28.20    1.80
  -5   0 -10   27.06    1.46
  -5   0 -10   28.68    2.34
  -5   0 -10   27.36    1.82
   5   0  10   32.90    2.64
   5   0  10   27.59    1.97
   5   0  10   26.95    2.25
   5   0  10   29.40    2.40
   5   0  10   26.10    1.78
   5   0  10   25.63    1.75
  -4   0 -10    0.09    0.75
  -4   0 -10    0.40    0.73
  -4   0 -10    0.61    0.48
  -4   0 -10    0.13    0.80
   4   0  10   -0.77    0.82
   4   0  10   -0.20    0.81
   4   0  10   -0.28    1.31
   4   0  10   -0.78    0.73
   4   0  10   -0.72    1.20
   4   0  10    0.30    1.37
  -3   0 -10   16.20    1.19
  -3   0 -10   15.70    1.17
  -3   0 -10   15.62    1.36
  -3   0 -10   18.52    1.26
   3   0  10   15.82    1.18
   3   0  10   15.64    1.60
   3   0  10   19.52    1.94
   3   0  10   16.82    1.34
   3   0  10   16.20    1.40
   3   0  10   17.15    1.78
   3   0  10   16.03    1.71
  -2   0 -10    8.00    1.60
  -2   0 -10    7.79    0.99
  -2   0 -10    8.13    0.73
  -2   0 -10    6.76    0.70
  -2   0 -10    8.41    1.05
   2   0  10    7.04    0.99
   2   0  10    5.92    0.65
   2   0  10    6.28    1.27
   2   0  10    6.96    1.41
   2   0  10    9.44    1.42
   2   0  10    7.82    1.27
   2   0  10    7.71    0.70
  -1   0 -10   24.34    1.89
  -1   0 -10   26.39    1.71
  -1   0 -10   26.82    2.00
  -1   0 -10   26.81    1.01
  -1   0 -10   23.63    1.51
  -1   0 -10   23.58    1.63
   1   0  10   25.45    2.11
   1   0  10   27.83    1.95
   1   0  10   24.97    1.82
   1   0  10   24.72    0.94
   1   0  10   23.51    1.88
   1   0  10   26.49    0.97
   0   0 -10    4.02    1.10
   0   0 -10    3.60    0.95
   0   0 -10    3.56    0.93
   0   0 -10    5.50    1.19
   0   0 -10    4.90    0.91
   0   0 -10    3.51    1.04
   0   0 -10    2.98    1.10
   0   0  10    2.90    1.14
   0   0  10    2.33    1.13
   0   0  10    2.83    1.18
   0   0  10    4.21    1.21
   1   0 -10   27.52    1.88
   1   0 -10   23.20    1.70
   1   0 -10   23.99    1.64
   1   0 -10   25.87    1.86
   1   0 -10   26.77    1.78
   1   0 -10   25.21    1.67
   1   0 -10   23.13    1.84
   1   0 -10   28.28    1.82
   1   0 -10   29.21    1.68
   1   0 -10   27.60    1.56
  -1   0  10   23.99    1.89
   2   0 -10    8.11    1.34
   2   0 -10    6.96    1.28
   2   0 -10    5.65    0.96
   2   0 -10    8.26    1.22
   2   0 -10    6.88    1.12
   2   0 -10    7.24    1.12
   2   0 -10    7.24    1.01
   2   0 -10    7.54    1.19
   2   0 -10    7.33    1.31
   2   0 -10    7.80    1.20
   2   0 -10    5.84    1.12
   2   0 -10    5.69    1.21
   3   0 -10   17.49    1.57
   3   0 -10   15.37    1.42
   3   0 -10   17.99    1.57
   3   0 -10   16.64    1.30
   3   0 -10   11.31    1.52
   3   0 -10   20.27    1.63
   3   0 -10   13.76    1.36
   3   0 -10   14.81    1.53
   3   0 -10   18.14    1.86
   3   0 -10   19.45    1.85
   4   0 -10    0.13    1.26
   4   0 -10   -0.26    1.00
   4   0 -10    0.83    1.01
   4   0 -10    0.21    0.93
   4   0 -10   -1.08    0.97
   4   0 -10    0.38    1.14
   4   0 -10    0.23    0.60
  -4   0  10    0.70    1.23
  -4   0  10   -0.17    1.06
   5   0 -10   28.56    0.88
   5   0 -10   30.43    2.05
   5   0 -10   28.23    2.22
   5   0 -10   30.77    2.05
   5   0 -10   27.07    0.90
   5   0 -10   28.72    2.51
   5   0 -10   34.14    2.45
   5   0 -10   26.80    2.01
   5   0 -10   30.19    1.99
  -5   0  10   28.67    2.22
  -5   0  10   26.75    2.21
  -5   0  10   25.40    2.73
   6   0 -10    1.73    1.12
   6   0 -10    1.53    1.70
   6   0 -10   -1.08    1.43
   6   0 -10    0.45    0.54
   6   0 -10   -1.90    1.23
   6   0 -10    0.78    1.38
   6   0 -10    0.27    0.54
   6   0 -10    0.85    1.26
  -6   0  10   -1.58    1.73
  -6   0  10    0.40    0.54
  -6   0  10    0.19    0.51
  -6   0  10    1.08    1.28
  -6   0  10    0.60    1.34
  -6   0  10    0.10    1.79
   7   0 -10    4.00    1.54
   7   0 -10    1.48    1.55
   7   0 -10    0.48    1.50
   7   0 -10    2.01    0.75
   7   0 -10    4.52    1.43
   7   0 -10    2.89    0.87
  -7   0  10    2.93    0.69
  -7   0  10    4.47    2.19
  -7   0  10    3.24    1.37
  -7   0  10    1.31    1.60
  -7   0  10    4.33    1.42
  -7   0  10    1.71    2.08
   8   0 -10    1.12    1.83
   8   0 -10   -0.44    1.54
   8   0 -10    2.54    1.01
  -8   0  10    1.23    2.30
  -8   0  10    1.30    1.00
  -8   0  10    2.73    1.92
  -8   0  10    4.02    2.43
  -8   0  10    2.19    1.55
  -7   0 -11    1.21    1.52
  -7   0 -11    3.88    2.43
   7   0  11   -2.54    1.43
   7   0  11    0.09    1.94
   7   0  11    1.64    2.07
   7   0  11    0.57    1.32
   7   0  11   -0.48    2.01
  -6   0 -11   11.18    1.02
  -6   0 -11   10.05    1.86
  -6   0 -11   11.41    1.45
  -6   0 -11   13.39    1.50
   6   0  11   11.80    2.23
   6   0  11   10.13    1.51
   6   0  11   10.71    1.47
   6   0  11   10.82    2.05
   6   0  11    9.09    1.96
   6   0  11   12.12    1.61
  -5   0 -11    0.11    0.94
  -5   0 -11   -0.36    0.99
  -5   0 -11    1.39    1.41
  -5   0 -11   -0.73    0.78
   5   0  11    0.34    0.97
   5   0  11    1.34    1.68
   5   0  11   -0.60    1.61
   5   0  11    0.79    1.11
   5   0  11    1.16    1.04
   5   0  11   -2.44    1.42
  -4   0 -11    0.21    0.87
  -4   0 -11    0.26    1.20
  -4   0 -11    0.50    0.58
  -4   0 -11   -0.87    0.76
  -4   0 -11   -0.96    1.23
  -4   0 -11   -0.57    0.80
   4   0  11   -0.64    0.91
   4   0  11    0.19    1.49
   4   0  11    0.86    1.45
   4   0  11    0.16    0.92
   4   0  11    0.14    1.39
  -3   0 -11    8.81    1.41
  -3   0 -11   10.21    1.53
  -3   0 -11    7.68    0.95
  -3   0 -11    8.21    0.90
  -3   0 -11    7.59    0.89
  -3   0 -11    8.56    1.15
   3   0  11    8.62    0.89
   3   0  11    7.34    1.61
   3   0  11    7.96    1.46
   3   0  11   10.17    1.64
   3   0  11    8.15    0.96
   3   0  11    7.57    1.10
  -2   0 -11   23.60    1.71
  -2   0 -11   22.74    1.16
  -2   0 -11   22.37    1.70
   2   0  11   23.63    1.19
   2   0  11   26.76    1.69
   2   0  11   23.32    2.37
   2   0  11   23.34    2.10
   2   0  11   25.31    2.37
  -1   0 -11    2.75    0.48
  -1   0 -11    3.08    0.45
  -1   0 -11    2.93    0.97
  -1   0 -11    2.17    1.24
  -1   0 -11    1.63    1.02
  -1   0 -11    1.79    0.95
  -1   0 -11    2.13    1.16
   1   0  11    1.37    1.16
   1   0  11    3.55    0.42
   1   0  11    2.62    1.33
   1   0  11    2.05    1.31
   1   0  11    3.40    0.43
   0   0 -11    0.22    0.83
   0   0 -11   -0.31    1.18
   0   0 -11   -0.45    0.95
   0   0 -11    1.74    1.20
   0   0 -11   -0.01    0.93
   0   0 -11    0.72    1.04
   0   0 -11   -0.61    1.04
   0   0  11   -0.29    1.19
   0   0  11    0.95    1.20
   0   0  11   -0.06    1.29
   1   0 -11    3.02    1.29
   1   0 -11    3.35    0.97
   1   0 -11    3.45    1.22
   1   0 -11    4.24    1.27
   1   0 -11    6.30    1.19
   1   0 -11    1.83    1.02
   1   0 -11   -1.98    1.58
   1   0 -11    3.98    1.15
   1   0 -11    2.38    1.09
   1   0 -11    2.95    1.29
   2   0 -11   22.80    2.22
   2   0 -11   23.48    1.87
   2   0 -11   25.41    1.78
   2   0 -11   22.07    1.96
   2   0 -11   19.94    1.84
   2   0 -11   22.93    2.12
   2   0 -11   25.98    2.01
   2   0 -11   27.33    1.98
   2   0 -11   20.48    2.03
   2   0 -11   23.94    1.69
   2   0 -11   24.95    2.04
   3   0 -11    6.85    1.25
   3   0 -11    8.81    1.05
   3   0 -11    8.63    1.42
   3   0 -11    8.07    1.26
   3   0 -11    8.68    1.37
   3   0 -11    6.81    1.28
   3   0 -11   10.22    1.71
   3   0 -11    6.73    1.39
   3   0 -11    8.49    1.58
   3   0 -11    8.14    1.58
   4   0 -11    0.85    1.16
   4   0 -11   -2.19    1.49
   4   0 -11    0.06    1.07
   4   0 -11   -1.63    1.21
   4   0 -11   -1.04    1.25
   4   0 -11    0.02    0.72
   4   0 -11   -1.30    1.04
   4   0 -11    1.22    1.48
   5   0 -11    1.15    1.28
   5   0 -11    1.19    1.38
   5   0 -11    1.51    1.30
   5   0 -11   -1.06    1.23
   5   0 -11    2.52    1.82
   5   0 -11    1.53    1.42
  -5   0  11   -0.36    1.32
  -5   0  11   -1.13    1.37
   6   0 -11    2.57    2.10
   6   0 -11   11.47    1.86
   6   0 -11   14.09    1.72
   6   0 -11   11.31    1.59
  -6   0  11   10.58    1.73
  -6   0  11   10.95    2.39
  -6   0  11    7.44    1.79
   7   0 -11    1.52    0.67
   7   0 -11    2.10    0.56
   7   0 -11   -0.37    1.55
   7   0 -11    3.56    1.75
  -7   0  11    0.60    0.57
  -7   0  11    1.73    2.31
  -7   0  11    1.81    1.75
  -7   0  11    3.01    1.69
  -6   0 -12   10.09    1.51
  -6   0 -12    6.94    1.04
   6   0  12    7.20    1.43
   6   0  12    6.03    2.09
   6   0  12    8.32    2.43
   6   0  12    6.31    2.29
   6   0  12    6.54    1.49
  -5   0 -12    5.75    1.77
  -5   0 -12   16.75    1.73
  -5   0 -12   13.81    1.43
  -5   0 -12   13.70    1.92
   5   0  12   13.16    1.37
   5   0  12   14.46    2.16
   5   0  12   14.07    1.51
   5   0  12   12.88    2.36
   5   0  12   14.48    1.48
   5   0  12   11.51    2.18
  -4   0 -12   11.63    1.19
  -4   0 -12   11.52    1.87
  -4   0 -12   10.64    1.77
  -4   0 -12   13.09    1.36
  -4   0 -12   10.84    1.15
   4   0  12   12.83    1.42
   4   0  12   10.70    1.13
   4   0  12   12.03    1.93
   4   0  12   14.00    2.01
   4   0  12   12.29    1.30
   4   0  12   13.42    2.22
  -3   0 -12    1.93    0.78
  -3   0 -12    2.45    1.10
  -3   0 -12    1.00    1.32
  -3   0 -12    3.50    0.93
  -3   0 -12    3.53    1.43
   3   0  12    2.21    0.75
   3   0  12    3.17    1.67
   3   0  12    3.34    1.11
   3   0  12    4.43    1.84
   3   0  12    1.93    0.77
   3   0  12    2.84    1.56
  -2   0 -12   -1.45    1.25
  -2   0 -12    0.86    1.35
  -2   0 -12    0.26    0.59
  -2   0 -12    0.50    1.25
  -2   0 -12    1.15    0.58
  -2   0 -12    0.68    1.08
  -2   0 -12   -0.55    1.00
  -2   0 -12    0.42    1.27
   2   0  12   -1.03    1.47
   2   0  12   -0.26    0.50
   2   0  12    1.01    1.42
   2   0  12   -0.23    1.48
   2   0  12    0.99    0.56
  -1   0 -12   44.98    1.21
  -1   0 -12   45.28    1.21
  -1   0 -12   48.05    2.44
  -1   0 -12   45.78    2.68
  -1   0 -12   43.12    2.64
  -1   0 -12   47.77    2.58
  -1   0 -12   46.46    2.38
  -1   0 -12   48.94    2.63
   1   0  12   48.85    2.72
   1   0  12   48.09    2.83
   1   0  12   50.49    2.87
   0   0 -12   11.61    1.55
   0   0 -12   13.90    1.63
   0   0 -12   12.72    1.73
   0   0 -12   11.82    1.37
   0   0 -12   11.36    1.39
   0   0 -12   12.43    1.59
   0   0 -12   12.64    1.69
   0   0 -12   10.38    1.52
   0   0  12    9.65    1.73
   0   0  12   11.50    1.72
   1   0 -12   49.80    2.31
   1   0 -12   47.31    2.75
   1   0 -12   44.57    2.36
   1   0 -12   45.98    2.65
   1   0 -12   47.62    2.34
   1   0 -12   49.61    2.76
   1   0 -12   46.23    2.54
   1   0 -12   48.08    2.49
   1   0 -12   43.09    2.59
   2   0 -12   -0.76    1.02
   2   0 -12   -0.27    1.26
   2   0 -12   -0.43    1.36
   2   0 -12    3.10    1.40
   2   0 -12    1.54    1.44
   2   0 -12    0.97    1.25
   2   0 -12    1.39    1.24
   2   0 -12    2.62    1.24
   2   0 -12   -1.24    1.34
   2   0 -12    1.63    1.24
   2   0 -12    3.46    1.22
   3   0 -12    2.50    1.25
   3   0 -12    2.81    1.03
   3   0 -12    3.47    1.38
   3   0 -12    2.36    1.24
   3   0 -12    4.39    1.62
   3   0 -12    2.20    1.59
   3   0 -12    2.25    1.44
   3   0 -12    2.36    1.39
   3   0 -12    0.84    1.29
   3   0 -12    3.24    1.36
   4   0 -12   10.59    1.73
   4   0 -12   12.72    1.75
   4   0 -12   11.42    1.63
   4   0 -12   16.26    2.20
   4   0 -12    9.95    2.01
   4   0 -12   14.26    1.68
   4   0 -12    9.97    1.59
   4   0 -12   12.55    1.10
   5   0 -12    5.24    2.20
   5   0 -12   13.74    0.82
   5   0 -12   14.83    1.87
   5   0 -12   12.20    1.72
   5   0 -12   10.28    2.79
   5   0 -12   13.56    1.84
   6   0 -12    6.27    1.76
   6   0 -12    8.07    1.84
  -6   0  12   10.05    2.07
  -5   0 -13    3.61    1.20
  -5   0 -13    6.20    1.32
   5   0  13    0.74    2.31
   5   0  13    1.36    1.20
   5   0  13    4.42    2.10
   5   0  13    2.58    2.38
   5   0  13    5.17    1.37
  -4   0 -13    1.10    0.95
  -4   0 -13   -2.01    1.25
  -4   0 -13    0.03    0.77
  -4   0 -13    1.41    0.94
   4   0  13   -0.30    1.97
   4   0  13    0.69    0.94
   4   0  13    0.63    0.91
   4   0  13    0.19    1.28
   4   0  13   -1.22    1.81
   4   0  13    1.08    1.91
  -3   0 -13    0.20    2.22
  -3   0 -13   -0.20    0.82
  -3   0 -13    1.52    1.22
  -3   0 -13   -0.42    0.74
  -3   0 -13    1.40    1.02
  -3   0 -13    1.59    1.34
   3   0  13   -0.55    1.60
   3   0  13   -0.38    1.88
   3   0  13   -1.24    1.79
  -2   0 -13   10.05    1.50
  -2   0 -13    4.28    1.70
  -2   0 -13    5.87    0.66
  -2   0 -13    6.01    1.67
  -2   0 -13    8.10    1.41
  -2   0 -13    6.67    0.74
  -2   0 -13    4.01    1.59
  -2   0 -13    5.38    1.55
   2   0  13    4.69    1.79
   2   0  13    3.45    1.89
   2   0  13    6.64    0.61
   2   0  13    5.47    0.61
   2   0  13    5.05    1.67
  -1   0 -13    2.68    1.30
  -1   0 -13    3.26    1.55
  -1   0 -13   -0.79    1.30
  -1   0 -13    3.13    1.45
  -1   0 -13    1.93    1.48
  -1   0 -13   -0.12    1.50
  -1   0 -13    2.65    1.68
   1   0  13    2.33    1.70
   1   0  13    3.76    1.79
   1   0  13    0.20    1.66
   0   0 -13    1.61    1.63
   0   0 -13    0.64    1.43
   0   0 -13   -1.04    1.32
   0   0 -13    3.69    1.49
   0   0 -13    2.53    1.55
   0   0 -13   -0.01    1.33
   0   0 -13    2.25    1.61
   0   0 -13   -0.54    1.29
   1   0 -13    1.50    1.53
   1   0 -13    1.65    1.59
   1   0 -13   -0.63    1.27
   1   0 -13    3.39    1.49
   1   0 -13    0.82    1.20
   1   0 -13   -1.56    1.26
   1   0 -13    3.12    1.61
   1   0 -13    2.49    1.57
   1   0 -13   -0.84    1.20
   2   0 -13    6.41    1.57
   2   0 -13    4.81    1.27
   2   0 -13   10.16    1.96
   2   0 -13    5.00    1.54
   2   0 -13    3.86    1.90
   2   0 -13    9.03    1.82
   2   0 -13    5.12    1.76
   2   0 -13    5.44    1.60
   2   0 -13    6.34    1.38
   3   0 -13   -0.58    1.46
   3   0 -13    3.02    1.57
   3   0 -13    0.18    1.61
   3   0 -13    0.75    1.59
   3   0 -13    1.85    1.78
   3   0 -13   -0.49    1.43
   3   0 -13   -0.97    1.45
   3   0 -13    0.28    1.60
   3   0 -13    0.75    1.10
   4   0 -13    0.56    0.97
   4   0 -13   -0.29    1.55
   4   0 -13    2.68    1.57
   4   0 -13    1.43    1.58
   5   0 -13    1.23    1.76
   5   0 -13    2.24    1.84
  -3   0 -14    7.19    0.92
  -3   0 -14    4.69    1.24
  -3   0 -14    2.90    1.63
   3   0  14    2.93    2.18
   3   0  14    6.34    2.02
   3   0  14    6.06    2.25
  -2   0 -14   -0.02    1.95
  -2   0 -14    0.21    1.50
  -2   0 -14    0.50    0.41
  -2   0 -14   -0.66    1.44
   2   0  14   -0.89    2.19
   2   0  14   -0.61    1.95
   2   0  14    2.21    1.87
  -1   0 -14    2.04    1.78
  -1   0 -14    8.60    1.75
  -1   0 -14    2.28    1.70
   1   0  14    2.98    1.91
   1   0  14    4.08    2.12
   0   0 -14   -1.29    1.47
   0   0 -14   -1.70    1.46
   0   0 -14   -0.51    1.65
   0   0 -14   -3.08    1.58
   1   0 -14    0.08    1.61
   1   0 -14    4.17    1.92
   1   0 -14    3.26    1.50
   1   0 -14    3.73    1.60
   2   0 -14   -0.25    1.75
   2   0 -14    2.76    1.57
   2   0 -14    0.54    2.07
   2   0 -14   -1.97    1.38
   3   0 -14    6.16    1.42
   3   0 -14   12.68    1.89
   3   0 -14    5.54    1.97
   3  -1 -14    2.84    1.67
   3  -1 -14   -0.70    1.36
   3  -1 -14    0.67    1.90
   3  -1 -14    0.05    1.90
   2  -1 -14   12.03    1.92
   2  -1 -14   12.82    1.68
   2  -1 -14   12.86    2.41
   2  -1 -14    9.92    2.11
   1  -1 -14    1.10    1.48
   1  -1 -14    2.90    1.73
   1  -1 -14    0.70    1.67
   1  -1 -14    2.52    1.96
   0  -1 -14    0.46    1.55
   0  -1 -14    1.01    1.51
   0  -1 -14   -0.74    1.64
   1   1  14    1.21    2.01
  -1  -1 -14    1.31    1.57
  -1  -1 -14   -0.33    1.49
  -1  -1 -14   -1.21    1.58
   2   1  14   13.02    2.25
   2   1  14   11.85    2.46
  -2  -1 -14   12.81    1.80
  -2  -1 -14   12.73    2.30
  -2  -1 -14   16.82    1.77
   3   1  14    2.89    2.08
   3   1  14   -1.39    1.98
  -3  -1 -14    1.46    0.77
  -3  -1 -14    3.54    1.57
  -3  -1 -14   -0.04    1.14
  -3  -1 -14    2.42    2.16
   5  -1 -13    9.22    2.07
   5  -1 -13    9.35    2.01
   4  -1 -13    9.53    1.85
   4  -1 -13   10.51    1.96
   4  -1 -13   11.71    1.84
   4  -1 -13   10.79    1.24
   3  -1 -13    6.71    1.65
   3  -1 -13    9.06    1.69
   3  -1 -13    5.76    1.61
   3  -1 -13    4.87    1.65
   3  -1 -13    7.57    2.04
   3  -1 -13    8.20    1.85
   3  -1 -13    9.14    1.71
   3  -1 -13    4.73    1.67
   3  -1 -13    9.38    1.89
   3  -1 -13    6.09    1.31
   2  -1 -13    0.80    1.42
   2  -1 -13    0.90    1.48
   2  -1 -13   -1.21    1.54
   2  -1 -13    0.27    1.59
   2  -1 -13    0.88    1.41
   2  -1 -13   -1.46    1.44
   2  -1 -13    1.53    1.18
   2  -1 -13    0.91    1.27
   2  -1 -13    1.73    1.58
   2  -1 -13    0.56    1.58
   2  -1 -13    0.51    1.45
   1  -1 -13   -1.55    1.51
   1  -1 -13    0.38    1.49
   1  -1 -13    0.85    1.49
   1  -1 -13    2.35    1.31
   1  -1 -13   -0.05    1.50
   1  -1 -13    0.69    1.36
   1  -1 -13    3.48    1.67
   1  -1 -13   -0.01    1.19
   0  -1 -13   21.24    2.24
   0  -1 -13   25.56    2.44
   0  -1 -13   22.84    2.42
   0  -1 -13   24.63    2.59
   0  -1 -13   23.50    2.41
   0  -1 -13   27.80    2.39
   0  -1 -13   18.78    1.89
   0  -1 -13   23.69    2.25
   1   1  13    0.74    1.73
   1   1  13   -1.97    1.72
  -1  -1 -13    0.46    1.32
  -1  -1 -13    0.56    1.48
  -1  -1 -13    2.18    1.27
  -1  -1 -13   -1.45    1.48
  -1  -1 -13    0.27    1.50
  -1  -1 -13    0.13    1.55
  -1  -1 -13   -1.53    1.31
   2   1  13    0.12    0.42
   2   1  13    1.12    1.58
   2   1  13    1.21    1.67
   2   1  13    0.81    0.45
   2   1  13    3.83    1.82
  -2  -1 -13    0.58    0.50
  -2  -1 -13    1.08    1.55
  -2  -1 -13    0.02    1.11
  -2  -1 -13   -0.32    1.58
  -2  -1 -13    0.86    0.52
  -2  -1 -13   -2.38    1.50
  -2  -1 -13   -0.65    1.44
  -2  -1 -13   -0.22    1.24
  -2  -1 -13    2.27    1.75
   3   1  13    5.44    2.08
   3   1  13    4.43    1.78
   3   1  13    9.55    1.51
   3   1  13    6.84    0.75
   3   1  13    7.45    2.15
  -3  -1 -13    6.60    0.90
  -3  -1 -13    7.16    0.97
  -3  -1 -13    9.54    1.45
  -3  -1 -13    6.12    1.13
   4   1  13   12.35    1.66
   4   1  13   11.48    1.09
   4   1  13    8.17    2.04
   4   1  13    9.73    1.09
   4   1  13   14.95    2.31
   4   1  13   11.40    2.30
  -4  -1 -13    8.68    1.40
  -4  -1 -13    9.60    1.14
  -4  -1 -13   12.64    1.20
  -4  -1 -13    8.72    1.08
   5   1  13    6.67    2.40
   5   1  13    6.16    1.28
   5   1  13    6.17    2.23
   5   1  13    7.74    2.47
   5   1  13    5.48    1.53
  -5  -1 -13    7.13    1.32
  -5  -1 -13    8.07    1.23
  -6   1  12    8.37    2.08
   6  -1 -12    8.99    1.89
   6  -1 -12    5.67    1.95
   5  -1 -12    3.78    2.63
   5  -1 -12    3.33    1.56
   5  -1 -12   -0.58    1.48
   5  -1 -12    3.00    1.53
   5  -1 -12    1.64    0.70
   5  -1 -12    1.54    1.54
   4  -1 -12    2.99    1.52
   4  -1 -12    2.13    1.37
   4  -1 -12    0.34    1.76
   4  -1 -12    1.89    1.39
   4  -1 -12   -2.12    1.28
   4  -1 -12    0.76    0.84
   4  -1 -12    2.40    1.67
   4  -1 -12    1.51    1.48
   4  -1 -12    1.15    1.36
   3  -1 -12    4.28    1.68
   3  -1 -12    1.46    1.36
   3  -1 -12    4.89    1.35
   3  -1 -12    4.96    1.29
   3  -1 -12    6.49    1.13
   3  -1 -12    5.25    1.35
   3  -1 -12    5.02    1.37
   3  -1 -12    6.16    1.44
   3  -1 -12    5.58    1.62
   3  -1 -12    3.13    1.39
   3  -1 -12    6.89    1.76
   2  -1 -12   24.56    2.18
   2  -1 -12   20.07    2.14
   2  -1 -12   21.06    2.15
   2  -1 -12   19.54    1.90
   2  -1 -12   24.44    2.10
   2  -1 -12   22.84    2.10
   2  -1 -12   22.19    2.19
   2  -1 -12   20.39    2.21
   2  -1 -12   22.34    1.96
   2  -1 -12   18.69    1.85
   2  -1 -12   20.84    2.04
   2  -1 -12   20.25    1.98
   1  -1 -12    6.12    1.49
   1  -1 -12    6.76    1.41
   1  -1 -12    9.40    1.60
   1  -1 -12    6.68    1.39
   1  -1 -12    6.26    1.27
   1  -1 -12    8.92    1.57
   1  -1 -12    8.93    1.45
   1  -1 -12    8.47    1.50
   1  -1 -12    6.75    1.37
   1  -1 -12    9.91    1.53
   0  -1 -12    0.43    1.16
   0  -1 -12    1.02    1.17
   0  -1 -12    0.42    1.10
   0  -1 -12   -1.45    1.02
   0  -1 -12   -0.79    1.17
   0  -1 -12    0.73    1.22
   0  -1 -12    0.68    1.24
   0  -1 -12    2.17    1.32
   1   1  12    7.85    1.73
   1   1  12    6.32    1.66
   1   1  12    7.13    1.51
  -1  -1 -12    7.48    1.29
  -1  -1 -12   10.45    1.49
  -1  -1 -12    2.66    1.35
  -1  -1 -12    7.59    1.49
  -1  -1 -12    7.12    1.53
  -1  -1 -12    9.67    1.68
  -1  -1 -12    7.89    1.35
   2   1  12   20.24    2.09
   2   1  12   21.42    0.99
   2   1  12   24.76    2.66
   2   1  12   18.44    1.95
   2   1  12   20.11    1.05
  -2  -1 -12   18.48    1.75
  -2  -1 -12   19.45    1.15
  -2  -1 -12   19.64    1.91
  -2  -1 -12   20.97    2.03
  -2  -1 -12   21.56    2.20
  -2  -1 -12   20.80    1.11
  -2  -1 -12   22.95    2.16
  -2  -1 -12   16.02    1.84
   3   1  12    4.34    0.76
   3   1  12    4.39    0.79
   3   1  12    5.18    1.78
   3   1  12    7.33    1.87
   3   1  12    7.03    1.59
   3   1  12    5.55    1.22
  -3  -1 -12    6.17    0.97
  -3  -1 -12    4.50    1.10
  -3  -1 -12    8.95    1.65
  -3  -1 -12    2.53    1.50
  -3  -1 -12    4.46    0.81
  -3  -1 -12    5.62    0.87
   4   1  12    1.05    0.98
   4   1  12   -1.81    1.58
   4   1  12    0.63    0.85
   4   1  12    0.80    1.63
   4   1  12    1.26    1.20
   4   1  12    0.66    1.82
  -4  -1 -12   -0.63    0.97
  -4  -1 -12   -1.75    1.44
  -4  -1 -12    0.07    1.54
  -4  -1 -12    0.63    0.87
  -4  -1 -12    0.87    0.81
  -4  -1 -12   -0.50    0.61
   5   1  12    0.59    1.79
   5   1  12    2.05    1.29
   5   1  12    2.17    2.04
   5   1  12    3.96    1.94
   5   1  12    1.38    1.08
   5   1  12    3.81    1.15
  -5  -1 -12    0.89    0.95
  -5  -1 -12    4.04    1.16
  -5  -1 -12    2.92    1.45
  -5  -1 -12    4.01    1.16
   6   1  12   10.92    1.56
   6   1  12    8.60    2.26
   6   1  12   10.76    2.43
   6   1  12    7.14    2.23
   6   1  12    5.47    1.35
  -6  -1 -12    8.29    1.50
  -6  -1 -12    7.79    1.07
  -6  -1 -12    3.41    1.26
  -7   1  11   -0.10    0.40
  -7   1  11    3.37    2.24
  -7   1  11    1.74    1.92
  -7   1  11   -0.55    2.32
   7  -1 -11    0.31    1.76
   7  -1 -11    0.46    0.57
   7  -1 -11   -1.03    1.55
   7  -1 -11    0.80    0.49
  -6   1  11   -0.93    1.51
  -6   1  11    1.78    1.95
   6  -1 -11    2.39    1.54
   6  -1 -11   -1.99    1.40
   6  -1 -11    1.73    1.57
   6  -1 -11    2.44    1.37
  -5   1  11   20.95    2.06
   5  -1 -11   19.16    1.06
   5  -1 -11   20.50    2.42
   5  -1 -11   23.59    2.19
   5  -1 -11   21.17    1.84
   5  -1 -11   21.72    2.34
   5  -1 -11   20.44    1.89
   5  -1 -11   23.25    2.19
   5  -1 -11   20.58    2.24
   4  -1 -11   20.06    1.99
   4  -1 -11   15.22    1.63
   4  -1 -11   19.59    1.73
   4  -1 -11   21.36    2.00
   4  -1 -11   19.31    1.88
   4  -1 -11   16.45    1.35
   4  -1 -11   18.39    2.04
   4  -1 -11   19.46    2.00
   4  -1 -11   20.55    2.04
   3  -1 -11    2.82    1.33
   3  -1 -11    0.47    1.14
   3  -1 -11    2.38    1.29
   3  -1 -11    0.61    1.23
   3  -1 -11   -1.17    1.23
   3  -1 -11   -0.19    1.02
   3  -1 -11    3.44    1.12
   3  -1 -11    1.56    1.08
   3  -1 -11   -1.02    1.00
   3  -1 -11    1.04    0.87
   3  -1 -11   -1.04    1.13
   2  -1 -11    8.60    1.29
   2  -1 -11    5.82    1.28
   2  -1 -11    7.69    1.35
   2  -1 -11    5.46    1.24
   2  -1 -11    5.56    1.44
   2  -1 -11    6.41    1.19
   2  -1 -11    7.46    1.30
   2  -1 -11    6.62    1.13
   2  -1 -11    5.74    1.29
   2  -1 -11    4.27    1.38
   2  -1 -11    9.67    1.31
   2  -1 -11    6.23    1.37
   2  -1 -11    9.07    1.48
   1  -1 -11   36.33    2.00
   1  -1 -11   31.21    2.21
   1  -1 -11   39.41    2.25
   1  -1 -11   34.48    2.19
   1  -1 -11   33.18    2.12
   1  -1 -11   34.19    2.24
   1  -1 -11   31.96    2.18
   1  -1 -11   30.33    2.08
   1  -1 -11   36.47    1.95
   1  -1 -11   32.75    2.00
   1  -1 -11   37.45    2.05
   1  -1 -11   34.69    2.05
   1  -1 -11   31.83    2.16
   0   1  11   80.27    3.23
   0   1  11   90.64    3.27
   0  -1 -11   89.00    3.10
   0  -1 -11   89.43    3.16
   0  -1 -11   84.95    3.11
   0  -1 -11   84.42    2.91
   0  -1 -11   84.91    3.19
   0  -1 -11   87.82    3.25
   0  -1 -11   87.30    2.98
   1   1  11   38.42    2.34
   1   1  11   38.40    2.33
   1   1  11   32.71    0.94
   1   1  11   33.15    0.95
   1   1  11   37.60    2.55
  -1  -1 -11   35.65    1.98
  -1  -1 -11   33.06    2.17
  -1  -1 -11   34.81    1.01
  -1  -1 -11   32.83    1.02
  -1  -1 -11   34.54    2.19
  -1  -1 -11   36.44    1.96
   2   1  11    7.10    0.65
   2   1  11    9.15    1.47
   2   1  11    8.55    1.46
   2   1  11    6.83    0.67
   2   1  11    7.00    1.09
   2   1  11    8.17    1.59
  -2  -1 -11    8.53    1.17
  -2  -1 -11    7.58    1.09
  -2  -1 -11    5.87    0.66
  -2  -1 -11    6.58    0.71
   3   1  11    3.28    1.51
   3   1  11    1.63    0.70
   3   1  11    0.48    1.32
   3   1  11    1.29    0.75
   3   1  11    1.46    1.01
   3   1  11    2.16    1.47
  -3  -1 -11   -0.35    1.20
  -3  -1 -11    0.99    0.67
  -3  -1 -11   -0.55    1.07
  -3  -1 -11    3.53    0.93
  -3  -1 -11    1.89    0.74
  -3  -1 -11    1.68    0.62
   4   1  11   19.14    2.11
   4   1  11   21.89    2.35
   4   1  11   20.72    1.66
   4   1  11   20.47    1.84
   4   1  11   19.90    1.99
  -4  -1 -11   17.06    0.99
  -4  -1 -11   20.09    1.90
  -4  -1 -11   18.77    1.44
  -4  -1 -11   20.78    1.51
   5   1  11   20.76    1.92
   5   1  11   20.79    1.79
   5   1  11   21.84    2.32
   5   1  11   19.71    2.15
   5   1  11   20.42    2.20
   5   1  11   20.54    1.93
  -5  -1 -11   18.78    1.76
  -5  -1 -11   15.81    1.94
  -5  -1 -11   22.96    1.48
   6   1  11    0.88    1.30
   6   1  11    1.84    1.97
   6   1  11   -0.48    1.22
   6   1  11    0.16    1.70
   6   1  11   -0.38    1.12
   6   1  11   -0.64    1.66
  -6  -1 -11   -0.58    1.20
  -6  -1 -11    0.30    0.71
  -6  -1 -11   -2.70    1.47
   7   1  11    1.83    1.95
   7   1  11   -0.82    1.44
   7   1  11   -0.35    2.13
   7   1  11    0.14    1.93
   7   1  11   -0.18    1.36
  -7  -1 -11    0.22    1.49
  -7  -1 -11    0.88    1.56
  -8   1  10    0.65    2.39
  -8   1  10    3.88    2.45
  -8   1  10    3.33    0.97
  -8   1  10    0.89    1.68
   8  -1 -10    1.02    1.94
   8  -1 -10   -1.66    1.57
   8  -1 -10    0.92    0.91
  -7   1  10    9.71    2.25
  -7   1  10   10.93    1.20
  -7   1  10    4.50    1.73
  -7   1  10    9.55    2.25
  -7   1  10    5.97    1.50
  -7   1  10    8.74    0.80
   7  -1 -10    8.32    1.57
   7  -1 -10    3.99    2.19
   7  -1 -10    9.41    0.90
   7  -1 -10    9.82    0.92
   7  -1 -10    7.44    1.40
   7  -1 -10    6.34    1.60
   7  -1 -10    8.76    1.70
  -6   1  10   -3.32    1.71
  -6   1  10    1.37    0.48
  -6   1  10    0.34    0.47
  -6   1  10    0.73    1.75
  -6   1  10    0.53    1.33
  -6   1  10    1.74    1.29
   6  -1 -10   -0.82    1.05
   6  -1 -10    0.34    1.23
   6  -1 -10    1.44    0.56
   6  -1 -10    1.79    1.54
   6  -1 -10   -0.23    1.39
   6  -1 -10    2.10    1.29
   6  -1 -10    1.00    1.77
   6  -1 -10    0.05    0.48
   6  -1 -10    1.00    1.35
  -5   1  10   12.92    1.61
  -5   1  10   14.56    2.00
   5  -1 -10   12.29    0.79
   5  -1 -10   11.31    1.65
   5  -1 -10   13.13    1.73
   5  -1 -10   15.76    2.08
   5  -1 -10   13.71    1.49
   5  -1 -10   18.64    1.95
   5  -1 -10   14.25    1.44
   5  -1 -10   11.60    1.32
  -4   1  10   -0.73    1.14
   4  -1 -10    0.40    1.00
   4  -1 -10    1.89    1.40
   4  -1 -10    1.52    1.00
   4  -1 -10   -0.58    0.96
   4  -1 -10    0.33    1.18
   4  -1 -10   -1.93    0.97
   4  -1 -10    0.38    0.66
   3  -1 -10   17.31    1.70
   3  -1 -10   18.94    2.00
   3  -1 -10   15.63    1.47
   3  -1 -10   18.96    1.35
   3  -1 -10   17.06    1.65
   3  -1 -10   16.45    1.50
   3  -1 -10   16.30    1.66
   3  -1 -10   15.42    1.65
   3  -1 -10   18.11    1.81
   3  -1 -10   16.26    1.47
   3  -1 -10   16.37    1.81
   3  -1 -10   19.80    1.72
   2  -1 -10    2.54    0.87
   2  -1 -10    1.06    1.15
   2  -1 -10    0.32    0.94
   2  -1 -10    1.36    1.07
   2  -1 -10    1.95    1.04
   2  -1 -10    1.62    0.98
   2  -1 -10    1.58    1.01
   2  -1 -10    1.35    1.00
   2  -1 -10    0.58    0.82
   2  -1 -10    0.86    1.13
   2  -1 -10    1.62    0.88
   2  -1 -10    0.76    0.96
   2  -1 -10    0.82    0.96
   1  -1 -10   23.46    1.82
   1  -1 -10   25.43    1.81
   1  -1 -10   18.96    1.64
   1  -1 -10   21.31    1.70
   1  -1 -10   21.90    1.82
   1  -1 -10   20.98    1.70
   1  -1 -10   19.62    1.63
   1  -1 -10   23.22    1.86
   1  -1 -10   21.81    1.65
   1  -1 -10   19.46    1.48
   1  -1 -10   19.80    1.73
   1  -1 -10   21.80    1.62
   1  -1 -10   22.54    1.62
   0   1  10   -0.73    1.03
   0   1  10   -0.46    1.08
   0   1  10   -0.42    1.07
   0  -1 -10   -0.55    0.77
   0  -1 -10   -0.16    0.95
   0  -1 -10    1.17    1.06
   0  -1 -10   -0.81    0.91
   0  -1 -10    0.83    0.81
   0  -1 -10    0.37    0.83
   0  -1 -10   -0.24    0.90
   0  -1 -10   -0.39    0.99
   0  -1 -10    0.06    0.96
   0  -1 -10    0.90    0.99
   0  -1 -10   -0.52    0.80
   1   1  10   19.97    0.79
   1   1  10   19.25    2.07
   1   1  10   24.95    1.87
   1   1  10   21.93    1.53
   1   1  10   20.55    0.82
   1   1  10   20.60    1.98
  -1  -1 -10   21.67    1.54
  -1  -1 -10   20.41    0.87
  -1  -1 -10   23.32    1.92
  -1  -1 -10   21.17    1.72
  -1  -1 -10   20.42    0.90
  -1  -1 -10   25.08    1.92
  -1  -1 -10   21.34    1.50
  -1  -1 -10   23.23    1.57
   2   1  10    2.07    0.52
   2   1  10    0.86    1.07
   2   1  10    2.40    1.20
   2   1  10    1.97    1.19
   2   1  10    1.77    0.89
  -2  -1 -10    0.29    1.06
  -2  -1 -10    1.70    0.54
  -2  -1 -10    0.86    0.75
  -2  -1 -10    1.35    0.79
   3   1  10   13.82    1.15
   3   1  10   18.55    1.81
   3   1  10   16.53    1.51
   3   1  10   17.86    1.75
   3   1  10   17.58    1.68
   3   1  10   16.43    1.32
  -3  -1 -10   15.53    1.12
  -3  -1 -10   17.56    1.38
  -3  -1 -10   17.66    1.14
   4   1  10   -1.43    1.24
   4   1  10    0.55    0.85
   4   1  10    0.21    1.23
   4   1  10    0.29    0.74
   4   1  10    0.91    0.94
   4   1  10    0.97    1.33
  -4  -1 -10   -0.37    1.76
  -4  -1 -10   -0.20    0.41
  -4  -1 -10   -0.57    0.69
  -4  -1 -10    0.13    0.70
   5   1  10   11.06    1.20
   5   1  10   12.46    1.36
   5   1  10   13.55    1.71
   5   1  10   12.20    1.81
   5   1  10   12.64    1.37
   5   1  10   16.44    1.94
  -5  -1 -10   15.42    1.77
  -5  -1 -10   14.73    1.33
  -5  -1 -10   13.33    1.17
   6   1  10    0.70    1.51
   6   1  10   -2.09    1.63
   6   1  10   -0.87    1.27
   6   1  10    1.75    1.14
   6   1  10    0.06    1.10
   6   1  10    2.61    1.58
  -6  -1 -10    0.14    0.59
  -6  -1 -10    0.33    1.51
  -6  -1 -10    0.24    1.05
   7   1  10    7.73    1.74
   7   1  10    7.85    2.13
   7   1  10   10.90    2.07
   7   1  10    7.46    1.54
   7   1  10    6.08    1.85
   7   1  10    6.69    1.35
  -7  -1 -10    7.68    0.54
  -7  -1 -10    7.04    1.59
  -7  -1 -10    7.66    1.85
   8   1  10   -0.04    1.81
   8   1  10    2.99    2.29
   8   1  10   -1.64    1.47
   8   1  10   -1.29    1.81
   8   1  10   -0.87    1.63
  -8  -1 -10    0.39    1.94
  -8  -1 -10   -1.67    1.68
  -8   1   9    5.42    1.71
  -8   1   9    3.59    1.05
  -8   1   9    6.35    2.14
  -8   1   9    4.52    1.04
  -8   1   9    6.34    2.27
  -8   1   9    4.94    1.41
   8  -1  -9    4.10    1.00
   8  -1  -9    4.07    0.86
   8  -1  -9    4.76    1.50
   8  -1  -9    3.33    1.13
  -7   1   9    2.42    1.87
  -7   1   9    1.74    0.82
  -7   1   9    3.24    0.87
  -7   1   9    3.09    1.25
  -7   1   9    3.77    1.89
  -7   1   9    4.36    1.54
   7  -1  -9    4.11    1.33
   7  -1  -9    3.89    1.52
   7  -1  -9    2.63    0.72
   7  -1  -9    7.14    1.66
   7  -1  -9    3.72    1.06
   7  -1  -9    3.00    1.82
   7  -1  -9    2.81    0.78
  -6   1   9    9.98    1.02
  -6   1   9   10.65    1.92
  -6   1   9   10.56    1.84
  -6   1   9   10.30    1.02
  -6   1   9    9.82    1.41
  -6   1   9   11.92    1.63
   6  -1  -9    7.51    1.49
   6  -1  -9   10.04    1.90
   6  -1  -9    8.43    1.27
   6  -1  -9   12.67    1.53
   6  -1  -9    9.80    1.59
   6  -1  -9   11.38    0.86
   6  -1  -9   12.83    1.28
   6  -1  -9   13.26    1.57
   6  -1  -9    8.54    0.74
  -5   1   9   -0.26    0.39
  -5   1   9   -0.52    1.34
  -5   1   9    0.76    1.07
  -5   1   9   -1.15    1.33
  -5   1   9    1.02    0.99
  -5   1   9    0.67    0.40
   5  -1  -9   -0.61    0.87
   5  -1  -9    0.27    0.44
   5  -1  -9    0.43    0.40
   5  -1  -9    0.65    1.05
   5  -1  -9    0.38    0.98
   5  -1  -9   -0.22    0.99
  -4   1   9   62.75    2.73
  -4   1   9   66.30    2.92
  -4   1   9   59.80    2.49
  -4   1   9   57.98    2.57
   4  -1  -9   59.92    2.43
   4  -1  -9   62.95    2.40
   4  -1  -9   64.10    2.42
   4  -1  -9   63.26    2.45
   4  -1  -9   58.10    1.85
   4  -1  -9   66.57    2.96
   4  -1  -9   58.98    2.55
   4  -1  -9   62.99    2.47
  -3   1   9    0.69    1.01
   3  -1  -9    1.80    0.89
   3  -1  -9    1.46    1.06
   3  -1  -9    3.53    1.04
   3  -1  -9    1.07    1.08
   3  -1  -9    2.46    0.89
   3  -1  -9    1.09    0.84
   3  -1  -9    2.40    0.84
   3  -1  -9    2.04    0.97
   3  -1  -9    2.12    0.80
   3  -1  -9    1.96    0.70
   3  -1  -9    1.86    1.07
   3  -1  -9    2.77    0.87
   2  -1  -9    0.05    0.77
   2  -1  -9   -0.75    0.74
   2  -1  -9   -0.90    0.81
   2  -1  -9   -0.40    0.84
   2  -1  -9    0.93    0.77
   2  -1  -9   -0.32    0.71
   2  -1  -9   -0.37    0.80
   2  -1  -9   -0.90    0.92
   2  -1  -9    1.22    0.91
   2  -1  -9   -0.65    0.81
   2  -1  -9   -1.07    0.75
   2  -1  -9   -0.45    0.91
   2  -1  -9   -0.93    0.87
   1  -1  -9    4.01    1.01
   1  -1  -9    4.68    0.98
   1  -1  -9    3.37    0.89
   1  -1  -9    2.49    0.92
   1  -1  -9    2.89    0.96
   1  -1  -9    3.84    1.03
   1  -1  -9    2.31    0.89
   1  -1  -9    3.43    0.95
   1  -1  -9    1.64    0.83
   1  -1  -9    3.03    0.84
   1  -1  -9    3.12    0.87
   1  -1  -9    2.77    0.89
   1  -1  -9    4.55    0.84
   0   1   9   46.39    2.25
   0   1   9   46.08    2.09
   0   1   9   49.57    2.23
   0  -1  -9   48.31    2.09
   0  -1  -9   43.25    2.03
   0  -1  -9   47.51    2.09
   0  -1  -9   46.47    1.95
   0  -1  -9   47.79    2.07
   0  -1  -9   46.84    2.00
   0  -1  -9   47.85    2.11
   0  -1  -9   46.03    2.09
   0  -1  -9   47.75    1.83
   0  -1  -9   45.21    1.97
   0  -1  -9   46.94    1.88
   0  -1  -9   46.24    1.91
   1   1   9    2.38    0.94
   1   1   9    1.56    1.06
   1   1   9    2.93    1.07
   1   1   9    3.80    0.84
   1   1   9    2.99    0.39
   1   1   9    2.58    0.39
  -1  -1  -9    2.99    0.81
  -1  -1  -9    3.67    0.99
  -1  -1  -9    3.86    0.82
  -1  -1  -9    3.25    0.45
  -1  -1  -9    3.26    0.79
  -1  -1  -9    4.29    0.90
  -1  -1  -9    4.58    0.98
  -1  -1  -9    3.78    0.92
   2   1   9    0.02    1.07
   2   1   9   -0.59    0.44
   2   1   9    2.12    1.05
   2   1   9   -0.32    0.48
   2   1   9   -1.42    0.92
   2   1   9    0.75    0.72
  -2  -1  -9   -0.73    0.83
  -2  -1  -9    0.23    0.64
  -2  -1  -9   -0.24    0.81
  -2  -1  -9   -0.36    0.60
  -2  -1  -9   -0.43    0.87
  -2  -1  -9   -0.49    0.42
   3   1   9    2.09    1.08
   3   1   9    3.47    1.19
   3   1   9    1.22    0.68
   3   1   9    1.10    0.61
   3   1   9    1.44    0.78
   3   1   9    2.68    1.15
  -3  -1  -9    2.68    0.57
  -3  -1  -9    1.02    0.65
  -3  -1  -9    0.80    0.59
  -3  -1  -9    1.83    0.65
  -3  -1  -9    1.65    0.93
  -3  -1  -9    0.60    0.91
   4   1   9   61.99    2.24
   4   1   9   57.46    2.64
   4   1   9   61.46    2.15
   4   1   9   64.26    2.62
   4   1   9   61.80    2.24
   4   1   9   62.74    2.70
  -4  -1  -9   64.59    2.18
  -4  -1  -9   64.37    2.20
  -4  -1  -9   61.99    1.97
  -4  -1  -9   58.60    1.55
  -4  -1  -9   61.79    2.69
   5   1   9    1.07    0.92
   5   1   9    1.25    0.94
   5   1   9    0.04    1.14
   5   1   9    0.82    1.31
   5   1   9   -0.44    1.17
  -5  -1  -9   -0.19    0.82
  -5  -1  -9    0.19    0.55
  -5  -1  -9   -0.75    0.82
   6   1   9   13.99    1.82
   6   1   9   11.93    1.39
   6   1   9   10.55    1.81
   6   1   9    9.02    1.59
   6   1   9    9.78    1.36
   6   1   9   10.80    1.38
  -6  -1  -9   11.06    1.62
  -6  -1  -9   11.77    1.32
  -6  -1  -9   11.40    0.85
  -6  -1  -9   10.66    1.33
   7   1   9    6.79    1.82
   7   1   9    2.87    1.58
   7   1   9    4.71    1.38
   7   1   9   -0.13    1.44
   7   1   9    5.38    1.74
  -7  -1  -9    5.62    1.53
  -7  -1  -9    2.63    1.30
   8   1   9    5.90    2.22
   8   1   9    2.67    1.81
   8   1   9    5.01    1.75
   8   1   9    5.50    1.97
  -8  -1  -9    3.87    1.70
  -8  -1  -9    3.99    1.69
  -9   1   8   -0.51    2.36
  -9   1   8   -1.23    2.33
  -9   1   8    1.93    1.26
  -9   1   8   -0.68    1.20
  -9   1   8   -1.78    1.01
  -9   1   8    2.70    1.88
   9  -1  -8   -0.46    1.11
  -8   1   8   15.27    1.54
  -8   1   8   13.38    2.35
  -8   1   8   10.38    1.32
  -8   1   8   15.09    2.26
  -8   1   8   12.41    1.80
  -8   1   8   13.04    1.29
   8  -1  -8   11.74    1.16
   8  -1  -8   11.52    1.22
   8  -1  -8   17.31    2.39
   8  -1  -8   15.05    2.07
   8  -1  -8   12.08    1.17
  -7   1   8   18.29    2.08
  -7   1   8   13.86    1.42
  -7   1   8   12.84    1.21
  -7   1   8   12.56    1.38
  -7   1   8   20.37    2.29
  -7   1   8   17.59    1.73
   7  -1  -8   16.63    2.14
   7  -1  -8   17.23    1.42
   7  -1  -8   15.21    1.23
   7  -1  -8   20.61    2.20
   7  -1  -8   19.46    1.92
   7  -1  -8   19.38    1.53
  -6   1   8    0.15    1.01
  -6   1   8   -1.01    1.39
  -6   1   8   -0.58    0.59
  -6   1   8    0.73    0.95
  -6   1   8    0.86    1.52
  -6   1   8   -0.59    0.62
   6  -1  -8   -0.54    0.93
   6  -1  -8   -0.70    0.80
   6  -1  -8   -0.39    0.49
   6  -1  -8   -0.56    1.88
   6  -1  -8    1.68    2.43
   6  -1  -8    0.44    0.60
  -5   1   8   11.91    0.88
  -5   1   8   16.31    1.75
  -5   1   8   12.25    1.21
  -5   1   8   13.42    1.40
  -5   1   8   11.21    1.52
  -5   1   8   10.59    0.87
   5  -1  -8   13.66    1.48
   5  -1  -8   14.40    1.39
   5  -1  -8   13.79    1.41
   5  -1  -8   14.54    1.49
   5  -1  -8   12.51    1.17
   5  -1  -8   11.80    0.92
   5  -1  -8   12.21    0.83
  -4   1   8    9.04    1.45
  -4   1   8    8.84    1.11
  -4   1   8    7.12    0.56
  -4   1   8    7.86    1.18
  -4   1   8    8.79    1.41
  -4   1   8    7.69    0.56
   4  -1  -8    6.44    0.94
   4  -1  -8    8.70    1.15
   4  -1  -8    6.82    1.02
   4  -1  -8    7.66    0.83
   4  -1  -8    7.34    0.61
   4  -1  -8    8.67    1.40
   4  -1  -8    7.45    1.05
   4  -1  -8   10.51    1.30
   4  -1  -8    7.24    1.01
   4  -1  -8    7.13    1.04
   4  -1  -8    7.91    0.57
  -3   1   8   76.13    2.86
  -3   1   8   80.12    2.60
  -3   1   8   73.87    2.58
   3  -1  -8   71.78    2.45
   3  -1  -8   75.30    2.50
   3  -1  -8   77.42    2.53
   3  -1  -8   79.16    2.75
   3  -1  -8   74.48    2.48
   3  -1  -8   75.61    2.65
   3  -1  -8   78.24    2.65
   3  -1  -8   74.31    2.43
   3  -1  -8   77.69    2.58
   3  -1  -8   74.92    2.53
   3  -1  -8   74.62    2.16
   3  -1  -8   69.97    2.74
   2  -1  -8    1.64    0.75
   2  -1  -8    0.49    0.72
   2  -1  -8    0.76    0.73
   2  -1  -8    1.62    0.77
   2  -1  -8    0.09    0.76
   2  -1  -8    1.73    0.76
   2  -1  -8    0.93    0.63
   2  -1  -8    0.30    0.62
   2  -1  -8    0.16    0.85
   2  -1  -8    1.40    0.72
   2  -1  -8   -0.71    0.85
   2  -1  -8    1.28    0.74
   2  -1  -8    1.67    0.85
   1  -1  -8   58.09    2.14
   1  -1  -8   55.41    2.13
   1  -1  -8   59.64    1.98
   1  -1  -8   58.43    2.08
   1  -1  -8   58.44    2.11
   1  -1  -8   58.03    2.05
   1  -1  -8   56.40    1.96
   1  -1  -8   55.23    2.10
   1  -1  -8   57.38    2.13
   1  -1  -8   55.51    2.06
   1  -1  -8   56.42    2.14
   1  -1  -8   55.87    2.08
   1  -1  -8   57.17    2.00
   0   1   8   -0.40    0.74
   0   1   8    0.50    0.82
   0   1   8   -0.54    0.71
   0  -1  -8   -0.88    0.68
   0  -1  -8   -0.20    0.64
   0  -1  -8    0.52    0.63
   0  -1  -8   -0.34    0.65
   0  -1  -8    0.41    0.61
   0  -1  -8    0.06    0.64
   0  -1  -8   -0.41    0.59
   0  -1  -8    1.41    0.73
   0  -1  -8    0.39    0.57
   0  -1  -8   -0.33    0.73
   0  -1  -8   -0.04    0.70
   0  -1  -8    0.46    0.66
   1   1   8   56.77    2.14
   1   1   8   57.92    1.91
   1   1   8   56.01    2.18
   1   1   8   57.74    2.24
   1   1   8   57.20    1.50
   1   1   8   55.61    1.49
   1   1   8   57.81    2.19
  -1  -1  -8   57.82    2.25
  -1  -1  -8   56.39    1.51
  -1  -1  -8   57.42    2.16
  -1  -1  -8   57.04    2.08
  -1  -1  -8   55.60    1.90
  -1  -1  -8   55.78    1.88
  -1  -1  -8   58.87    2.18
  -1  -1  -8   55.38    1.94
   2   1   8    1.22    0.42
   2   1   8    1.54    0.64
   2   1   8    1.74    0.90
   2   1   8    0.56    0.93
   2   1   8    1.28    0.88
   2   1   8    0.75    0.47
  -2  -1  -8    1.60    0.45
  -2  -1  -8    1.51    0.80
  -2  -1  -8    1.38    0.56
  -2  -1  -8    1.21    0.54
  -2  -1  -8    0.75    0.42
  -2  -1  -8    1.59    0.80
   3   1   8   73.21    2.16
   3   1   8   72.86    2.69
   3   1   8   73.87    2.16
   3   1   8   75.39    2.22
   3   1   8   74.73    2.76
   3   1   8   71.07    2.29
   3   1   8   73.03    2.60
  -3  -1  -8   70.25    2.47
  -3  -1  -8   72.02    1.98
  -3  -1  -8   80.53    2.68
  -3  -1  -8   76.11    2.15
  -3  -1  -8   75.97    2.19
  -3  -1  -8   73.53    2.18
   4   1   8    7.86    1.26
   4   1   8    8.66    1.26
   4   1   8    7.83    0.95
   4   1   8    8.94    0.94
   4   1   8    9.32    1.38
   4   1   8    6.68    0.94
   4   1   8    8.76    0.79
  -4  -1  -8    7.30    1.13
  -4  -1  -8    7.52    0.88
  -4  -1  -8    8.59    0.89
  -4  -1  -8    7.72    0.84
   5   1   8   10.86    1.10
   5   1   8   15.87    1.64
   5   1   8   12.11    1.50
   5   1   8   13.72    1.05
   5   1   8   12.01    1.60
   5   1   8   15.82    1.59
  -5  -1  -8   14.09    1.46
  -5  -1  -8   12.79    1.23
  -5  -1  -8   12.58    1.40
  -5  -1  -8   12.78    0.87
   6   1   8   -0.62    1.16
   6   1   8    0.18    1.29
   6   1   8   -0.43    0.57
   6   1   8   -0.65    1.17
   6   1   8   -0.83    1.06
  -6  -1  -8    1.67    0.94
  -6  -1  -8   -0.45    1.01
  -6  -1  -8   -0.20    0.38
   7   1   8   15.99    1.67
   7   1   8   10.99    1.46
   7   1   8   15.79    1.77
   7   1   8   15.94    1.04
   7   1   8   17.08    2.08
  -7  -1  -8   13.53    1.57
  -7  -1  -8   15.95    1.61
   8   1   8   13.01    2.17
   8   1   8   11.98    0.86
   8   1   8   10.34    1.80
   8   1   8   13.05    1.88
   8   1   8   11.10    1.58
  -8  -1  -8   13.76    1.88
   9   1   8    3.67    1.75
   9   1   8   -1.13    2.11
   9   1   8    0.61    1.84
  -9  -1  -8    0.11    1.84
  -9  -1  -8   -0.13    1.66
  -9   1   7    0.94    1.23
  -9   1   7    0.14    1.23
  -9   1   7   -0.84    1.12
  -9   1   7    2.23    2.07
  -9   1   7    4.48    1.67
  -9   1   7   -1.64    1.98
   9  -1  -7   -1.05    1.06
   9  -1  -7    0.09    0.73
   9  -1  -7   -1.28    1.69
   9  -1  -7    0.44    1.81
   9  -1  -7    1.00    1.16
  -8   1   7    2.60    1.06
  -8   1   7    1.07    1.11
  -8   1   7    0.93    1.00
  -8   1   7   -0.68    1.67
  -8   1   7    0.57    1.74
  -8   1   7    0.93    1.41
   8  -1  -7   -2.52    1.52
   8  -1  -7    2.55    1.56
   8  -1  -7    1.65    0.90
   8  -1  -7    1.75    0.78
   8  -1  -7    1.66    0.97
  -7   1   7    7.83    1.06
  -7   1   7    5.96    1.33
  -7   1   7    7.90    1.02
  -7   1   7    6.14    1.67
  -7   1   7    7.61    1.14
  -7   1   7    6.56    1.57
   7  -1  -7    6.68    1.63
   7  -1  -7    7.74    1.52
   7  -1  -7    7.23    0.89
   7  -1  -7    7.63    1.02
   7  -1  -7    7.02    0.93
   7  -1  -7    5.00    1.60
  -6   1   7    0.39    0.99
  -6   1   7   -0.62    1.30
  -6   1   7    0.20    0.85
  -6   1   7   -0.61    1.26
  -6   1   7   -0.90    0.64
  -6   1   7    0.93    0.75
   6  -1  -7    0.12    0.54
   6  -1  -7    1.15    1.11
   6  -1  -7   -0.82    1.17
   6  -1  -7    1.03    0.72
   6  -1  -7    1.56    0.69
   6  -1  -7   -0.03    1.15
  -5   1   7   68.60    2.37
  -5   1   7   67.86    2.80
  -5   1   7   66.18    1.96
  -5   1   7   71.65    2.54
  -5   1   7   69.32    2.85
   5  -1  -7   70.47    2.90
   5  -1  -7   67.71    2.27
   5  -1  -7   65.93    2.22
   5  -1  -7   69.96    2.68
   5  -1  -7   67.89    2.58
   5  -1  -7   67.23    1.97
   5  -1  -7   65.65    1.91
  -4   1   7   88.53    3.03
  -4   1   7   87.04    2.66
  -4   1   7   84.57    2.16
  -4   1   7   85.96    2.76
  -4   1   7   87.09    3.00
  -4   1   7   86.40    2.16
   4  -1  -7   85.19    2.62
   4  -1  -7   90.42    2.81
   4  -1  -7   88.39    2.17
   4  -1  -7   90.64    3.04
   4  -1  -7   90.70    2.16
   4  -1  -7   86.03    2.68
   4  -1  -7   85.07    2.60
   4  -1  -7   84.36    2.16
   4  -1  -7   87.64    2.83
  -3   1   7    9.20    1.02
  -3   1   7    8.37    1.16
  -3   1   7    8.92    0.41
  -3   1   7    9.15    0.43
  -3   1   7    6.79    0.87
  -3   1   7   10.22    1.17
   3  -1  -7   10.63    1.18
   3  -1  -7    8.05    1.08
   3  -1  -7    9.27    0.82
   3  -1  -7    8.97    0.44
   3  -1  -7    8.32    0.44
   3  -1  -7    8.92    1.16
   3  -1  -7    7.31    0.87
   3  -1  -7    7.58    0.91
   3  -1  -7    8.60    0.91
   3  -1  -7    9.56    0.95
   3  -1  -7    9.13    0.93
   3  -1  -7   10.63    1.04
   3  -1  -7    7.82    0.89
   3  -1  -7    8.35    1.00
  -2   1   7    1.98    0.75
  -2   1   7    1.39    0.75
   2  -1  -7    2.25    0.70
   2  -1  -7    2.28    0.68
   2  -1  -7    2.48    0.73
   2  -1  -7    2.33    0.64
   2  -1  -7    2.17    0.85
   2  -1  -7    1.63    0.74
   2  -1  -7    1.34    0.66
   2  -1  -7    1.03    0.67
   2  -1  -7    0.84    0.66
   2  -1  -7    1.33    0.60
   2  -1  -7    1.70    0.75
   2  -1  -7    2.25    0.81
   2  -1  -7    2.46    0.92
   1  -1  -7    8.94    0.89
   1  -1  -7    8.40    0.96
   1  -1  -7    9.14    0.99
   1  -1  -7    8.69    0.88
   1  -1  -7    8.78    0.92
   1  -1  -7   10.08    0.96
   1  -1  -7   10.34    1.11
   1  -1  -7    8.16    0.83
   1  -1  -7    7.70    0.84
   1  -1  -7    7.33    0.86
   1  -1  -7    8.52    0.97
   1  -1  -7    6.11    0.82
   1  -1  -7    8.46    0.80
   0   1   7   63.70    1.46
   0   1   7   67.24    2.13
   0   1   7   65.18    2.21
   0   1   7   65.07    2.28
   0   1   7   65.98    2.25
   0   1   7   65.88    1.46
   0   1   7   66.42    2.01
   0  -1  -7   64.98    2.17
   0  -1  -7   65.36    2.21
   0  -1  -7   68.74    2.05
   0  -1  -7   64.86    2.14
   0  -1  -7   65.72    1.49
   0  -1  -7   64.11    1.48
   0  -1  -7   62.49    2.09
   0  -1  -7   65.84    2.12
   0  -1  -7   61.92    2.00
   0  -1  -7   63.60    1.96
   0  -1  -7   64.50    2.17
   0  -1  -7   65.93    2.15
   0  -1  -7   65.24    2.16
   0  -1  -7   67.85    2.13
   1   1   7    8.68    0.99
   1   1   7    7.73    0.78
   1   1   7    8.70    1.01
   1   1   7    7.53    0.54
   1   1   7   10.46    1.02
   1   1   7    7.66    0.94
  -1  -1  -7    7.81    0.97
  -1  -1  -7    7.42    0.85
  -1  -1  -7    7.90    0.91
  -1  -1  -7    7.98    0.75
  -1  -1  -7    8.72    0.93
  -1  -1  -7    7.04    0.74
  -1  -1  -7    7.87    0.78
  -1  -1  -7    8.98    0.93
  -1  -1  -7    7.84    0.57
  -1  -1  -7    7.81    0.55
   2   1   7    1.73    0.48
   2   1   7    1.62    0.79
   2   1   7    2.16    0.86
   2   1   7    1.34    0.84
   2   1   7    2.02    0.60
   2   1   7    1.64    0.81
   2   1   7    2.78    0.47
   2   1   7    2.39    0.61
  -2  -1  -7    1.72    0.44
  -2  -1  -7    0.94    0.46
  -2  -1  -7    1.87    0.53
  -2  -1  -7    1.65    0.50
  -2  -1  -7    1.15    0.74
  -2  -1  -7    1.84    0.78
   3   1   7    7.89    1.05
   3   1   7    7.85    0.72
   3   1   7    9.50    1.08
   3   1   7    9.30    0.96
   3   1   7    8.67    0.85
   3   1   7    7.65    0.79
   3   1   7    8.98    1.10
  -3  -1  -7    8.46    0.76
  -3  -1  -7    8.77    0.96
  -3  -1  -7    8.70    0.76
  -3  -1  -7    8.12    0.61
  -3  -1  -7    9.14    1.07
  -3  -1  -7    9.26    0.91
   4   1   7   87.60    2.95
   4   1   7   85.48    2.55
   4   1   7   91.52    2.97
   4   1   7   88.92    2.98
   4   1   7   89.95    2.63
   4   1   7   88.04    2.32
  -4  -1  -7   86.61    2.58
  -4  -1  -7   87.08    2.59
   5   1   7   66.89    2.68
   5   1   7   70.48    2.70
   5   1   7   69.51    2.34
   5   1   7   64.21    1.91
   5   1   7   67.68    2.44
  -5  -1  -7   70.50    2.41
  -5  -1  -7   68.14    2.37
   6   1   7    1.78    1.04
   6   1   7    1.00    1.18
   6   1   7   -0.01    1.19
   6   1   7   -0.70    1.32
   6   1   7    0.23    0.56
  -6  -1  -7   -0.42    0.89
  -6  -1  -7    0.32    0.90
   7   1   7    6.69    1.38
   7   1   7    5.52    1.27
   7   1   7    7.17    0.72
   7   1   7    8.11    1.60
  -7  -1  -7    6.66    1.26
  -7  -1  -7    7.33    1.33
   8   1   7    1.62    1.30
   8   1   7   -0.27    1.57
   8   1   7    3.00    1.40
   8   1   7    1.53    0.65
   8   1   7    2.25    1.45
  -8  -1  -7    1.25    1.35
  -8  -1  -7    3.26    1.45
   9   1   7    4.37    1.50
   9   1   7    0.99    1.89
   9   1   7   -0.53    0.61
   9   1   7   -0.47    1.74
  -9  -1  -7   -2.87    1.69
 -10   1   6    0.96    1.51
 -10   1   6    2.05    2.33
 -10   1   6    0.93    1.04
 -10   1   6    2.99    2.35
 -10   1   6    1.38    1.89
  10  -1  -6    0.33    1.57
  10  -1  -6   -0.55    1.31
  -9   1   6   -0.28    1.96
  -9   1   6    3.63    1.50
  -9   1   6   -0.29    1.22
  -9   1   6   -0.27    1.02
  -9   1   6    0.84    1.91
  -9   1   6    1.30    1.35
   9  -1  -6    3.76    1.99
   9  -1  -6    0.94    1.09
   9  -1  -6    1.23    1.24
   9  -1  -6   -0.48    1.49
   9  -1  -6    1.93    0.64
  -8   1   6    5.11    1.65
  -8   1   6    4.53    1.14
  -8   1   6    3.42    1.65
  -8   1   6    3.13    0.98
  -8   1   6    4.02    1.11
  -8   1   6    4.02    1.37
   8  -1  -6    2.40    1.67
   8  -1  -6    4.66    0.75
   8  -1  -6    3.71    1.52
   8  -1  -6    4.27    0.98
   8  -1  -6    4.29    1.10
  -7   1   6   39.34    1.94
  -7   1   6   40.21    1.84
  -7   1   6   34.95    2.37
  -7   1   6   40.33    1.86
  -7   1   6   39.91    2.42
  -7   1   6   43.48    2.22
   7  -1  -6   34.40    1.81
   7  -1  -6   38.43    1.60
   7  -1  -6   37.02    1.72
  -6   1   6    0.09    0.63
  -6   1   6    2.10    1.19
  -6   1   6    1.00    0.75
  -6   1   6    3.44    1.10
  -6   1   6    0.45    0.73
  -6   1   6    0.09    1.18
   6  -1  -6    0.31    0.68
   6  -1  -6   -0.07    0.55
   6  -1  -6    1.61    1.15
   6  -1  -6    1.61    0.66
   6  -1  -6    0.96    0.96
   6  -1  -6    1.11    1.01
  -5   1   6   93.12    3.09
  -5   1   6   91.79    2.52
  -5   1   6   94.92    2.74
  -5   1   6   94.98    2.59
  -5   1   6   98.11    2.93
  -5   1   6   96.52    3.13
   5  -1  -6   98.53    2.67
   5  -1  -6   93.17    2.64
   5  -1  -6   93.61    2.54
   5  -1  -6   94.67    3.01
   5  -1  -6   95.69    3.26
   5  -1  -6   95.80    3.03
   5  -1  -6   93.76    2.50
  -4   1   6    2.16    0.93
  -4   1   6    2.16    0.42
  -4   1   6    2.82    0.68
  -4   1   6    1.75    0.40
  -4   1   6    3.82    0.80
  -4   1   6    3.28    1.01
   4  -1  -6    2.69    0.39
   4  -1  -6    4.12    0.87
   4  -1  -6    3.78    0.82
   4  -1  -6    2.49    0.92
   4  -1  -6    2.60    0.65
   4  -1  -6    2.85    0.42
   4  -1  -6    2.20    0.64
   4  -1  -6    2.67    0.46
  -3   1   6  140.19    3.63
  -3   1   6  140.43    3.14
  -3   1   6  140.60    3.56
  -3   1   6  137.44    3.76
  -3   1   6  141.55    3.80
  -3   1   6  139.47    3.13
   3  -1  -6  121.82    3.11
   3  -1  -6  138.89    3.59
   3  -1  -6  137.47    3.54
   3  -1  -6  143.01    3.58
   3  -1  -6  138.70    3.72
   3  -1  -6  137.22    3.66
   3  -1  -6  136.43    3.56
   3  -1  -6  142.43    3.73
   3  -1  -6  141.29    3.27
   3  -1  -6  149.23    3.92
   3  -1  -6  141.10    3.14
   3  -1  -6  140.54    3.64
  -2   1   6    2.27    0.80
  -2   1   6    1.09    0.68
  -2   1   6    3.19    0.69
  -2   1   6    3.07    0.77
   2  -1  -6    2.47    0.61
   2  -1  -6    2.62    0.63
   2  -1  -6    2.71    0.76
   2  -1  -6    3.13    0.52
   2  -1  -6    2.92    0.60
   2  -1  -6    2.81    0.61
   2  -1  -6    2.55    0.59
   2  -1  -6    2.96    0.68
   2  -1  -6    2.50    0.62
   2  -1  -6    3.19    0.73
   2  -1  -6    2.34    0.58
   2  -1  -6    2.15    0.67
   2  -1  -6    0.98    0.64
   1  -1  -6  172.42    4.29
   1  -1  -6  172.34    4.16
   1  -1  -6  176.59    4.35
   1  -1  -6  175.09    4.15
   1  -1  -6  171.12    4.27
   1  -1  -6  170.94    4.22
   1  -1  -6  173.14    4.28
   1  -1  -6  176.89    4.25
   1  -1  -6  176.16    4.25
   1  -1  -6  169.93    4.21
   1  -1  -6  171.57    4.25
   1  -1  -6  171.04    4.30
   1  -1  -6  177.75    4.26
   0   1   6   -0.13    0.59
   0   1   6    0.08    0.58
   0   1   6   -0.43    0.15
   0   1   6   -1.36    0.57
   0   1   6   -0.27    0.46
   0   1   6   -0.50    0.15
   0   1   6   -0.33    0.63
   0  -1  -6    0.30    0.59
   0  -1  -6   -0.59    0.54
   0  -1  -6   -0.56    0.17
   0  -1  -6   -0.56    0.47
   0  -1  -6   -0.01    0.55
   0  -1  -6   -0.04    0.51
   0  -1  -6   -0.72    0.54
   0  -1  -6   -0.18    0.45
   0  -1  -6   -0.04    0.53
   0  -1  -6   -0.34    0.53
   0  -1  -6    0.39    0.54
   0  -1  -6   -0.33    0.56
   0  -1  -6    0.41    0.48
   1   1   6  167.43    3.84
   1   1   6  174.11    4.31
   1   1   6  173.58    4.08
   1   1   6  175.29    4.36
   1   1   6  178.96    4.11
   1   1   6  175.04    4.29
   1   1   6  169.34    4.27
  -1  -1  -6  172.18    4.30
  -1  -1  -6  170.92    4.27
  -1  -1  -6  172.21    3.85
  -1  -1  -6  176.65    4.35
  -1  -1  -6  170.45    4.26
  -1  -1  -6  166.79    3.85
  -1  -1  -6  170.92    4.07
  -1  -1  -6  169.84    4.08
  -1  -1  -6  168.29    4.06
   2   1   6    2.32    0.42
   2   1   6    2.58    0.47
   2   1   6    3.41    0.73
   2   1   6    2.79    0.75
   2   1   6    2.64    0.75
   2   1   6    3.74    0.77
   2   1   6    2.65    0.60
   2   1   6    3.95    0.55
  -2  -1  -6    3.09    0.71
  -2  -1  -6    3.08    0.48
  -2  -1  -6    2.06    0.70
  -2  -1  -6    3.01    0.47
  -2  -1  -6    3.15    0.48
  -2  -1  -6    3.50    0.64
  -2  -1  -6    2.77    0.44
   3   1   6  143.73    3.37
   3   1   6  143.63    3.83
   3   1   6  137.93    3.49
   3   1   6  138.17    3.74
   3   1   6  141.71    3.48
   3   1   6  145.85    3.71
   3   1   6  134.56    3.79
  -3  -1  -6  138.11    3.15
  -3  -1  -6  142.68    3.65
  -3  -1  -6  142.44    3.49
  -3  -1  -6  143.74    3.51
   4   1   6    1.39    0.64
   4   1   6    2.18    0.87
   4   1   6    3.61    0.53
   4   1   6    3.12    0.91
   4   1   6    2.28    0.63
  -4  -1  -6    2.68    0.68
  -4  -1  -6    2.01    0.68
  -4  -1  -6    2.98    0.67
   5   1   6   93.84    3.00
   5   1   6   97.46    2.93
   5   1   6   95.39    2.83
   5   1   6   94.03    2.43
   5   1   6   96.67    3.13
  -5  -1  -6   96.06    2.85
  -5  -1  -6   92.27    2.84
   6   1   6    1.01    1.05
   6   1   6    2.54    1.17
   6   1   6    0.13    0.96
  -6  -1  -6    1.18    0.92
  -6  -1  -6   -0.14    0.83
   7   1   6   43.26    2.32
   7   1   6   41.67    2.61
   7   1   6   39.73    2.26
  -7  -1  -6   37.56    2.19
  -7  -1  -6   41.48    2.16
   8   1   6    3.48    1.61
   8   1   6    4.31    1.26
   8   1   6    2.63    1.24
   8   1   6    3.39    1.43
  -8  -1  -6    3.71    1.44
  -8  -1  -6    5.24    1.33
   9   1   6    1.25    1.50
   9   1   6   -2.75    1.63
   9   1   6   -0.47    1.65
   9   1   6    0.94    1.29
  -9  -1  -6    1.12    1.66
  10   1   6    1.25    2.04
  10   1   6    0.85    2.02
  10   1   6    1.65    1.47
 -10  -1  -6    2.66    2.21
 -10   1   5    2.29    1.02
 -10   1   5    0.74    1.68
 -10   1   5    2.77    2.17
 -10   1   5    4.73    1.70
 -10   1   5    2.61    2.22
  10  -1  -5    4.89    2.20
  10  -1  -5    3.63    1.57
  10  -1  -5    0.70    1.53
  10  -1  -5    0.32    1.77
  -9   1   5    2.69    1.40
  -9   1   5    7.15    2.00
  -9   1   5    4.48    1.88
  -9   1   5    3.45    0.97
  -9   1   5    3.89    1.40
  -9   1   5    1.34    1.27
   9  -1  -5    2.37    1.16
   9  -1  -5    1.43    1.78
   9  -1  -5    5.16    1.35
   9  -1  -5    1.89    1.52
   9  -1  -5    2.58    0.58
  -8   1   5   30.19    1.64
  -8   1   5   27.86    2.09
  -8   1   5   27.07    2.06
  -8   1   5   29.25    2.38
  -8   1   5   25.38    2.32
  -8   1   5   28.20    1.90
   8  -1  -5   28.82    1.27
   8  -1  -5   24.74    1.78
   8  -1  -5   28.48    1.93
  -7   1   5    3.60    0.82
  -7   1   5    2.08    0.90
  -7   1   5    1.85    0.86
  -7   1   5    1.65    1.39
  -7   1   5    2.16    1.39
  -7   1   5    2.82    1.09
   7  -1  -5    3.85    0.83
   7  -1  -5    1.26    0.60
   7  -1  -5    3.99    1.19
   7  -1  -5    2.89    1.31
   7  -1  -5    2.73    0.86
  -6   1   5   19.48    1.51
  -6   1   5   16.50    1.32
  -6   1   5   14.98    1.66
  -6   1   5   15.18    1.53
  -6   1   5   12.05    1.20
  -6   1   5   16.71    1.19
   6  -1  -5   14.16    1.05
   6  -1  -5   14.94    1.28
   6  -1  -5   18.58    1.78
   6  -1  -5   16.06    1.53
   6  -1  -5   14.00    1.14
  -5   1   5   29.85    1.79
  -5   1   5   26.06    1.26
  -5   1   5   27.02    1.23
  -5   1   5   26.57    1.61
  -5   1   5   26.70    1.30
  -5   1   5   29.63    1.69
  -5   1   5   27.09    1.48
   5  -1  -5   27.29    1.16
   5  -1  -5   27.57    1.18
   5  -1  -5   27.89    1.22
   5  -1  -5   27.85    1.69
   5  -1  -5   27.60    1.49
   5  -1  -5   26.42    1.24
  -4   1   5   -0.32    0.71
  -4   1   5    0.49    0.41
  -4   1   5    0.13    0.55
  -4   1   5   -0.17    0.40
  -4   1   5    0.08    0.60
  -4   1   5    0.23    0.79
  -4   1   5   -1.04    0.72
   4  -1  -5    0.34    0.67
   4  -1  -5   -0.04    0.46
   4  -1  -5    0.24    0.72
   4  -1  -5   -0.07    0.40
   4  -1  -5    0.49    0.26
   4  -1  -5    0.03    0.34
   4  -1  -5    0.18    0.49
   4  -1  -5    0.99    0.83
  -3   1   5   37.71    1.60
  -3   1   5   37.84    1.52
  -3   1   5   36.74    1.59
  -3   1   5   36.13    1.09
  -3   1   5   36.12    1.40
  -3   1   5   35.17    1.49
   3  -1  -5   37.92    1.39
   3  -1  -5   40.69    1.76
   3  -1  -5   36.47    1.11
   3  -1  -5   36.59    1.38
   3  -1  -5   35.19    1.49
   3  -1  -5   38.54    1.37
   3  -1  -5   35.30    1.10
   3  -1  -5   39.49    1.61
   3  -1  -5   35.64    1.07
  -2   1   5   15.95    0.51
  -2   1   5   15.15    1.10
  -2   1   5   16.61    0.50
  -2   1   5   16.37    1.20
  -2   1   5   17.84    1.06
  -2   1   5   15.59    0.96
   2  -1  -5   16.98    1.25
   2  -1  -5   16.44    0.50
   2  -1  -5   14.93    0.97
   2  -1  -5   15.70    0.99
   2  -1  -5   17.51    1.00
   2  -1  -5   17.52    1.12
   2  -1  -5   16.67    0.95
   2  -1  -5   16.22    0.93
   2  -1  -5   16.50    0.52
   2  -1  -5   17.71    0.99
   2  -1  -5   15.59    1.01
   2  -1  -5   17.04    0.83
   2  -1  -5   15.60    1.01
   2  -1  -5   15.47    1.11
   2  -1  -5   14.73    1.00
   1  -1  -5  170.07    4.17
   1  -1  -5  174.79    4.20
   1  -1  -5  170.10    4.12
   1  -1  -5  174.61    4.08
   1  -1  -5  173.59    4.22
   1  -1  -5  175.62    4.17
   1  -1  -5  174.74    4.15
   1  -1  -5  174.11    4.03
   1  -1  -5  175.21    4.15
   1  -1  -5  172.48    4.12
   1  -1  -5  171.49    4.12
   1  -1  -5  172.47    4.13
   1  -1  -5  169.61    4.14
   0   1   5   93.86    2.07
   0   1   5   95.34    2.58
   0   1   5   93.78    2.56
   0   1   5   95.30    2.53
   0   1   5   96.47    2.59
   0   1   5   94.76    2.08
   0   1   5   93.24    2.41
   0   1   5   93.45    2.45
   0  -1  -5   95.42    2.58
   0  -1  -5   96.61    2.54
   0  -1  -5   93.43    2.43
   0  -1  -5   95.38    2.44
   0  -1  -5   91.04    2.47
   0  -1  -5   96.10    2.43
   0  -1  -5   93.80    2.51
   0  -1  -5   92.94    2.52
   0  -1  -5   98.04    2.56
   0  -1  -5   95.29    2.53
   0  -1  -5   97.10    2.53
   0  -1  -5   95.32    2.08
   0  -1  -5   93.18    2.48
   1   1   5  174.09    4.20
   1   1   5  172.77    4.21
   1   1   5  173.03    4.03
   1   1   5  147.45    3.82
   1   1   5  174.51    4.18
   1   1   5  178.66    4.02
   1   1   5  173.34    3.85
   1   1   5  174.01    4.23
  -1  -1  -5  171.42    4.00
  -1  -1  -5  180.59    4.25
  -1  -1  -5  171.14    3.86
  -1  -1  -5  172.74    4.00
  -1  -1  -5  176.05    4.22
  -1  -1  -5  174.54    3.85
  -1  -1  -5  175.36    4.01
  -1  -1  -5  175.41    4.20
  -1  -1  -5  175.50    4.17
   2   1   5   15.60    1.11
   2   1   5   17.15    0.89
   2   1   5   15.55    1.01
   2   1   5   15.04    0.82
   2   1   5   17.11    1.07
   2   1   5   16.88    0.81
   2   1   5   16.66    1.12
   2   1   5   15.74    0.82
  -2  -1  -5   16.97    0.83
  -2  -1  -5   16.16    0.70
  -2  -1  -5   16.21    0.97
  -2  -1  -5   16.10    0.83
  -2  -1  -5   18.45    1.08
   3   1   5   37.62    1.60
   3   1   5   35.99    1.16
   3   1   5   37.53    1.37
   3   1   5   35.81    1.32
   3   1   5   33.60    1.61
   3   1   5   34.43    1.48
  -3  -1  -5   36.93    1.37
  -3  -1  -5   36.05    1.35
  -3  -1  -5   35.34    1.39
   4   1   5    0.35    0.52
   4   1   5   -0.28    0.67
   4   1   5    0.31    0.77
   4   1   5    0.60    0.58
  -4  -1  -5   -0.36    0.49
  -4  -1  -5   -0.60    0.55
  -4  -1  -5    0.18    0.56
   5   1   5   28.56    1.59
   5   1   5   26.67    1.44
   5   1   5   30.28    1.60
  -5  -1  -5   29.81    1.54
  -5  -1  -5   29.03    1.53
   6   1   5   15.68    1.49
   6   1   5   16.13    1.65
   6   1   5   16.00    1.39
  -6  -1  -5   17.83    1.55
  -6  -1  -5   16.10    0.62
  -6  -1  -5   16.06    1.55
   7   1   5    4.65    1.02
   7   1   5    2.77    1.18
  -7  -1  -5    3.93    1.10
  -7  -1  -5    1.26    1.05
   8   1   5   32.49    2.05
   8   1   5   31.67    2.21
   8   1   5   25.10    2.28
  -8  -1  -5   26.64    2.25
  -8  -1  -5   27.05    2.27
   9   1   5    3.11    1.54
   9   1   5    2.05    1.61
   9   1   5    1.88    1.20
  -9  -1  -5   -0.05    1.48
  10   1   5    0.48    1.99
  10   1   5    0.95    1.35
 -10  -1  -5    3.07    2.07
 -10   1   4   -3.20    1.93
 -10   1   4    1.86    1.57
 -10   1   4   -0.09    0.94
  10  -1  -4    3.49    1.64
  10  -1  -4    0.80    1.59
  10  -1  -4    1.23    1.49
  10  -1  -4    0.57    1.86
  -9   1   4   -0.36    1.59
  -9   1   4   -1.60    1.30
  -9   1   4   -1.01    0.85
  -9   1   4    1.51    1.20
   9  -1  -4    0.84    1.19
   9  -1  -4    0.86    1.57
   9  -1  -4    0.32    1.07
   9  -1  -4   -1.39    1.31
   9  -1  -4    0.62    0.50
  -8   1   4   23.11    1.98
  -8   1   4   20.84    1.43
  -8   1   4   16.01    1.91
  -8   1   4   19.65    1.95
   8  -1  -4   23.38    2.30
   8  -1  -4   22.25    1.82
   8  -1  -4   21.92    1.75
   8  -1  -4   19.67    1.08
  -7   1   4   35.17    1.51
  -7   1   4   33.20    1.78
  -7   1   4   38.72    1.98
  -7   1   4   33.44    2.12
   7  -1  -4   34.89    1.68
   7  -1  -4   35.09    2.18
   7  -1  -4   34.40    1.81
  -6   1   4   17.60    0.56
  -6   1   4   18.85    1.58
  -6   1   4   16.89    1.45
  -6   1   4   17.51    1.25
  -6   1   4   18.05    1.12
   6  -1  -4   17.77    1.30
   6  -1  -4   19.34    1.57
   6  -1  -4   19.11    1.19
  -5   1   4    3.81    0.34
  -5   1   4    2.55    0.56
  -5   1   4    2.55    0.77
  -5   1   4    4.58    0.96
  -5   1   4    3.30    0.60
  -5   1   4    2.50    0.91
  -5   1   4    2.15    0.60
   5  -1  -4    3.02    0.74
   5  -1  -4    1.73    0.58
   5  -1  -4    2.77    0.46
   5  -1  -4    2.21    0.89
   5  -1  -4    2.07    0.53
  -4   1   4  114.99    2.52
  -4   1   4  112.18    3.09
  -4   1   4  114.48    2.85
  -4   1   4  117.36    3.01
  -4   1   4  116.86    3.23
  -4   1   4  105.06    2.80
  -4   1   4  118.26    3.22
  -4   1   4  111.78    2.80
   4  -1  -4  113.06    2.82
   4  -1  -4  112.45    3.06
   4  -1  -4  110.63    2.82
   4  -1  -4  115.63    3.24
   4  -1  -4  110.47    2.80
  -3   1   4  216.51    4.82
  -3   1   4  217.81    5.19
  -3   1   4  216.99    5.04
  -3   1   4  223.48    5.14
  -3   1   4  216.94    5.20
  -3   1   4  221.04    4.97
   3  -1  -4  218.49    4.81
   3  -1  -4  213.15    5.24
   3  -1  -4  213.22    5.09
   3  -1  -4  214.67    4.73
   3  -1  -4  217.73    4.97
   3  -1  -4  211.75    4.95
   3  -1  -4  214.47    4.82
  -2   1   4   71.26    2.07
  -2   1   4   71.40    2.09
  -2   1   4   74.15    2.01
  -2   1   4   63.04    1.80
  -2   1   4   73.88    2.11
  -2   1   4   73.76    1.69
  -2   1   4   74.73    1.97
   2  -1  -4   75.43    2.10
   2  -1  -4   75.63    1.82
   2  -1  -4   73.07    1.99
   2  -1  -4   73.47    2.10
   2  -1  -4   74.75    1.70
   2  -1  -4   71.45    1.95
   2  -1  -4   70.13    2.03
   2  -1  -4   76.71    2.00
   2  -1  -4   75.46    1.69
   2  -1  -4   74.53    1.98
   2  -1  -4   71.93    2.08
   2  -1  -4   73.16    2.17
  -1   1   4  176.04    4.23
  -1   1   4  182.69    4.19
  -1   1   4  182.81    4.26
  -1   1   4  178.94    4.19
   1  -1  -4  187.53    4.20
   1  -1  -4  179.48    4.23
   1  -1  -4  178.31    4.19
   1  -1  -4  176.25    4.15
   1  -1  -4  180.51    4.23
   1  -1  -4  175.45    4.19
   1  -1  -4  177.48    4.19
   1  -1  -4  185.97    4.23
   1  -1  -4  181.58    4.21
   1  -1  -4  180.85    4.18
   1  -1  -4  181.89    4.10
   1  -1  -4  180.21    4.29
   1  -1  -4  184.27    4.22
   0   1   4   -0.10    0.44
   0   1   4   -0.14    0.13
   0   1   4   -0.30    0.48
   0   1   4   -0.16    0.42
   0   1   4   -0.05    0.45
   0   1   4    0.01    0.38
   0   1   4   -0.38    0.50
   0   1   4   -0.32    0.13
   0  -1  -4   -0.23    0.38
   0  -1  -4   -0.53    0.36
   0  -1  -4    0.09    0.43
   0  -1  -4    0.10    0.42
   0  -1  -4    0.21    0.38
   0  -1  -4   -0.03    0.14
   0  -1  -4   -0.04    0.35
   0  -1  -4   -1.08    0.40
   0  -1  -4    0.57    0.43
   0  -1  -4   -0.41    0.45
   0  -1  -4   -0.04    0.40
   0  -1  -4    0.10    0.42
   1   1   4  182.20    4.10
   1   1   4  182.84    4.14
   1   1   4  185.85    4.26
   1   1   4  182.02    4.29
   1   1   4  178.20    4.00
   1   1   4  177.14    4.26
   1   1   4  184.53    4.26
  -1  -1  -4  177.23    4.00
  -1  -1  -4  178.32    4.01
  -1  -1  -4  179.62    4.07
  -1  -1  -4  185.01    4.30
  -1  -1  -4  183.15    4.29
  -1  -1  -4  180.38    4.08
  -1  -1  -4  180.88    4.23
   2   1   4   73.98    1.92
   2   1   4   71.75    2.01
   2   1   4   72.68    1.85
   2   1   4   76.09    1.91
   2   1   4   73.73    2.14
   2   1   4   75.32    2.11
  -2  -1  -4   76.14    2.03
  -2  -1  -4   74.59    1.91
  -2  -1  -4   72.71    1.92
  -2  -1  -4   72.31    1.72
  -2  -1  -4   75.30    2.12
   3   1   4  218.72    5.00
   3   1   4  212.77    5.10
   3   1   4  218.68    4.97
   3   1   4  211.81    5.14
  -3  -1  -4  214.39    4.96
  -3  -1  -4  214.19    4.98
  -3  -1  -4  218.54    4.99
   4   1   4  110.98    2.98
   4   1   4  113.24    3.08
   4   1   4  119.14    3.07
  -4  -1  -4  114.81    3.03
  -4  -1  -4  115.82    2.87
  -4  -1  -4  108.26    3.02
   5   1   4    2.64    0.67
   5   1   4    2.47    0.76
   5   1   4    2.77    0.68
  -5  -1  -4    2.50    0.71
  -5  -1  -4    1.82    0.70
   6   1   4   20.88    1.62
   6   1   4   19.82    1.45
   6   1   4   19.40    1.39
  -6  -1  -4   18.67    1.41
  -6  -1  -4   17.70    0.69
  -6  -1  -4   20.22    1.47
   7   1   4   38.12    1.84
   7   1   4   36.38    1.97
   7   1   4   40.58    2.21
  -7  -1  -4   39.08    1.98
  -7  -1  -4   32.88    1.03
  -7  -1  -4   38.93    2.08
   8   1   4   21.99    1.69
   8   1   4   24.15    2.22
   8   1   4   18.08    1.93
  -8  -1  -4   23.71    2.13
  -8  -1  -4   21.14    1.99
   9   1   4    0.60    1.31
   9   1   4   -0.73    1.00
   9   1   4   -1.48    1.43
  -9  -1  -4    1.31    1.42
  10   1   4    1.90    1.88
  10   1   4   -1.35    1.09
 -10  -1  -4    1.05    1.73
 -10   1   3    1.99    1.68
 -10   1   3   -2.26    1.92
 -10   1   3    0.70    0.95
 -10   1   3    0.82    0.60
 -10   1   3    0.28    0.64
  10  -1  -3    2.14    1.75
  10  -1  -3    0.59    1.49
  10  -1  -3    0.84    1.50
  10  -1  -3   -0.57    1.47
  -9   1   3    5.88    1.32
  -9   1   3    6.29    0.93
  -9   1   3    6.94    0.76
   9  -1  -3    5.34    1.26
   9  -1  -3    5.94    1.39
   9  -1  -3    5.01    1.75
  -8   1   3    0.04    0.72
  -8   1   3    0.17    0.53
  -8   1   3    1.49    0.99
   8  -1  -3    0.45    0.93
   8  -1  -3   -0.07    0.98
   8  -1  -3    0.30    1.20
  -7   1   3   -0.19    0.84
  -7   1   3    0.56    0.87
  -7   1   3    0.21    0.46
  -7   1   3   -0.01    0.60
  -7   1   3    0.64    0.81
   7  -1  -3    1.81    0.80
   7  -1  -3   -0.14    0.80
   7  -1  -3   -1.57    0.94
  -6   1   3    2.66    0.73
  -6   1   3    3.64    0.60
  -6   1   3    3.25    0.72
  -6   1   3    3.46    0.46
  -6   1   3    3.45    0.87
   6  -1  -3    2.25    0.96
   6  -1  -3    2.42    0.70
   6  -1  -3    3.97    0.73
  -5   1   3  153.24    3.71
  -5   1   3  154.85    3.53
  -5   1   3  157.91    3.89
  -5   1   3  155.93    3.99
  -5   1   3  155.69    3.86
   5  -1  -3  157.90    3.90
   5  -1  -3  157.49    3.58
   5  -1  -3  163.18    4.20
   5  -1  -3  160.68    3.88
  -4   1   3    3.95    0.54
  -4   1   3    4.05    0.49
  -4   1   3    4.05    0.83
  -4   1   3    3.86    0.71
  -4   1   3    3.66    0.54
  -4   1   3    3.71    0.34
   4  -1  -3    3.74    0.66
   4  -1  -3    3.63    0.50
   4  -1  -3    3.51    0.55
   4  -1  -3    4.50    0.82
   4  -1  -3    3.33    0.41
  -3   1   3   82.04    2.33
  -3   1   3   81.54    2.17
  -3   1   3   81.25    1.89
  -3   1   3   81.68    2.04
  -3   1   3   83.93    2.06
  -3   1   3   84.01    2.25
  -3   1   3   80.53    2.31
  -3   1   3   83.92    2.08
   3  -1  -3   81.05    2.04
   3  -1  -3   81.11    2.36
   3  -1  -3   80.46    2.23
   3  -1  -3   82.59    1.90
   3  -1  -3   84.91    2.06
   3  -1  -3   83.68    2.06
  -2   1   3   97.77    2.50
  -2   1   3   94.61    2.47
  -2   1   3   96.62    2.46
  -2   1   3   91.67    2.52
  -2   1   3   94.02    2.19
  -2   1   3   95.66    2.38
  -2   1   3   97.05    2.32
  -2   1   3   94.73    2.19
   2  -1  -3   96.52    2.46
   2  -1  -3   92.61    2.19
   2  -1  -3   93.53    2.20
   2  -1  -3   96.09    2.31
   2  -1  -3   97.42    2.35
   2  -1  -3   94.98    2.18
   2  -1  -3   99.14    2.44
   2  -1  -3   95.17    2.55
  -1   1   3   68.45    1.76
  -1   1   3   67.91    1.85
  -1   1   3   67.75    1.79
  -1   1   3   67.18    1.48
  -1   1   3   69.33    1.91
  -1   1   3   68.14    1.82
  -1   1   3   67.45    1.77
   1  -1  -3   66.42    1.75
   1  -1  -3   66.73    1.86
   1  -1  -3   67.55    1.80
   1  -1  -3   66.77    1.82
   1  -1  -3   68.61    1.82
   1  -1  -3   68.16    1.48
   1  -1  -3   67.10    1.80
   1  -1  -3   66.54    1.78
   1  -1  -3   67.24    1.77
   1  -1  -3   68.86    1.83
   1  -1  -3   68.39    1.75
   1  -1  -3   70.79    1.48
   1  -1  -3   68.37    1.79
   1  -1  -3   69.80    1.70
   1  -1  -3   68.46    1.76
   0   1   3    8.00    0.62
   0   1   3    8.80    0.56
   0   1   3    8.23    0.29
   0   1   3    8.10    0.64
   0   1   3    8.50    0.29
   0   1   3    9.38    0.75
   0   1   3    8.12    0.75
   0   1   3    7.82    0.66
   0  -1  -3    8.71    0.62
   0  -1  -3    8.60    0.55
   0  -1  -3    7.52    0.63
   0  -1  -3    8.78    0.31
   0  -1  -3    9.25    0.66
   0  -1  -3    9.21    0.63
   0  -1  -3    7.74    0.60
   0  -1  -3    9.09    0.67
   0  -1  -3    8.69    0.32
   0  -1  -3    7.97    0.66
   0  -1  -3    9.53    0.60
   0  -1  -3    8.46    0.63
   1   1   3   69.76    1.74
   1   1   3   67.88    1.63
   1   1   3   67.54    1.82
   1   1   3   65.86    1.84
   1   1   3   71.62    1.65
   1   1   3   68.33    1.70
   1   1   3   67.87    1.82
   1   1   3   69.31    1.88
  -1  -1  -3   66.92    1.84
  -1  -1  -3   66.52    1.63
  -1  -1  -3   70.11    1.88
  -1  -1  -3   69.38    1.65
  -1  -1  -3   66.88    1.64
  -1  -1  -3   66.67    1.79
  -1  -1  -3   67.40    1.63
   2   1   3   97.14    2.46
   2   1   3   96.01    2.32
   2   1   3   93.66    2.33
   2   1   3   96.39    2.38
   2   1   3   96.42    2.50
  -2  -1  -3   95.79    2.35
  -2  -1  -3   95.22    2.35
  -2  -1  -3   94.84    2.42
  -2  -1  -3   93.90    2.33
   3   1   3   86.51    2.25
   3   1   3   81.54    2.24
   3   1   3   83.27    2.20
  -3  -1  -3   83.31    2.22
  -3  -1  -3   83.74    2.23
  -3  -1  -3   82.03    2.10
   4   1   3    3.35    0.62
   4   1   3    4.26    0.68
   4   1   3    4.42    0.68
  -4  -1  -3    3.90    0.68
  -4  -1  -3    2.70    0.63
   5   1   3  156.88    3.92
   5   1   3  163.76    4.06
   5   1   3  160.14    4.10
  -5  -1  -3  160.06    4.08
  -5  -1  -3  157.43    4.05
  -5  -1  -3  156.44    3.52
   6   1   3    3.61    0.97
   6   1   3    3.51    0.73
   6   1   3    2.79    0.78
  -6  -1  -3    3.44    0.40
  -6  -1  -3    3.93    0.90
  -6  -1  -3    3.41    0.86
   7   1   3   -1.20    0.94
   7   1   3   -0.03    0.81
   7   1   3    0.61    0.70
  -7  -1  -3   -0.30    0.83
  -7  -1  -3    0.33    0.41
  -7  -1  -3    0.99    0.94
   8   1   3    0.47    1.13
   8   1   3   -0.71    0.99
   8   1   3    0.43    0.79
  -8  -1  -3   -0.08    1.09
  -8  -1  -3    0.15    1.12
   9   1   3    6.53    1.04
   9   1   3    8.06    1.32
   9   1   3    4.63    1.69
  -9  -1  -3    5.93    1.42
  10   1   3    1.83    1.65
  10   1   3   -0.75    1.70
  10   1   3   -1.96    0.90
 -10  -1  -3   -0.58    1.68
 -11   1   2    2.03    2.02
  11  -1  -2   -2.68    1.94
  11  -1  -2    0.32    1.99
  11  -1  -2   -1.87    1.63
 -10   1   2    5.34    1.48
 -10   1   2    6.80    0.99
 -10   1   2    8.22    1.04
  10  -1  -2    7.29    1.47
  10  -1  -2    6.45    1.58
  10  -1  -2    5.83    1.67
  10  -1  -2    6.23    0.62
  -9   1   2   -0.45    0.79
  -9   1   2   -1.13    1.08
   9  -1  -2   -1.75    1.31
   9  -1  -2    0.17    1.13
   9  -1  -2   -1.51    1.17
  -8   1   2    3.03    0.75
  -8   1   2    2.58    0.95
  -8   1   2    3.35    1.12
   8  -1  -2    4.43    1.27
   8  -1  -2    4.13    1.10
   8  -1  -2    3.60    1.02
  -7   1   2   23.91    1.63
  -7   1   2   24.17    1.21
  -7   1   2   24.03    1.63
  -7   1   2   23.80    1.52
   7  -1  -2   23.22    1.71
   7  -1  -2   26.53    1.52
   7  -1  -2   27.95    1.72
  -6   1   2    5.81    0.60
  -6   1   2    5.05    0.79
  -6   1   2    6.21    0.86
  -6   1   2    6.84    0.85
   6  -1  -2    5.39    0.74
   6  -1  -2    6.68    1.03
   6  -1  -2    5.93    0.88
  -5   1   2   20.98    1.14
  -5   1   2   20.43    1.09
  -5   1   2   21.22    1.11
  -5   1   2   19.33    0.87
   5  -1  -2   20.49    1.09
   5  -1  -2   18.60    1.30
   5  -1  -2   20.07    1.15
   5  -1  -2   19.74    0.64
  -4   1   2    4.13    0.73
  -4   1   2   -0.07    0.45
  -4   1   2    1.24    0.56
   4  -1  -2    0.03    0.47
   4  -1  -2    0.18    0.26
   4  -1  -2   -0.39    0.40
  -3   1   2   21.91    1.02
  -3   1   2   19.59    0.85
  -3   1   2   18.93    0.84
  -3   1   2   20.10    1.06
  -3   1   2   21.81    0.76
  -3   1   2   22.36    0.71
   3  -1  -2   19.37    1.08
   3  -1  -2   20.31    0.73
   3  -1  -2   21.42    0.85
   3  -1  -2   22.33    0.98
   3  -1  -2   21.46    0.88
  -2   1   2  964.63   20.56
  -2   1   2  985.53   20.69
  -2   1   2  982.65   20.77
  -2   1   2  974.78   20.72
  -2   1   2  937.03   20.56
   2  -1  -2  972.70   20.69
   2  -1  -2  968.85   20.58
   2  -1  -2 1000.00   20.78
  -1   1   2  589.78   12.82
  -1   1   2  592.83   12.87
  -1   1   2  605.20   12.91
  -1   1   2  601.55   12.85
  -1   1   2  584.41   12.96
  -1   1   2  622.75   12.94
  -1   1   2  621.68   12.93
   1  -1  -2  611.00   12.92
   1  -1  -2  609.26   12.89
   1  -1  -2  590.23   12.96
   1  -1  -2  599.81   12.91
   1  -1  -2  635.83   12.93
   1  -1  -2  615.25   12.93
   1  -1  -2  594.58   12.85
   1  -1  -2  607.90   12.88
   0   1   2   -0.04    0.25
   0   1   2    0.47    0.32
   0   1   2    0.47    0.31
   0   1   2    0.85    0.37
   0   1   2    0.44    0.10
   0   1   2    0.30    0.30
   0   1   2    0.49    0.33
   0   1   2    0.34    0.28
   0  -1  -2   -0.07    0.28
   0  -1  -2    0.15    0.31
   0  -1  -2    0.22    0.13
   0  -1  -2    0.09    0.31
   0  -1  -2    0.52    0.30
   0  -1  -2    0.45    0.30
   0  -1  -2    0.17    0.29
   0  -1  -2    0.26    0.31
   0  -1  -2    0.18    0.33
   0  -1  -2    0.44    0.27
   0  -1  -2    0.42    0.12
   0  -1  -2   -0.05    0.26
   1   1   2  589.31   12.67
   1   1   2  592.41   12.68
   1   1   2  613.28   12.79
   1   1   2  600.32   12.77
   1   1   2  610.27   12.77
  -1  -1  -2  586.08   12.76
  -1  -1  -2  590.08   12.72
  -1  -1  -2  583.55   12.67
  -1  -1  -2  626.48   12.79
  -1  -1  -2  585.62   12.67
   2   1   2  991.26   20.61
   2   1   2  943.57   20.58
   2   1   2  963.80   20.60
  -2  -1  -2  984.33   20.61
  -2  -1  -2  984.13   20.60
  -2  -1  -2  956.85   20.59
   3   1   2   21.45    0.96
   3   1   2   22.72    1.01
   3   1   2   20.59    0.58
   3   1   2   20.77    0.89
  -3  -1  -2   21.15    0.98
  -3  -1  -2   19.33    0.95
  -3  -1  -2   21.38    0.74
   4   1   2    0.02    0.50
   4   1   2    1.91    0.51
   4   1   2    0.47    0.55
  -4  -1  -2   -0.94    0.52
  -4  -1  -2    1.44    0.27
  -4  -1  -2   -0.49    0.51
   5   1   2   19.33    1.13
   5   1   2   20.17    1.27
   5   1   2   21.09    1.01
   5   1   2   20.40    0.83
  -5  -1  -2   19.19    1.17
  -5  -1  -2   18.63    1.23
  -5  -1  -2   20.57    0.75
   6   1   2    5.87    0.68
   6   1   2    7.15    0.89
   6   1   2    5.62    0.95
   6   1   2    6.06    0.62
  -6  -1  -2    6.30    0.90
  -6  -1  -2    5.90    0.91
  -6  -1  -2    5.67    0.51
   7   1   2   25.88    1.68
   7   1   2   23.36    1.20
   7   1   2   22.48    1.27
   7   1   2   23.53    1.81
  -7  -1  -2   25.88    1.77
  -7  -1  -2   24.55    1.69
  -7  -1  -2   23.09    1.03
   8   1   2    2.71    1.07
   8   1   2    3.30    0.77
   8   1   2    2.65    0.73
   8   1   2    2.78    1.29
  -8  -1  -2    2.75    1.10
  -8  -1  -2    2.35    1.21
   9   1   2   -0.72    1.13
   9   1   2   -0.39    0.75
   9   1   2    3.42    1.44
  -9  -1  -2    1.10    1.23
  10   1   2    5.61    0.90
  10   1   2    6.51    1.68
  10   1   2    8.16    1.93
 -10  -1  -2    6.21    1.76
 -10  -1  -2    9.25    2.02
  11   1   2    1.66    2.08
 -11  -1  -2    2.30    2.14
 -11   1   1   -1.92    1.98
  11  -1  -1    2.37    1.60
  11  -1  -1    0.15    1.73
  11  -1  -1    0.22    1.99
 -10   1   1    1.75    1.10
 -10   1   1    4.73    1.45
  10  -1  -1    0.13    1.45
  10  -1  -1    1.23    0.66
  10  -1  -1   -2.03    1.52
  10  -1  -1    3.00    1.62
  -9   1   1   35.77    1.89
  -9   1   1   39.09    2.42
  -9   1   1   35.42    2.28
  -9   1   1   37.53    2.02
   9  -1  -1   41.72    2.39
   9  -1  -1   36.31    2.37
   9  -1  -1   38.32    2.42
  -8   1   1    1.12    1.04
  -8   1   1    1.20    0.90
  -8   1   1    1.71    0.81
   8  -1  -1   -0.06    0.94
   8  -1  -1    0.59    1.01
   8  -1  -1    0.94    1.07
  -7   1   1    9.67    1.13
  -7   1   1   10.01    0.92
  -7   1   1    8.97    0.96
  -7   1   1    9.70    1.12
   7  -1  -1    8.24    1.10
   7  -1  -1   10.40    1.18
   7  -1  -1   10.91    1.08
  -6   1   1    1.39    0.63
  -6   1   1    1.15    0.71
  -6   1   1   -0.10    0.65
   6  -1  -1   -0.45    0.65
   6  -1  -1    0.55    0.61
   6  -1  -1    0.30    0.74
  -5   1   1  153.56    3.93
  -5   1   1  159.92    3.85
  -5   1   1  159.23    3.92
   5  -1  -1  158.89    3.96
   5  -1  -1  155.15    3.97
   5  -1  -1  159.31    3.92
  -4   1   1   40.80    1.38
  -4   1   1   41.02    1.41
  -4   1   1   37.80    1.47
  -4   1   1   41.45    1.41
   4  -1  -1   41.41    1.48
   4  -1  -1   40.52    1.41
   4  -1  -1   40.44    1.39
  -3   1   1   49.15    1.41
  -3   1   1   48.75    1.41
  -3   1   1   47.37    1.38
  -3   1   1   47.23    1.52
  -3   1   1   46.47    1.28
   3  -1  -1   47.00    1.38
   3  -1  -1   47.18    1.50
   3  -1  -1   49.00    1.44
  -2   1   1  538.09   11.32
  -2   1   1  531.15   11.34
  -2   1   1  528.22   11.30
  -2   1   1  527.65   11.25
  -2   1   1  526.55   11.41
   2  -1  -1  532.12   11.40
   2  -1  -1  524.93   11.30
   2  -1  -1  529.11   11.32
   1   1   1  429.69    9.12
  -1  -1  -1  427.83    9.12
   2   1   1  537.61   11.28
   2   1   1  531.02   11.19
   2   1   1  524.26   11.26
  -2  -1  -1  519.90   11.26
  -2  -1  -1  510.96   11.12
  -2  -1  -1  530.70   11.28
   3   1   1   47.14    1.25
   3   1   1   48.86    1.49
   3   1   1   48.16    1.45
   3   1   1   47.62    1.29
  -3  -1  -1   47.03    1.14
  -3  -1  -1   46.95    1.16
  -3  -1  -1   46.55    1.45
  -3  -1  -1   47.75    1.47
   4   1   1   40.70    1.24
   4   1   1   42.07    1.51
   4   1   1   42.29    1.47
   4   1   1   42.21    1.24
  -4  -1  -1   40.56    1.13
  -4  -1  -1   42.27    1.50
  -4  -1  -1   41.31    1.46
   5   1   1  161.70    3.99
   5   1   1  157.04    3.91
   5   1   1  153.98    3.62
   5   1   1  153.77    3.69
  -5  -1  -1  153.37    3.56
  -5  -1  -1  152.30    3.94
  -5  -1  -1  157.34    3.93
   6   1   1    0.46    0.55
   6   1   1   -0.31    0.74
   6   1   1    2.12    0.72
   6   1   1    0.10    0.44
  -6  -1  -1    0.66    0.70
  -6  -1  -1    0.77    0.75
  -6  -1  -1    1.14    0.44
   7   1   1   10.90    1.13
   7   1   1    9.98    0.92
   7   1   1   10.83    1.13
   7   1   1   11.24    1.26
  -7  -1  -1    9.31    0.89
  -7  -1  -1    9.32    1.08
  -7  -1  -1   10.43    1.23
   8   1   1    0.19    0.94
   8   1   1    1.68    1.16
   8   1   1   -0.41    0.58
   8   1   1    1.70    0.85
  -8  -1  -1    1.49    1.01
   9   1   1   40.42    2.39
   9   1   1   44.44    2.63
   9   1   1   37.42    1.51
   9   1   1   37.92    1.98
  -9  -1  -1   37.65    2.44
  10   1   1    1.24    1.57
  10   1   1    2.01    1.66
 -10  -1  -1    2.94    1.62
 -10  -1  -1    0.78    1.72
  11   1   1    1.10    2.75
  11   1   1    1.46    2.08
 -11  -1  -1   -1.95    2.09
 -11  -1  -1    1.26    1.52
 -11   1   0    0.24    1.12
  11  -1   0   -1.61    1.91
  11  -1   0    0.54    1.92
 -10   1   0    8.06    1.33
 -10   1   0    5.96    1.66
  10  -1   0    9.76    1.41
  10  -1   0    8.27    0.90
  10  -1   0    3.58    1.62
  10  -1   0    6.98    1.80
  -9   1   0   -0.07    0.86
  -9   1   0   -0.95    1.30
  -9   1   0    0.51    1.14
  -9   1   0    0.26    1.01
   9  -1   0    0.65    1.33
   9  -1   0    0.12    1.11
   9  -1   0    0.64    0.70
   9  -1   0   -2.06    1.05
  -8   1   0    6.61    1.32
  -8   1   0    9.23    1.03
   8  -1   0    6.36    1.18
   8  -1   0    8.93    1.22
   8  -1   0    6.83    1.30
  -7   1   0   -0.81    0.81
  -7   1   0   -1.19    0.77
  -7   1   0    0.29    0.67
   7  -1   0    0.44    0.79
   7  -1   0    0.50    0.76
   7  -1   0    0.93    0.86
  -6   1   0   18.72    1.11
  -6   1   0   18.96    1.28
  -6   1   0   19.31    1.25
   6  -1   0   19.38    1.25
   6  -1   0   20.21    1.26
   6  -1   0   19.04    1.34
  -5   1   0   -0.88    0.53
  -5   1   0    0.26    0.57
  -5   1   0   -0.40    0.45
  -5   1   0    0.05    0.57
   5  -1   0    0.33    0.58
   5  -1   0   -0.52    0.50
   5  -1   0   -0.29    0.52
  -4   1   0   80.21    2.23
  -4   1   0   78.53    2.17
  -4   1   0   80.24    2.22
  -4   1   0   77.41    2.06
   4  -1   0   78.80    2.24
   4  -1   0   78.30    2.17
   4  -1   0   79.28    2.20
  -3   1   0    0.11    0.41
  -3   1   0    0.36    0.44
  -3   1   0   -0.48    0.37
  -3   1   0    0.29    0.36
   3  -1   0    0.19    0.38
   3  -1   0    0.06    0.39
   3  -1   0   -0.22    0.40
  -2   1   0  140.79    3.21
  -2   1   0  142.40    3.21
  -2   1   0  136.66    3.19
   2  -1   0  140.25    3.20
   2  -1   0  145.31    3.21
   2  -1   0  136.45    3.20
  -1   1   0   -0.10    0.15
  -1   1   0    0.00    0.22
  -1   1   0    0.14    0.19
   1  -1   0    0.10    0.22
   1  -1   0    0.15    0.18
   1  -1   0    0.00    0.18
   1  -1   0    0.02    0.11
   1   1   0    0.06    0.18
  -1  -1   0    0.09    0.17
  -1  -1   0    0.01    0.21
  -1  -1   0   -0.10    0.13
  -1  -1   0   -0.02    0.06
   2   1   0  139.43    3.10
   2   1   0  133.49    2.97
   2   1   0  136.66    3.11
  -2  -1   0  137.98    3.10
  -2  -1   0  130.38    2.97
  -2  -1   0  134.39    3.10
   3   1   0    0.04    0.35
   3   1   0   -0.09    0.37
   3   1   0   -0.25    0.25
   3   1   0   -0.41    0.42
  -3  -1   0   -0.01    0.38
  -3  -1   0    0.16    0.38
  -3  -1   0   -0.11    0.28
   4   1   0   75.51    2.13
   4   1   0   75.58    2.07
   4   1   0   78.86    2.22
  -4  -1   0   77.68    2.17
  -4  -1   0   77.21    2.15
  -4  -1   0   76.12    1.94
   5   1   0   -0.35    0.51
   5   1   0    0.10    0.59
   5   1   0    0.45    0.49
  -5  -1   0    0.03    0.55
  -5  -1   0   -0.11    0.40
  -5  -1   0    0.07    0.56
   6   1   0   17.63    1.28
   6   1   0   20.35    1.31
   6   1   0   19.90    0.86
   6   1   0   18.06    1.17
  -6  -1   0   19.29    0.99
  -6  -1   0   17.02    1.33
  -6  -1   0   16.96    1.31
   7   1   0    0.32    0.72
   7   1   0    0.01    0.86
   7   1   0    0.56    0.75
   7   1   0    0.13    0.43
  -7  -1   0   -0.77    0.82
  -7  -1   0   -0.71    0.73
   8   1   0    8.44    1.18
   8   1   0    9.39    0.83
   8   1   0    5.66    1.11
   8   1   0    8.15    1.30
  -8  -1   0    4.74    1.10
   9   1   0    0.02    0.50
   9   1   0   -1.37    1.02
   9   1   0   -0.95    1.09
   9   1   0   -0.52    1.27
  -9  -1   0   -0.35    1.10
  -9  -1   0   -1.16    1.34
  10   1   0    7.70    1.42
  10   1   0    6.36    1.82
  10   1   0    6.15    1.58
 -10  -1   0    6.42    1.33
 -10  -1   0    8.70    1.92
 -10  -1   0    4.18    1.54
  11   1   0   -2.04    1.80
  11   1   0    0.89    1.25
  11   1   0    0.41    1.93
 -11  -1   0    0.12    1.31
 -11  -1   0    0.17    2.08
 -11  -1   0    1.81    1.31
 -11   1  -1    2.57    1.45
  11  -1   1    1.78    1.46
  11  -1   1    1.16    1.87
  11  -1   1    1.04    1.17
  11  -1   1    1.06    1.95
 -10   1  -1    2.19    1.64
 -10   1  -1    1.16    1.56
 -10   1  -1    2.98    1.35
  10  -1   1   -1.15    1.51
  10  -1   1    0.48    1.63
  10  -1   1    1.41    0.87
  -9   1  -1   41.13    2.54
  -9   1  -1   36.99    2.42
  -9   1  -1   42.51    1.83
   9  -1   1   38.65    2.44
   9  -1   1   36.24    2.55
   9  -1   1   36.15    1.75
  -8   1  -1    1.69    1.09
  -8   1  -1    0.23    0.69
  -8   1  -1    0.66    1.02
   8  -1   1    1.18    1.03
   8  -1   1    1.40    1.10
   8  -1   1   -0.29    0.85
  -7   1  -1   11.77    1.22
  -7   1  -1    9.50    1.18
  -7   1  -1    9.93    1.05
   7  -1   1   12.36    1.29
   7  -1   1   10.78    1.18
   7  -1   1   11.40    1.22
  -6   1  -1    0.73    0.76
  -6   1  -1    0.61    0.68
  -6   1  -1    0.31    0.50
   6  -1   1    0.03    0.56
   6  -1   1    1.03    0.79
   6  -1   1    0.12    0.63
  -5   1  -1  161.77    4.00
  -5   1  -1  156.94    3.72
  -5   1  -1  152.99    3.78
  -5   1  -1  161.15    3.98
   5  -1   1  158.24    3.96
   5  -1   1  161.66    4.02
   5  -1   1  151.56    3.44
   5  -1   1  158.71    3.80
  -4   1  -1   43.30    1.50
  -4   1  -1   41.23    1.47
  -4   1  -1   41.28    1.33
   4  -1   1   41.13    1.07
   4  -1   1   41.55    1.45
   4  -1   1   42.28    1.33
   4  -1   1   42.77    1.54
  -3   1  -1   46.91    1.34
  -3   1  -1   48.24    1.47
  -3   1  -1   47.94    1.46
   3  -1   1   47.13    1.44
   3  -1   1   48.53    1.33
   3  -1   1   48.02    1.49
  -2   1  -1  539.17   11.43
  -2   1  -1  523.63   11.33
  -2   1  -1  532.74   11.42
   2  -1   1  539.14   11.43
   2  -1   1  529.49   11.42
  -1  -1   1    0.04    0.08
  -1  -1   1    0.04    0.09
   2   1  -1  521.45   11.27
   2   1  -1  527.17   11.26
   2   1  -1  524.49   11.28
  -2  -1   1  516.63   11.29
  -2  -1   1  523.39   11.28
  -2  -1   1  552.54   11.14
   3   1  -1   46.40    1.46
   3   1  -1   47.63    1.41
   3   1  -1   47.72    1.40
   3   1  -1   47.14    1.32
  -3  -1   1   47.10    1.41
  -3  -1   1   46.42    1.33
   4   1  -1   41.18    1.42
   4   1  -1   39.38    1.37
   4   1  -1   39.80    1.28
   4   1  -1   40.58    1.44
  -4  -1   1   38.33    1.28
  -4  -1   1   42.51    1.43
  -4  -1   1   40.43    1.37
   5   1  -1  154.49    3.91
   5   1  -1  157.09    3.94
   5   1  -1  159.03    3.96
  -5  -1   1  160.30    3.94
  -5  -1   1  155.28    3.76
  -5  -1   1  159.11    3.95
   6   1  -1    0.04    0.65
   6   1  -1    0.78    0.66
   6   1  -1    0.64    0.71
  -6  -1   1   -0.48    0.63
   7   1  -1   10.35    1.17
   7   1  -1    9.57    1.04
   7   1  -1    7.96    1.07
   7   1  -1    9.50    0.62
  -7  -1   1    7.77    1.00
   8   1  -1    0.85    0.99
   8   1  -1    1.35    1.03
   8   1  -1   -0.17    1.03
   8   1  -1    0.52    0.33
   9   1  -1   34.62    2.32
   9   1  -1   36.48    2.42
   9   1  -1   36.83    2.47
  -9  -1   1   32.20    2.30
  -9  -1   1   40.38    1.88
  -9  -1   1   43.47    2.58
  10   1  -1    2.30    1.58
  10   1  -1    1.55    1.43
  10   1  -1    0.61    1.49
 -10  -1   1    0.11    1.06
 -10  -1   1    1.37    1.42
 -10  -1   1    1.09    0.97
 -10  -1   1    0.70    1.62
  11   1  -1   -0.45    1.94
  11   1  -1    2.06    1.83
 -11  -1   1    3.67    2.26
  11  -1   2   -1.87    2.13
 -10   1  -2    7.09    1.83
 -10   1  -2    6.79    1.87
  10  -1   2   11.87    1.92
  10  -1   2    6.97    1.14
  10  -1   2    5.65    1.07
  10  -1   2   10.26    1.96
  -9   1  -2    0.07    1.31
  -9   1  -2    0.73    0.75
  -9   1  -2   -0.27    1.27
   9  -1   2   -1.90    1.35
   9  -1   2   -0.39    0.88
   9  -1   2   -1.00    1.18
  -8   1  -2    2.35    1.17
  -8   1  -2    3.48    0.73
  -8   1  -2    5.01    1.24
   8  -1   2    2.42    0.83
   8  -1   2    4.24    1.27
   8  -1   2    3.80    1.12
  -7   1  -2   23.45    1.69
  -7   1  -2   25.16    1.21
  -7   1  -2   26.56    1.67
   7  -1   2   23.09    1.69
   7  -1   2   23.64    1.65
  -6   1  -2    6.42    0.64
  -6   1  -2    6.73    0.96
  -6   1  -2    5.47    0.91
   6  -1   2    7.28    0.93
   6  -1   2    5.85    0.93
  -5   1  -2   20.87    0.96
  -5   1  -2   20.95    1.24
  -5   1  -2   19.60    1.26
   5  -1   2   21.36    1.29
   5  -1   2   19.27    1.20
   5  -1   2   20.51    0.78
  -4   1  -2    0.21    0.54
  -4   1  -2   -0.91    0.53
   4  -1   2    1.18    0.34
   4  -1   2   -0.60    0.48
   4  -1   2    0.28    0.58
  -3   1  -2   20.64    1.00
  -3   1  -2   22.27    0.76
  -3   1  -2   21.22    0.96
   3  -1   2   21.14    0.80
   3  -1   2   22.38    1.01
   3  -1   2   20.88    0.97
  -2   1  -2  985.13   20.77
  -2   1  -2  988.56   20.76
   2  -1   2  974.80   20.76
   2  -1   2  963.30   20.76
  -1   1  -2  597.50   12.66
  -1   1  -2  607.21   12.70
  -1   1  -2  587.28   12.67
   1  -1   2  589.72   12.66
   1  -1   2  606.38   12.71
   1  -1   2  588.93   12.67
   0   1  -2    0.30    0.28
   0   1  -2    0.30    0.20
   0   1  -2    0.29    0.19
   0   1  -2    0.37    0.19
   0   1  -2    0.09    0.29
   0  -1   2    0.54    0.24
   0  -1   2   -0.17    0.33
   0  -1   2    0.43    0.17
   0  -1   2    0.27    0.27
   0  -1   2    0.24    0.30
   0  -1   2    0.10    0.30
   0  -1   2    0.20    0.13
   0  -1   2    0.36    0.31
   1   1  -2  637.18   12.96
   1   1  -2  589.27   12.81
   1   1  -2  601.98   12.94
   1   1  -2  594.90   12.85
   1   1  -2  587.17   12.82
  -1  -1   2  594.00   12.85
  -1  -1   2  636.29   12.96
  -1  -1   2  600.96   12.88
  -1  -1   2  612.41   12.82
  -1  -1   2  614.96   12.92
  -1  -1   2  609.97   12.92
  -1  -1   2  590.64   12.93
   2   1  -2  962.38   20.74
  -2  -1   2  985.97   20.80
  -2  -1   2  990.51   20.81
  -2  -1   2  969.68   20.67
   3   1  -2   19.89    0.92
   3   1  -2   19.25    1.08
   3   1  -2   21.81    0.91
   3   1  -2   21.92    0.63
   3   1  -2   20.10    0.86
  -3  -1   2   21.30    0.52
  -3  -1   2   21.75    1.01
  -3  -1   2   22.36    0.91
  -3  -1   2   21.39    0.87
  -3  -1   2   21.15    0.70
   4   1  -2   -1.17    0.41
   4   1  -2    0.54    0.47
   4   1  -2   -0.31    0.47
  -4  -1   2   -0.01    0.45
   5   1  -2   20.12    1.18
   5   1  -2   19.37    1.10
   5   1  -2   19.64    1.07
   5   1  -2   21.58    1.21
  -5  -1   2   19.82    1.14
   6   1  -2    6.81    0.80
   6   1  -2    5.64    0.91
   6   1  -2    5.68    0.82
  -6  -1   2    5.19    0.79
   7   1  -2   22.85    1.51
   7   1  -2   21.05    1.62
   7   1  -2   22.38    1.69
  -7  -1   2   23.57    1.08
  -7  -1   2   26.41    1.77
  -7  -1   2   23.76    1.09
  -7  -1   2   23.42    1.56
   8   1  -2    3.54    1.08
   8   1  -2    0.34    0.92
   8   1  -2    4.68    1.23
  -8  -1   2    3.68    0.69
  -8  -1   2    3.97    1.19
  -8  -1   2    3.32    0.71
   9   1  -2   -1.78    1.27
   9   1  -2   -0.19    1.14
   9   1  -2    0.63    1.24
  -9  -1   2    0.21    0.68
  -9  -1   2    0.90    1.21
  -9  -1   2   -0.86    1.30
  -9  -1   2   -0.57    0.73
  10   1  -2    5.45    1.62
  10   1  -2    3.10    1.58
 -10  -1   2    5.83    0.84
 -10  -1   2    6.33    0.94
 -10  -1   2    6.10    1.76
 -10  -1   2    6.08    1.70
  11   1  -2    4.90    1.75
  11   1  -2    4.81    1.95
  11   1  -2   -1.31    1.96
 -11  -1   2    1.05    2.15
 -11  -1   2   -0.88    2.09
 -10   1  -3    2.79    1.78
 -10   1  -3   -3.22    1.52
  10  -1   3    0.28    0.89
  10  -1   3   -3.46    1.63
  10  -1   3   -0.54    1.07
  10  -1   3    2.07    1.70
  -9   1  -3    4.72    1.45
  -9   1  -3    7.46    0.86
  -9   1  -3    8.03    1.55
   9  -1   3    6.67    1.10
   9  -1   3    5.52    1.61
   9  -1   3    7.50    1.46
  -8   1  -3   -1.45    0.56
  -8   1  -3    3.07    1.19
  -8   1  -3   -1.03    1.05
   8  -1   3    0.63    0.90
   8  -1   3   -1.97    0.92
   8  -1   3   -2.39    1.08
  -7   1  -3   -0.17    0.54
  -7   1  -3   -1.14    0.94
  -7   1  -3    0.25    0.89
   7  -1   3   -1.76    0.95
   7  -1   3   -0.16    0.78
   7  -1   3   -0.13    0.89
  -6   1  -3    1.42    0.80
  -6   1  -3    1.77    0.79
   6  -1   3    2.28    0.84
   6  -1   3    2.86    0.48
   6  -1   3    3.03    0.82
  -5   1  -3  165.59    4.11
  -5   1  -3  152.85    3.62
  -5   1  -3  159.08    4.06
   5  -1   3  165.58    4.08
   5  -1   3  153.51    3.70
   5  -1   3  157.22    4.09
  -4   1  -3    4.07    0.40
  -4   1  -3    3.83    0.70
  -4   1  -3    3.39    0.65
   4  -1   3    2.94    0.60
   4  -1   3    3.64    0.68
   4  -1   3    2.86    0.48
  -3   1  -3   81.07    1.92
  -3   1  -3   83.93    2.23
  -3   1  -3   80.81    2.20
   3  -1   3   81.71    2.20
   3  -1   3   84.20    2.12
   3  -1   3   80.94    2.21
  -2   1  -3   96.05    2.37
  -2   1  -3   92.28    2.37
   2  -1   3   94.95    2.36
   2  -1   3   94.35    2.37
   2  -1   3   97.54    2.40
   2  -1   3  100.43    2.11
  -1   1  -3   67.28    1.58
  -1   1  -3   65.96    1.68
  -1   1  -3   67.64    1.68
  -1   1  -3   67.27    1.78
   1  -1   3   69.97    1.68
   1  -1   3   68.44    1.61
   1  -1   3   68.03    1.66
   1  -1   3   67.29    1.81
   1  -1   3   69.49    1.86
   0   1  -3    7.79    0.58
   0   1  -3    8.50    0.63
   0   1  -3    7.91    0.42
   0   1  -3    8.15    0.60
   0   1  -3    8.90    0.57
   0   1  -3    8.54    0.43
   0   1  -3    8.92    0.49
   0  -1   3    7.29    0.57
   0  -1   3    8.74    0.64
   0  -1   3    8.62    0.62
   0  -1   3    7.80    0.65
   0  -1   3    8.98    0.65
   0  -1   3    8.55    0.40
   0  -1   3    7.94    0.65
   1   1  -3   67.80    1.84
   1   1  -3   69.30    1.80
   1   1  -3   68.09    1.59
   1   1  -3   66.75    1.77
   1   1  -3   67.07    1.69
   1   1  -3   69.43    1.86
   1   1  -3   66.03    1.69
   1   1  -3   67.28    1.75
   1   1  -3   68.18    1.59
  -1  -1   3   68.51    1.82
  -1  -1   3   69.66    1.58
  -1  -1   3   65.70    1.87
  -1  -1   3   66.22    1.70
  -1  -1   3   67.61    1.75
  -1  -1   3   69.90    1.83
  -1  -1   3   67.97    1.86
  -1  -1   3   67.84    1.78
   2   1  -3   97.19    2.48
   2   1  -3   93.52    2.40
   2   1  -3   96.86    2.22
   2   1  -3   91.82    2.42
   2   1  -3   95.55    2.25
  -2  -1   3   94.00    2.46
  -2  -1   3   93.58    2.44
  -2  -1   3   92.41    2.29
  -2  -1   3   93.17    2.21
  -2  -1   3   92.18    2.22
  -2  -1   3   94.59    2.36
  -2  -1   3   96.41    2.42
   3   1  -3   83.75    2.25
   3   1  -3   84.45    2.41
   3   1  -3   82.40    2.09
   3   1  -3   79.82    1.98
   3   1  -3   83.84    2.11
  -3  -1   3   84.86    2.13
  -3  -1   3   80.73    2.17
  -3  -1   3   83.43    2.10
  -3  -1   3   82.36    2.35
  -3  -1   3   83.54    2.06
  -3  -1   3   83.80    2.35
   4   1  -3    3.26    0.61
   4   1  -3    3.29    0.52
   4   1  -3    3.86    0.36
   4   1  -3    3.74    0.81
   4   1  -3    3.85    0.58
  -4  -1   3    3.49    0.58
  -4  -1   3    3.69    0.57
  -4  -1   3    3.39    0.75
   5   1  -3  156.50    4.16
   5   1  -3  151.99    3.48
   5   1  -3  157.70    3.93
   5   1  -3  155.91    3.90
   5   1  -3  158.40    3.88
  -5  -1   3  160.00    3.91
  -5  -1   3  154.48    4.08
  -5  -1   3  159.70    3.94
   6   1  -3    3.35    0.81
   6   1  -3    3.37    0.77
   6   1  -3    3.60    0.32
   6   1  -3    2.35    0.67
   6   1  -3    3.43    0.99
  -6  -1   3    3.31    0.71
  -6  -1   3    3.78    0.79
  -6  -1   3    4.03    0.31
  -6  -1   3    3.71    0.30
  -6  -1   3    4.45    1.08
   7   1  -3   -0.11    0.75
   7   1  -3   -0.94    0.93
   7   1  -3   -0.03    0.84
  -7  -1   3   -1.26    0.72
  -7  -1   3   -0.15    0.33
  -7  -1   3    0.25    0.36
  -7  -1   3   -0.63    1.03
  -7  -1   3   -0.63    0.85
   8   1  -3    1.63    1.24
   8   1  -3   -1.15    0.95
   8   1  -3    1.77    0.88
  -8  -1   3   -0.33    0.42
  -8  -1   3   -0.53    1.02
  -8  -1   3   -3.10    1.23
  -8  -1   3   -0.66    0.37
   9   1  -3    6.86    1.40
   9   1  -3    6.49    1.56
   9   1  -3    9.27    1.42
  -9  -1   3    7.35    1.63
  -9  -1   3    8.07    1.43
  -9  -1   3    6.41    1.69
  10   1  -3   -1.87    1.69
  10   1  -3    0.24    1.38
  10   1  -3    0.14    1.53
 -10  -1   3    1.31    1.71
 -10  -1   3    0.07    1.13
 -10  -1   3    2.84    1.98
 -10   1  -4    2.54    1.78
 -10   1  -4   -0.98    1.73
  10  -1   4    0.95    1.23
  10  -1   4    2.24    1.87
  10  -1   4   -0.18    1.52
  10  -1   4    1.03    0.71
  -9   1  -4   -0.67    1.38
  -9   1  -4   -0.16    0.61
  -9   1  -4    0.39    1.33
   9  -1   4   -0.28    1.13
   9  -1   4    0.22    1.50
   9  -1   4    1.10    1.24
  -8   1  -4   22.13    2.10
  -8   1  -4   24.77    2.10
  -8   1  -4   20.43    1.16
   8  -1   4   18.62    1.99
   8  -1   4   20.89    1.78
   8  -1   4   23.24    2.23
  -7   1  -4   34.02    1.34
  -7   1  -4   35.88    1.94
  -7   1  -4   40.58    2.09
   7  -1   4   34.24    1.94
   7  -1   4   38.95    1.91
   7  -1   4   34.57    2.17
  -6   1  -4   17.85    1.45
  -6   1  -4   19.65    1.48
   6  -1   4   20.06    1.46
   6  -1   4   17.99    1.46
   6  -1   4   19.50    1.45
   6  -1   4   18.51    1.05
  -5   1  -4    2.74    0.34
  -5   1  -4    2.49    0.72
  -5   1  -4    1.76    0.71
   5  -1   4    2.56    0.56
   5  -1   4    2.60    0.78
   5  -1   4    2.62    0.80
   5  -1   4    2.07    0.65
  -4   1  -4  113.59    3.04
  -4   1  -4  113.14    2.55
  -4   1  -4  112.58    3.02
   4  -1   4  111.75    2.89
   4  -1   4  112.59    3.06
   4  -1   4  111.47    3.00
   4  -1   4  114.08    3.07
  -3   1  -4  219.53    5.06
  -3   1  -4  216.35    5.07
   3  -1   4  212.04    4.70
   3  -1   4  224.42    5.10
   3  -1   4  220.01    5.21
   3  -1   4  217.19    5.06
   3  -1   4  221.00    5.06
  -2   1  -4   75.66    1.96
  -2   1  -4   74.38    1.95
  -2   1  -4   72.14    2.03
   2  -1   4   74.35    1.94
   2  -1   4   74.61    2.05
   2  -1   4   74.77    1.96
   2  -1   4   75.39    2.14
  -1   1  -4  178.38    4.07
  -1   1  -4  180.09    4.03
  -1   1  -4  185.95    4.26
  -1   1  -4  181.87    4.06
   1  -1   4  182.34    4.07
   1  -1   4  181.41    4.23
   1  -1   4  182.61    4.28
   1  -1   4  190.92    4.28
   1  -1   4  178.89    4.04
   1  -1   4  180.84    4.06
   1  -1   4  178.53    4.29
   0   1  -4   -0.06    0.35
   0   1  -4    0.16    0.23
   0   1  -4    0.34    0.39
   0   1  -4    0.16    0.39
   0   1  -4   -0.29    0.36
   0   1  -4   -0.60    0.39
   0   1  -4   -0.24    0.30
   0   1  -4   -0.61    0.41
   0   1  -4   -0.07    0.21
   0  -1   4    0.19    0.38
   0  -1   4    0.32    0.43
   0  -1   4   -0.56    0.43
   0  -1   4   -0.21    0.49
   0  -1   4    0.19    0.20
   0  -1   4   -0.55    0.46
   1   1  -4  181.71    4.21
   1   1  -4  182.23    4.19
   1   1  -4  177.51    3.94
   1   1  -4  180.53    4.26
   1   1  -4  177.70    3.93
   1   1  -4  182.38    4.29
   1   1  -4  182.08    4.21
   1   1  -4  182.53    4.22
   1   1  -4  175.14    4.12
   1   1  -4  181.83    4.12
  -1  -1   4  182.24    3.93
  -1  -1   4  183.01    4.14
  -1  -1   4  177.96    4.21
  -1  -1   4  179.53    4.21
  -1  -1   4  184.26    4.20
  -1  -1   4  179.51    4.28
  -1  -1   4  184.12    4.23
   2   1  -4   72.59    1.90
   2   1  -4   74.78    2.11
   2   1  -4   73.45    1.91
   2   1  -4   75.16    2.07
   2   1  -4   75.15    1.77
   2   1  -4   74.28    2.13
  -2  -1   4   73.20    2.11
  -2  -1   4   75.34    2.04
  -2  -1   4   73.36    1.94
  -2  -1   4   62.93    1.73
  -2  -1   4   72.76    1.76
  -2  -1   4   73.06    1.97
  -2  -1   4   71.96    2.11
  -2  -1   4   71.44    2.03
   3   1  -4  209.80    5.20
   3   1  -4  219.75    4.84
   3   1  -4  210.75    4.83
   3   1  -4  214.07    4.81
   3   1  -4  215.57    5.05
  -3  -1   4  216.22    5.07
  -3  -1   4  210.84    5.14
  -3  -1   4  218.64    4.85
  -3  -1   4  216.54    5.00
  -3  -1   4  216.49    4.83
  -3  -1   4  213.11    5.14
  -3  -1   4  216.93    4.91
   4   1  -4  112.69    3.10
   4   1  -4  112.81    2.89
   4   1  -4  120.84    3.34
   4   1  -4  112.76    2.74
   4   1  -4  113.35    2.86
  -4  -1   4  111.65    2.91
  -4  -1   4  112.62    2.88
  -4  -1   4  119.53    3.24
  -4  -1   4  118.31    3.00
  -4  -1   4  115.97    3.20
   5   1  -4    2.68    0.88
   5   1  -4    2.20    0.55
   5   1  -4    1.35    0.67
   5   1  -4    2.91    0.40
   5   1  -4    1.78    0.58
  -5  -1   4    3.04    0.63
  -5  -1   4    2.69    0.87
  -5  -1   4    1.75    0.63
  -5  -1   4    2.62    0.60
  -5  -1   4    2.63    0.89
   6   1  -4   17.86    1.31
   6   1  -4   21.42    1.72
   6   1  -4   18.37    0.75
   6   1  -4   19.40    1.20
   6   1  -4   17.74    1.29
  -6  -1   4   18.64    1.27
  -6  -1   4   19.33    1.36
  -6  -1   4   18.37    1.27
  -6  -1   4   18.14    1.67
  -6  -1   4   16.48    1.71
   7   1  -4   36.37    1.73
   7   1  -4   34.84    2.16
   7   1  -4   33.51    1.84
   7   1  -4   37.79    1.83
  -7  -1   4   35.16    2.24
  -7  -1   4   35.68    1.79
  -7  -1   4   35.57    1.70
  -7  -1   4   36.68    1.91
  -7  -1   4   33.45    2.29
   8   1  -4   22.09    1.85
   8   1  -4   20.41    1.75
   8   1  -4   18.27    2.11
  -8  -1   4   20.54    1.99
  -8  -1   4   19.92    1.98
  -8  -1   4   23.04    2.19
  -8  -1   4   21.74    1.65
  -8  -1   4   18.94    1.83
   9   1  -4    1.39    1.23
   9   1  -4    0.85    1.10
   9   1  -4    1.16    2.68
  -9  -1   4   -0.63    1.69
  -9  -1   4   -0.65    1.22
  -9  -1   4   -0.08    1.44
  -9  -1   4    0.20    1.04
  -9  -1   4   -0.98    1.63
  10   1  -4   -2.70    1.46
  10   1  -4    2.47    1.91
  10   1  -4    0.26    1.51
 -10  -1   4    0.35    2.06
 -10  -1   4    0.14    1.62
 -10  -1   4   -0.21    1.17
 -10  -1   4    0.93    2.04
 -10   1  -5    1.17    1.85
 -10   1  -5   -0.40    1.73
  10  -1   5    1.37    1.42
  10  -1   5    1.74    1.92
  10  -1   5    2.21    0.78
  -9   1  -5    3.25    0.64
  -9   1  -5    4.02    1.55
  -9   1  -5    0.18    1.54
   9  -1   5    1.22    1.42
   9  -1   5    2.03    1.64
   9  -1   5    2.32    1.27
   9  -1   5    1.92    0.58
  -8   1  -5   25.97    2.17
  -8   1  -5   28.58    1.23
  -8   1  -5   31.02    2.28
   8  -1   5   32.06    2.40
   8  -1   5   30.78    2.08
   8  -1   5   21.82    2.07
  -7   1  -5    2.17    1.12
  -7   1  -5    1.45    1.01
   7  -1   5   -0.84    0.78
   7  -1   5    2.47    1.20
   7  -1   5    2.28    0.99
  -6   1  -5   17.73    1.61
  -6   1  -5   14.43    1.52
   6  -1   5   17.40    1.22
   6  -1   5   16.29    1.63
   6  -1   5   18.57    1.52
   6  -1   5   17.80    1.59
  -5   1  -5   29.65    1.56
  -5   1  -5   29.99    1.55
   5  -1   5   29.08    1.46
   5  -1   5   27.71    1.36
   5  -1   5   28.08    0.86
   5  -1   5   29.91    1.62
   5  -1   5   30.11    1.56
  -4   1  -5    0.72    0.58
  -4   1  -5    0.20    0.57
  -4   1  -5    0.29    0.25
   4  -1   5   -0.52    0.60
   4  -1   5    0.38    0.75
   4  -1   5   -0.46    0.54
   4  -1   5    0.35    0.25
   4  -1   5    0.07    0.55
  -3   1  -5   37.79    1.49
  -3   1  -5   36.62    1.40
  -3   1  -5   35.24    1.38
   3  -1   5   35.94    1.63
   3  -1   5   35.37    0.99
   3  -1   5   33.80    1.34
   3  -1   5   37.60    1.42
   3  -1   5   35.94    1.46
  -2   1  -5   16.59    1.06
  -2   1  -5   16.93    0.86
  -2   1  -5   14.93    0.85
   2  -1   5   15.86    0.83
   2  -1   5   17.81    0.80
   2  -1   5   16.78    0.88
   2  -1   5   14.66    0.99
   2  -1   5   16.28    1.11
   2  -1   5   16.99    1.12
  -1   1  -5  179.23    4.23
  -1   1  -5  174.01    3.94
  -1   1  -5  174.73    4.17
  -1   1  -5  172.38    3.97
  -1   1  -5  173.43    3.95
   1  -1   5  174.76    4.28
   1  -1   5  176.39    3.95
   1  -1   5  177.06    3.94
   1  -1   5  176.85    4.23
   1  -1   5  172.12    4.21
   1  -1   5  172.29    4.16
   1  -1   5  173.26    3.96
   0   1  -5   94.78    2.16
   0   1  -5   93.06    2.51
   0   1  -5   92.01    2.47
   0   1  -5   94.10    2.48
   0   1  -5   95.53    2.33
   0   1  -5   96.23    2.18
   0   1  -5   93.71    2.51
   0   1  -5   93.92    2.43
   0  -1   5   93.09    2.52
   0  -1   5   95.50    2.55
   0  -1   5   90.21    2.51
   0  -1   5   93.84    2.49
   0  -1   5   94.90    2.17
   0  -1   5   95.15    2.46
   1   1  -5  171.26    4.05
   1   1  -5  168.23    4.11
   1   1  -5  168.75    4.20
   1   1  -5  168.87    4.00
   1   1  -5  172.54    3.77
   1   1  -5  169.63    3.76
   1   1  -5  172.36    4.15
   1   1  -5  175.53    4.15
   1   1  -5  173.85    4.04
   1   1  -5  174.03    4.13
   1   1  -5  172.70    4.20
  -1  -1   5  172.62    4.07
  -1  -1   5  174.84    4.15
  -1  -1   5  170.77    3.75
  -1  -1   5  177.58    4.18
  -1  -1   5  175.68    4.16
  -1  -1   5  169.96    4.14
  -1  -1   5  172.62    3.76
   2   1  -5   15.25    1.01
   2   1  -5   15.85    0.91
   2   1  -5   15.74    0.94
   2   1  -5   16.97    1.15
   2   1  -5   15.49    1.08
   2   1  -5   17.16    0.91
   2   1  -5   16.95    0.67
   2   1  -5   15.18    0.93
  -2  -1   5   16.65    0.63
  -2  -1   5   16.92    0.97
  -2  -1   5   14.69    1.09
  -2  -1   5   17.56    1.09
  -2  -1   5   17.49    1.09
  -2  -1   5   18.39    1.05
  -2  -1   5   14.93    1.19
   3   1  -5   32.07    1.46
   3   1  -5   39.55    1.18
   3   1  -5   37.24    0.95
   3   1  -5   36.56    1.13
   3   1  -5   35.39    1.65
   3   1  -5   32.21    1.28
   3   1  -5   38.68    1.33
   3   1  -5   38.49    1.56
  -3  -1   5   34.78    1.59
  -3  -1   5   38.88    1.18
  -3  -1   5   36.69    1.13
  -3  -1   5   36.17    1.69
  -3  -1   5   35.72    1.38
  -3  -1   5   37.29    1.48
  -3  -1   5   40.15    1.55
   4   1  -5   -0.36    0.42
   4   1  -5   -0.03    0.40
   4   1  -5    0.16    0.67
   4   1  -5   -0.17    0.79
   4   1  -5   -0.52    0.35
  -4  -1   5    0.78    0.67
  -4  -1   5    0.87    0.78
  -4  -1   5   -0.27    0.40
  -4  -1   5    0.34    0.52
  -4  -1   5    0.54    0.78
  -4  -1   5    0.00    0.59
  -4  -1   5    0.22    0.47
   5   1  -5   26.15    1.47
   5   1  -5   28.37    1.22
   5   1  -5   27.46    1.07
   5   1  -5   26.53    1.28
   5   1  -5   28.12    1.71
  -5  -1   5   29.11    1.33
  -5  -1   5   28.72    1.43
  -5  -1   5   30.13    1.55
  -5  -1   5   27.52    1.27
  -5  -1   5   28.79    1.81
  -5  -1   5   28.73    1.64
   6   1  -5   16.26    0.86
   6   1  -5   15.72    1.33
   6   1  -5   14.66    1.16
   6   1  -5   14.57    1.64
   6   1  -5   13.81    1.30
  -6  -1   5   15.51    1.36
  -6  -1   5   14.06    1.33
  -6  -1   5   17.82    1.69
  -6  -1   5   16.91    1.28
  -6  -1   5   18.64    1.82
   7   1  -5    2.10    0.99
   7   1  -5    1.60    1.25
   7   1  -5    2.32    0.90
   7   1  -5    2.96    0.79
  -7  -1   5    3.90    1.26
  -7  -1   5    1.12    0.86
  -7  -1   5    2.94    0.89
  -7  -1   5   -0.59    1.21
  -7  -1   5    1.74    0.95
   8   1  -5   28.09    2.02
   8   1  -5   28.21    1.83
  -8  -1   5   28.22    1.90
  -8  -1   5   28.35    2.10
  -8  -1   5   34.55    2.57
  -8  -1   5   23.48    2.54
  -8  -1   5   27.38    1.92
   9   1  -5    2.01    1.73
   9   1  -5    0.78    1.30
   9   1  -5    2.45    1.12
  -9  -1   5    3.00    1.34
  -9  -1   5    2.42    1.76
  -9  -1   5    1.25    1.15
  -9  -1   5    0.85    1.79
  -9  -1   5    2.64    1.30
  10   1  -5   -0.54    1.53
  10   1  -5    6.91    2.27
  10   1  -5    2.09    1.53
 -10  -1   5    3.88    2.27
 -10  -1   5    0.46    2.10
 -10  -1   5    3.39    1.73
 -10  -1   5    0.83    1.28
 -10   1  -6    0.92    1.88
 -10   1  -6    0.23    1.88
  10  -1   6    1.32    1.58
  10  -1   6    2.11    2.10
  -9   1  -6    1.16    0.55
  -9   1  -6    0.40    1.22
  -9   1  -6   -1.45    1.56
  -9   1  -6    2.99    1.59
   9  -1   6   -0.99    1.63
   9  -1   6    3.05    1.45
   9  -1   6    3.26    1.56
  -8   1  -6    4.22    1.41
  -8   1  -6    4.01    0.63
  -8   1  -6    5.88    1.39
   8  -1   6    1.17    1.25
   8  -1   6    4.28    1.28
   8  -1   6    5.74    1.50
  -7   1  -6   38.95    2.18
  -7   1  -6   42.28    2.33
   7  -1   6   35.00    2.20
   7  -1   6   43.70    2.36
  -6   1  -6    0.57    0.87
  -6   1  -6    1.33    0.89
   6  -1   6    1.29    0.27
   6  -1   6    1.02    0.97
   6  -1   6    1.80    1.05
   6  -1   6    1.72    0.79
  -5   1  -6   97.10    2.90
  -5   1  -6   92.11    2.90
  -5   1  -6   93.61    2.87
   5  -1   6   93.81    2.76
   5  -1   6   95.56    2.84
   5  -1   6   98.61    2.91
   5  -1   6   98.65    3.08
   5  -1   6   88.78    2.12
  -4   1  -6    2.42    0.69
  -4   1  -6    3.45    0.78
  -4   1  -6    2.57    0.67
   4  -1   6    1.89    0.73
   4  -1   6    1.98    0.69
   4  -1   6    3.48    0.93
   4  -1   6    2.35    0.67
  -3   1  -6  143.55    3.74
  -3   1  -6  140.92    3.55
  -3   1  -6  140.54    3.54
   3  -1   6  140.98    3.85
   3  -1   6  146.41    3.57
   3  -1   6  139.37    3.43
   3  -1   6  142.88    3.83
   3  -1   6  147.27    3.73
   3  -1   6  140.46    3.53
  -2   1  -6    2.19    0.47
  -2   1  -6    2.55    0.47
  -2   1  -6    2.83    0.66
   2  -1   6    3.08    0.70
   2  -1   6    3.02    0.74
   2  -1   6    2.20    0.50
   2  -1   6    2.66    0.44
   2  -1   6    1.98    0.46
   2  -1   6    1.46    0.65
   2  -1   6    2.33    0.77
  -1   1  -6  173.90    4.25
  -1   1  -6  178.32    4.30
  -1   1  -6  172.56    4.02
  -1   1  -6  167.30    3.93
  -1   1  -6  173.26    3.93
   1  -1   6  174.49    4.37
   1  -1   6  170.05    3.92
   1  -1   6  169.36    4.30
   1  -1   6  172.87    4.29
   1  -1   6  179.57    3.94
   1  -1   6  171.59    3.99
   1  -1   6  170.25    4.21
   0   1  -6    0.08    0.25
   0   1  -6    0.05    0.25
   0   1  -6   -0.53    0.38
   0   1  -6   -0.36    0.50
   0   1  -6   -0.01    0.44
   0   1  -6   -1.09    0.57
   0   1  -6   -0.77    0.52
   0  -1   6   -0.39    0.63
   0  -1   6   -0.39    0.51
   0  -1   6    0.31    0.25
   0  -1   6    0.18    0.59
   0  -1   6    0.21    0.50
   0  -1   6   -0.60    0.59
   1   1  -6  175.18    4.09
   1   1  -6  169.77    3.75
   1   1  -6  177.17    4.33
   1   1  -6  182.16    3.78
   1   1  -6  164.38    4.19
   1   1  -6  175.01    4.17
   1   1  -6  167.97    4.23
   1   1  -6  175.13    4.35
   1   1  -6  163.84    4.19
   1   1  -6  171.80    4.17
   1   1  -6  172.45    4.23
   1   1  -6  174.18    4.13
   1   1  -6  168.99    4.21
  -1  -1   6  172.89    4.18
  -1  -1   6  173.18    4.25
  -1  -1   6  172.89    4.25
  -1  -1   6  169.37    3.75
  -1  -1   6  170.10    3.75
  -1  -1   6  175.08    4.26
  -1  -1   6  168.08    4.22
   2   1  -6    1.96    0.60
   2   1  -6    2.82    0.59
   2   1  -6    2.24    0.76
   2   1  -6    2.30    0.55
   2   1  -6    2.71    0.32
   2   1  -6    1.70    0.72
   2   1  -6    2.17    0.65
   2   1  -6    2.40    0.76
   2   1  -6    3.06    0.62
   2   1  -6    2.91    0.56
  -2  -1   6    2.84    0.29
  -2  -1   6    3.27    0.67
  -2  -1   6    3.16    0.64
  -2  -1   6    0.25    0.75
  -2  -1   6    1.65    0.64
  -2  -1   6    2.90    0.31
  -2  -1   6    2.15    0.66
   3   1  -6  139.86    3.75
   3   1  -6  141.95    3.54
   3   1  -6  138.19    3.51
   3   1  -6  136.66    3.17
   3   1  -6  139.23    3.24
   3   1  -6  140.00    3.50
   3   1  -6  143.68    3.92
   3   1  -6  141.29    3.22
   3   1  -6  142.36    3.82
   3   1  -6  143.43    3.72
  -3  -1   6  138.11    3.68
  -3  -1   6  137.61    3.22
  -3  -1   6  140.87    3.64
  -3  -1   6  143.37    3.61
  -3  -1   6  140.78    3.83
  -3  -1   6  133.96    3.75
   4   1  -6    3.50    0.80
   4   1  -6    2.07    0.48
   4   1  -6    2.35    0.43
   4   1  -6    2.80    0.62
   4   1  -6    2.80    0.92
   4   1  -6    2.35    0.56
  -4  -1   6    2.12    0.51
  -4  -1   6    3.37    1.02
  -4  -1   6    1.83    0.46
  -4  -1   6    2.25    0.69
  -4  -1   6    3.06    0.74
  -4  -1   6    2.40    0.79
  -4  -1   6    3.44    0.94
   5   1  -6   95.08    3.27
   5   1  -6   93.67    2.51
   5   1  -6   95.31    2.57
   5   1  -6   92.63    2.51
   5   1  -6   88.08    2.88
  -5  -1   6   89.99    2.59
  -5  -1   6   95.41    2.57
  -5  -1   6   94.80    2.95
  -5  -1   6   92.04    3.07
  -5  -1   6   93.89    2.82
  -5  -1   6   98.20    3.19
   6   1  -6    0.92    0.54
   6   1  -6    0.77    0.57
   6   1  -6    2.37    1.18
   6   1  -6    0.29    0.68
   6   1  -6    0.75    0.94
  -6  -1   6    1.52    0.82
  -6  -1   6   -0.21    1.10
  -6  -1   6    0.85    0.87
  -6  -1   6    0.01    0.67
  -6  -1   6    0.64    1.04
  -6  -1   6    1.58    1.23
   7   1  -6   39.26    1.76
   7   1  -6   40.48    2.25
   7   1  -6   42.91    1.92
  -7  -1   6   41.21    2.26
  -7  -1   6   38.15    2.38
  -7  -1   6   38.40    1.96
  -7  -1   6   39.66    1.88
  -7  -1   6   38.13    2.61
  -7  -1   6   39.26    2.01
   8   1  -6    5.02    0.97
   8   1  -6    3.87    1.68
   8   1  -6    3.39    1.03
  -8  -1   6    4.79    1.16
  -8  -1   6    3.18    1.23
  -8  -1   6    3.97    1.73
  -8  -1   6    2.85    1.07
  -8  -1   6    2.82    1.38
  -8  -1   6    3.09    1.61
   9   1  -6   -0.63    1.13
   9   1  -6    3.99    1.97
   9   1  -6    1.17    1.26
  -9  -1   6    1.06    1.27
  -9  -1   6    1.12    1.34
  -9  -1   6    2.58    1.95
  -9  -1   6    4.24    1.33
  -9  -1   6    4.58    1.98
  -9  -1   6    1.66    1.60
  10   1  -6   -0.40    1.36
  10   1  -6   -1.61    1.54
 -10  -1   6    2.49    2.22
 -10  -1   6    0.95    2.13
 -10  -1   6    1.97    1.95
 -10  -1   6   -1.05    1.46
 -10  -1   6   -1.02    1.30
  -9   1  -7    1.46    1.74
  -9   1  -7    1.71    2.30
  -9   1  -7   -1.74    1.59
   9  -1   7    2.13    1.59
   9  -1   7   -1.12    1.66
  -8   1  -7    0.20    1.28
  -8   1  -7    0.75    1.25
  -8   1  -7    2.04    1.43
   8  -1   7    0.33    1.40
   8  -1   7    5.85    1.40
   8  -1   7    3.74    1.39
  -7   1  -7    4.66    1.20
  -7   1  -7    6.07    1.27
  -7   1  -7    6.48    1.21
   7  -1   7    7.21    1.36
   7  -1   7    7.24    1.38
  -6   1  -7    1.37    0.94
  -6   1  -7    1.75    0.99
  -6   1  -7    2.04    0.95
   6  -1   7    2.97    0.95
   6  -1   7    0.54    1.14
   6  -1   7   -1.41    0.97
  -5   1  -7   68.73    2.42
  -5   1  -7   71.12    2.56
  -5   1  -7   68.64    2.43
   5  -1   7   68.15    2.46
   5  -1   7   67.31    2.34
   5  -1   7   70.57    2.44
   5  -1   7   66.55    2.81
   5  -1   7   67.73    2.62
  -4   1  -7   84.87    2.11
  -4   1  -7   94.13    2.85
  -4   1  -7   84.55    2.59
  -4   1  -7   84.93    2.60
   4  -1   7   84.66    2.43
   4  -1   7   86.25    2.92
   4  -1   7   88.25    2.59
   4  -1   7   90.13    2.66
   4  -1   7   88.67    2.92
   4  -1   7   88.76    2.75
  -3   1  -7    9.39    0.94
  -3   1  -7    7.90    0.74
  -3   1  -7    9.14    1.02
   3  -1   7    8.20    0.76
   3  -1   7    7.46    0.94
   3  -1   7    8.10    1.06
   3  -1   7    8.42    1.00
   3  -1   7    8.68    1.11
   3  -1   7    8.63    0.86
   3  -1   7    7.65    0.79
  -2   1  -7    1.82    0.76
  -2   1  -7    1.99    0.51
  -2   1  -7    2.18    0.50
   2  -1   7    1.46    0.52
   2  -1   7    1.94    0.52
   2  -1   7    1.70    0.72
   2  -1   7    0.52    0.82
   2  -1   7    2.18    0.50
   2  -1   7    1.41    0.74
   2  -1   7    1.42    0.84
  -1   1  -7    7.46    0.78
  -1   1  -7    7.72    0.63
  -1   1  -7    7.85    0.88
  -1   1  -7    7.80    0.63
  -1   1  -7    6.99    0.91
   1  -1   7    9.06    1.06
   1  -1   7    7.19    0.61
   1  -1   7    7.70    0.93
   1  -1   7    8.88    1.00
   1  -1   7    7.86    0.86
   1  -1   7    5.63    0.60
   1  -1   7    7.33    0.78
   0   1  -7   65.08    1.62
   0   1  -7   67.38    2.23
   0   1  -7   66.21    1.91
   0   1  -7   66.01    1.64
   0   1  -7   65.36    2.14
   0   1  -7   66.80    2.14
   0   1  -7   63.72    1.98
   0  -1   7   65.67    2.09
   0  -1   7   66.71    2.17
   0  -1   7   63.46    2.17
   0  -1   7   66.91    1.62
   0  -1   7   64.53    2.21
   0  -1   7   64.42    1.62
   1   1  -7    8.71    0.85
   1   1  -7    8.80    0.87
   1   1  -7    7.10    0.92
   1   1  -7    9.40    1.01
   1   1  -7    8.66    0.85
   1   1  -7    8.37    0.77
   1   1  -7    7.92    0.42
   1   1  -7    8.00    0.45
   1   1  -7   10.06    1.02
   1   1  -7    8.61    0.92
   1   1  -7    7.65    0.89
   1   1  -7    7.34    0.86
   1   1  -7    7.61    0.80
  -1  -1   7    8.13    0.41
  -1  -1   7    8.34    0.97
  -1  -1   7    7.67    0.84
  -1  -1   7    7.53    0.94
  -1  -1   7    7.77    0.96
  -1  -1   7    7.66    0.40
   2   1  -7    2.44    0.78
   2   1  -7    3.12    0.76
   2   1  -7    2.65    0.84
   2   1  -7    1.81    0.27
   2   1  -7    2.80    0.63
   2   1  -7    0.37    0.64
   2   1  -7    2.85    0.63
   2   1  -7    2.19    0.28
   2   1  -7    4.70    0.83
   2   1  -7    0.31    0.65
   2   1  -7    1.05    0.81
   2   1  -7    2.11    0.72
   2   1  -7    2.32    0.64
  -2  -1   7    2.21    0.77
  -2  -1   7    2.01    0.78
  -2  -1   7    1.37    0.71
  -2  -1   7    1.98    0.75
  -2  -1   7    2.00    0.26
  -2  -1   7    1.93    0.26
   3   1  -7    8.14    0.84
   3   1  -7    9.17    1.02
   3   1  -7    8.79    0.62
   3   1  -7    8.91    0.55
   3   1  -7    8.90    0.73
   3   1  -7    8.71    1.18
   3   1  -7    9.35    0.99
   3   1  -7    8.59    0.98
   3   1  -7    8.95    1.10
   3   1  -7   12.18    1.27
  -3  -1   7    7.39    0.57
  -3  -1   7   10.32    1.20
  -3  -1   7    8.17    0.99
  -3  -1   7    8.43    0.98
  -3  -1   7    8.10    0.59
  -3  -1   7    8.54    0.95
  -3  -1   7    9.44    1.15
   4   1  -7   85.48    2.19
   4   1  -7   85.23    2.59
   4   1  -7   85.09    2.50
   4   1  -7   85.54    2.23
   4   1  -7   75.99    2.69
   4   1  -7   86.16    2.97
   4   1  -7   86.72    2.52
  -4  -1   7   86.93    2.90
  -4  -1   7   89.97    2.74
  -4  -1   7   88.02    2.23
  -4  -1   7   87.35    2.75
  -4  -1   7   86.27    2.93
   5   1  -7   70.83    2.05
   5   1  -7   66.05    2.57
   5   1  -7   66.24    2.13
   5   1  -7   68.32    2.81
   5   1  -7   65.47    2.21
   5   1  -7   65.29    1.93
  -5  -1   7   67.36    1.99
  -5  -1   7   64.34    2.04
  -5  -1   7   63.70    2.43
  -5  -1   7   69.63    2.43
  -5  -1   7   70.02    2.81
  -5  -1   7   62.49    2.63
   6   1  -7   -0.32    0.63
   6   1  -7    0.96    0.61
   6   1  -7   -0.73    1.05
   6   1  -7    0.62    0.71
   6   1  -7    0.87    0.80
   6   1  -7    0.40    1.32
  -6  -1   7    1.88    1.07
  -6  -1   7   -0.17    1.25
  -6  -1   7    0.66    1.24
  -6  -1   7    0.66    0.90
  -6  -1   7    0.86    0.63
  -6  -1   7    0.46    0.80
   7   1  -7    9.58    1.67
   7   1  -7    6.94    0.98
   7   1  -7    6.32    0.88
  -7  -1   7    8.50    1.20
  -7  -1   7    8.46    1.70
  -7  -1   7    5.24    1.36
  -7  -1   7    8.36    1.78
  -7  -1   7    5.98    1.02
  -7  -1   7    5.68    1.08
   8   1  -7    1.13    0.99
   8   1  -7    0.04    1.71
   8   1  -7   -0.13    1.33
   8   1  -7    1.13    0.92
  -8  -1   7    2.01    1.42
  -8  -1   7    1.92    1.21
  -8  -1   7   -0.80    1.01
  -8  -1   7   -0.27    1.67
  -8  -1   7   -0.32    1.06
  -8  -1   7    0.21    1.78
   9   1  -7    0.69    1.16
   9   1  -7   -0.78    1.14
   9   1  -7    1.07    1.87
  -9  -1   7   -0.26    1.75
  -9  -1   7   -2.23    1.99
  -9  -1   7   -0.30    1.28
  -9  -1   7   -2.51    1.92
  -9  -1   7   -1.35    1.24
  -9  -1   7    0.37    1.30
  -9   1  -8    1.48    1.63
  -9   1  -8    0.10    1.58
  -9   1  -8   -0.05    1.85
   9  -1   8    0.22    1.87
   9  -1   8   -0.58    1.74
   9  -1   8   -1.97    2.20
  -8   1  -8   13.14    1.65
  -8   1  -8   15.26    1.80
  -8   1  -8   12.79    1.75
   8  -1   8   12.12    1.63
   8  -1   8   12.96    1.86
   8  -1   8   17.62    1.97
   8  -1   8   11.36    2.13
  -7   1  -8   16.23    1.65
  -7   1  -8   12.68    1.59
   7  -1   8   16.37    1.78
   7  -1   8   18.78    2.16
   7  -1   8   12.51    1.44
   7  -1   8   15.04    1.75
  -6   1  -8    0.87    0.99
  -6   1  -8    0.80    1.11
  -6   1  -8   -0.31    0.96
   6  -1   8   -0.42    1.02
   6  -1   8   -0.38    0.99
   6  -1   8    0.42    1.32
   6  -1   8    1.14    1.11
   6  -1   8    0.14    1.19
  -5   1  -8   14.62    1.31
  -5   1  -8   11.24    1.20
  -5   1  -8   13.73    1.38
   5  -1   8   12.74    1.21
   5  -1   8   13.12    1.28
   5  -1   8   11.89    1.22
   5  -1   8   15.52    1.29
   5  -1   8   14.16    1.57
   5  -1   8   14.35    1.58
  -4   1  -8    9.73    1.19
  -4   1  -8    7.13    0.87
  -4   1  -8    7.50    0.67
  -4   1  -8    7.30    0.89
   4  -1   8    8.38    1.32
   4  -1   8    9.15    0.94
   4  -1   8    9.90    1.34
   4  -1   8    7.68    0.98
   4  -1   8    6.32    0.81
   4  -1   8    8.20    1.14
   4  -1   8    7.07    1.19
  -3   1  -8   71.87    2.60
  -3   1  -8   75.04    2.24
  -3   1  -8   73.02    2.10
  -3   1  -8   73.82    2.25
   3  -1   8   74.14    2.23
   3  -1   8   74.11    2.57
   3  -1   8   76.93    2.66
   3  -1   8   75.12    2.71
   3  -1   8   74.20    2.70
   3  -1   8   75.90    2.19
   3  -1   8   78.74    2.30
  -2   1  -8    1.13    0.49
  -2   1  -8    1.88    0.62
  -2   1  -8    0.71    0.75
  -2   1  -8    1.26    0.74
  -2   1  -8    1.25    0.51
   2  -1   8   -0.84    0.86
   2  -1   8    0.45    0.82
   2  -1   8    1.06    0.85
   2  -1   8    1.02    0.46
   2  -1   8    0.67    0.53
   2  -1   8    1.80    0.93
   2  -1   8    0.38    0.56
  -1   1  -8   56.37    2.15
  -1   1  -8   57.42    1.59
  -1   1  -8   56.86    1.57
  -1   1  -8   56.17    1.80
  -1   1  -8   52.48    1.94
  -1   1  -8   54.90    2.01
   1  -1   8   58.28    2.29
   1  -1   8   55.52    1.56
   1  -1   8   54.07    2.11
   1  -1   8   55.13    2.16
   1  -1   8   55.34    2.01
   0   1  -8    0.10    0.64
   0   1  -8   -0.56    0.64
   0   1  -8   -0.35    0.29
   0   1  -8   -0.01    0.48
   0   1  -8    0.50    0.61
   0   1  -8   -0.75    0.66
   0   1  -8    0.05    0.27
   0   1  -8   -0.86    0.71
   0   1  -8   -0.30    0.54
   0   1  -8   -0.15    0.72
   0  -1   8   -0.04    0.68
   0  -1   8    0.41    0.83
   0  -1   8   -0.49    0.75
   0  -1   8   -0.25    0.26
   0  -1   8   -0.94    0.81
   0  -1   8    0.31    0.27
   1   1  -8   56.00    2.04
   1   1  -8   58.51    2.04
   1   1  -8   56.95    1.87
   1   1  -8   54.45    1.33
   1   1  -8   56.92    1.35
   1   1  -8   57.78    2.15
   1   1  -8   56.20    2.00
   1   1  -8   58.41    2.20
   1   1  -8   55.65    1.94
   1   1  -8   59.83    2.26
   1   1  -8   56.18    2.01
   1   1  -8   55.50    2.13
  -1  -1   8   57.15    2.20
  -1  -1   8   57.05    1.32
  -1  -1   8   56.57    2.13
  -1  -1   8   58.91    2.12
  -1  -1   8   55.31    1.31
  -1  -1   8   55.23    2.18
   2   1  -8    1.27    0.71
   2   1  -8    1.64    0.64
   2   1  -8    2.87    0.87
   2   1  -8    1.90    0.68
   2   1  -8    1.02    0.62
   2   1  -8   -0.41    0.86
   2   1  -8    1.00    0.75
   2   1  -8    1.04    0.21
   2   1  -8    1.50    0.81
   2   1  -8    1.09    0.22
   2   1  -8   -0.18    0.69
   2   1  -8    0.82    0.70
   2   1  -8    0.87    0.82
  -2  -1   8    1.26    0.20
  -2  -1   8    2.10    0.80
  -2  -1   8    0.46    0.77
  -2  -1   8    0.43    0.81
  -2  -1   8    0.66    0.19
  -2  -1   8    1.64    0.84
   3   1  -8   72.29    2.05
   3   1  -8   59.18    2.47
   3   1  -8   76.05    1.80
   3   1  -8   75.08    2.66
   3   1  -8   74.52    2.62
   3   1  -8   77.73    2.40
   3   1  -8   75.85    2.60
   3   1  -8   74.95    2.44
   3   1  -8   80.55    2.88
   3   1  -8   74.22    1.81
   3   1  -8   74.91    2.42
   3   1  -8   71.46    2.34
  -3  -1   8   71.77    2.58
  -3  -1   8   75.68    2.82
  -3  -1   8   75.35    2.54
  -3  -1   8   71.86    1.78
  -3  -1   8   74.58    2.55
  -3  -1   8   73.28    1.78
   4   1  -8    8.30    1.29
   4   1  -8    7.72    0.91
   4   1  -8    7.23    0.62
   4   1  -8    9.86    1.06
   4   1  -8    9.69    1.29
   4   1  -8    6.66    0.64
   4   1  -8    8.00    0.76
   4   1  -8    8.23    1.23
   4   1  -8    9.98    1.20
   4   1  -8    8.24    0.97
  -4  -1   8    7.13    1.32
  -4  -1   8    6.40    0.69
  -4  -1   8    6.87    0.69
  -4  -1   8    6.32    1.10
  -4  -1   8    7.31    1.29
  -4  -1   8    9.02    1.17
   5   1  -8   13.56    1.26
   5   1  -8   11.31    0.88
   5   1  -8   15.24    1.41
   5   1  -8   12.95    1.47
   5   1  -8   12.53    1.03
   5   1  -8   12.92    1.31
  -5  -1   8   12.79    1.36
  -5  -1   8   15.59    1.65
  -5  -1   8   14.44    1.71
  -5  -1   8   10.91    0.97
  -5  -1   8   12.67    1.63
   6   1  -8    1.37    1.34
   6   1  -8   -0.09    0.66
   6   1  -8    0.56    0.88
   6   1  -8    0.20    0.54
  -6  -1   8   -0.19    0.94
  -6  -1   8    0.15    0.65
  -6  -1   8   -0.34    1.11
  -6  -1   8    0.68    1.48
  -6  -1   8   -0.44    1.33
  -6  -1   8    0.88    0.81
   7   1  -8   14.85    1.30
   7   1  -8   18.71    1.87
   7   1  -8   17.96    2.14
   7   1  -8   15.81    1.66
   7   1  -8   15.74    1.51
   7   1  -8   14.60    1.92
  -7  -1   8   16.23    1.57
  -7  -1   8   16.96    2.13
  -7  -1   8   14.34    1.75
  -7  -1   8   15.26    2.07
  -7  -1   8   16.02    1.62
   8   1  -8   12.71    1.80
   8   1  -8   13.46    2.03
   8   1  -8    9.81    2.18
   8   1  -8   12.21    1.19
   8   1  -8   11.60    1.30
   8   1  -8   13.30    1.44
  -8  -1   8   11.14    1.57
  -8  -1   8   12.34    1.85
  -8  -1   8   12.11    1.33
  -8  -1   8   15.90    2.26
  -8  -1   8   14.28    2.41
  -8  -1   8   13.98    1.43
   9   1  -8   -0.61    1.49
   9   1  -8    0.93    1.41
   9   1  -8   -0.81    1.16
  -9  -1   8    0.04    1.94
  -9  -1   8   -0.14    1.24
  -9  -1   8    0.05    2.14
  -9  -1   8    0.34    1.18
  -9  -1   8    1.70    2.28
  -9  -1   8    1.41    1.46
  -8   1  -9    8.45    1.82
  -8   1  -9    4.62    1.66
  -8   1  -9    3.50    1.58
   8  -1   9    4.36    1.74
   8  -1   9    1.17    1.75
   8  -1   9    4.49    2.06
  -7   1  -9    3.84    1.51
  -7   1  -9    3.41    1.33
  -7   1  -9    1.14    1.23
   7  -1   9    6.22    1.80
   7  -1   9    3.10    1.70
   7  -1   9    4.11    1.47
   7  -1   9    3.45    1.30
  -6   1  -9   11.40    1.42
  -6   1  -9   11.18    1.44
   6  -1   9   11.22    1.45
   6  -1   9   11.81    1.31
   6  -1   9   11.42    1.23
   6  -1   9   13.44    1.86
   6  -1   9   10.02    1.82
  -5   1  -9   -0.38    1.03
  -5   1  -9   -0.86    0.81
  -5   1  -9   -0.65    0.84
   5  -1   9   -0.32    1.02
   5  -1   9    1.33    1.22
   5  -1   9    2.42    1.32
   5  -1   9   -0.51    0.79
   5  -1   9    0.77    0.97
   5  -1   9    0.11    1.27
  -4   1  -9   60.00    1.76
  -4   1  -9   63.09    2.22
  -4   1  -9   59.60    2.17
  -4   1  -9   58.27    2.59
   4  -1   9   50.57    2.73
   4  -1   9   62.10    2.66
   4  -1   9   67.03    2.64
   4  -1   9   66.02    2.88
   4  -1   9   64.47    2.28
   4  -1   9   62.70    2.19
   4  -1   9   62.06    2.10
  -3   1  -9    1.27    0.64
  -3   1  -9    1.64    0.65
  -3   1  -9    1.44    0.99
  -3   1  -9    1.51    0.61
   3  -1   9    1.65    1.07
   3  -1   9    1.12    0.68
   3  -1   9    2.38    1.11
   3  -1   9    0.44    1.09
   3  -1   9    1.61    0.66
   3  -1   9    0.84    0.69
   3  -1   9    2.72    1.17
  -2   1  -9   -1.21    0.76
  -2   1  -9   -0.30    0.50
  -2   1  -9   -0.33    0.51
  -2   1  -9   -0.74    0.63
  -2   1  -9   -0.12    0.88
   2  -1   9   -0.31    0.92
   2  -1   9   -0.79    0.60
   2  -1   9   -0.44    0.90
   2  -1   9   -0.78    0.54
   2  -1   9   -0.62    0.46
   2  -1   9   -0.20    1.00
   2  -1   9    1.14    1.05
  -1   1  -9    4.01    0.50
  -1   1  -9    3.06    0.70
  -1   1  -9    3.91    0.92
  -1   1  -9    2.49    0.85
  -1   1  -9    2.51    0.92
  -1   1  -9    3.39    0.50
   1  -1   9    1.38    1.07
   1  -1   9    2.85    1.04
   1  -1   9    3.67    1.07
   1  -1   9    3.02    0.47
   1  -1   9    4.14    0.99
   0   1  -9   46.03    1.69
   0   1  -9   46.34    1.24
   0   1  -9   45.92    1.92
   0   1  -9   45.11    1.99
   0   1  -9   43.57    1.99
   0   1  -9   45.27    1.82
   0   1  -9   49.09    2.19
   0   1  -9   46.55    2.06
   0   1  -9   47.09    1.28
   0   1  -9   48.12    2.10
   0  -1   9   44.54    2.09
   0  -1   9   47.91    2.03
   0  -1   9   46.34    1.23
   0  -1   9   45.71    1.23
   0  -1   9   44.72    2.07
   0  -1   9   47.33    2.08
   1   1  -9    2.17    0.93
   1   1  -9    1.94    0.89
   1   1  -9    2.92    0.87
   1   1  -9    2.91    0.84
   1   1  -9    2.94    0.75
   1   1  -9    3.43    0.83
   1   1  -9    3.29    0.85
   1   1  -9    3.32    1.01
   1   1  -9    1.88    0.91
   1   1  -9    2.16    0.82
  -1  -1   9    1.16    0.96
  -1  -1   9    1.95    0.94
  -1  -1   9    3.98    1.08
   2   1  -9   -0.19    0.91
   2   1  -9   -0.26    0.77
   2   1  -9   -0.04    0.85
   2   1  -9   -0.61    0.66
   2   1  -9   -1.23    0.97
   2   1  -9    0.33    0.92
   2   1  -9   -0.22    0.66
   2   1  -9    1.61    0.88
   2   1  -9    0.64    0.73
   2   1  -9   -0.99    0.83
   2   1  -9   -0.66    0.82
  -2  -1   9   -0.04    0.91
  -2  -1   9   -1.60    0.92
  -2  -1   9    1.07    0.91
   3   1  -9    1.11    0.85
   3   1  -9    1.84    0.23
   3   1  -9    4.03    0.88
   3   1  -9    2.10    0.85
   3   1  -9    1.39    0.67
   3   1  -9    0.02    0.91
   3   1  -9    2.35    0.99
   3   1  -9    2.03    0.23
   3   1  -9    2.73    1.20
   3   1  -9    1.29    0.85
  -3  -1   9    1.61    0.96
  -3  -1   9    2.00    1.03
  -3  -1   9    1.39    0.99
   4   1  -9   60.89    2.26
   4   1  -9   60.14    1.60
   4   1  -9   59.68    1.69
   4   1  -9   62.83    1.60
   4   1  -9   60.16    2.27
   4   1  -9   65.20    2.56
   4   1  -9   46.68    2.60
   4   1  -9   66.03    2.43
  -4  -1   9   61.41    2.56
  -4  -1   9   59.46    1.58
  -4  -1   9   61.10    1.57
  -4  -1   9   62.07    2.89
  -4  -1   9   52.54    2.52
   5   1  -9    0.75    1.28
   5   1  -9   -0.11    0.98
   5   1  -9   -0.67    0.92
   5   1  -9   -0.78    0.80
   5   1  -9   -0.16    0.51
  -5  -1   9    0.66    1.31
  -5  -1   9    0.75    0.51
  -5  -1   9   -0.58    0.45
  -5  -1   9   -0.35    1.01
  -5  -1   9    1.52    1.19
  -5  -1   9    0.41    1.31
   6   1  -9   11.68    1.38
   6   1  -9    9.90    0.83
   6   1  -9    7.63    1.52
   6   1  -9   11.39    1.89
   6   1  -9    9.90    0.94
   6   1  -9   13.14    1.61
   6   1  -9    8.72    1.20
  -6  -1   9    8.34    1.47
  -6  -1   9   11.19    1.89
  -6  -1   9   10.36    0.90
  -6  -1   9   11.09    1.90
  -6  -1   9   13.03    1.57
   7   1  -9    4.74    1.86
   7   1  -9    3.20    1.18
   7   1  -9    2.86    0.75
   7   1  -9    2.78    0.84
   7   1  -9    3.93    1.63
   7   1  -9    2.60    1.52
   7   1  -9    2.79    1.36
  -7  -1   9    2.97    1.00
  -7  -1   9    3.78    1.56
  -7  -1   9    4.44    1.86
  -7  -1   9    3.44    1.35
  -7  -1   9    4.57    2.06
   8   1  -9    3.64    0.89
   8   1  -9    2.95    1.68
   8   1  -9    2.19    1.28
   8   1  -9    2.81    1.03
  -8  -1   9    6.07    1.56
  -8  -1   9    5.45    1.96
  -8  -1   9    5.23    2.16
  -8  -1   9    4.48    2.15
  -8  -1   9    4.36    1.12
  -8  -1   9    5.01    1.11
  -8   1 -10    2.15    1.61
  -8   1 -10   -4.02    1.81
  -8   1 -10   -1.77    1.70
   8  -1  10    1.44    1.33
   8  -1  10    3.39    2.22
   8  -1  10   -0.99    1.77
   8  -1  10    3.24    2.14
   8  -1  10    2.14    2.15
  -7   1 -10    9.57    1.62
  -7   1 -10   10.64    1.61
  -7   1 -10    7.68    1.82
   7  -1  10    7.59    1.94
   7  -1  10    8.44    1.33
   7  -1  10    8.91    2.31
   7  -1  10    8.45    1.67
   7  -1  10   11.57    2.07
   7  -1  10    8.05    1.43
  -6   1 -10    2.06    1.13
  -6   1 -10    2.08    1.34
  -6   1 -10    0.22    1.14
   6  -1  10    1.28    1.60
   6  -1  10    1.75    1.64
   6  -1  10    0.60    1.08
   6  -1  10    2.32    1.75
   6  -1  10    1.64    1.24
   6  -1  10    0.23    1.00
  -5   1 -10   12.82    1.33
  -5   1 -10   11.35    1.59
  -5   1 -10   14.68    1.38
   5  -1  10   11.03    1.32
   5  -1  10   16.95    1.98
   5  -1  10   13.17    1.66
   5  -1  10   14.46    1.80
   5  -1  10   14.26    1.49
   5  -1  10   12.16    1.27
   5  -1  10   13.92    1.86
  -4   1 -10    0.18    0.54
  -4   1 -10   -1.37    0.70
  -4   1 -10   -0.20    0.78
   4  -1  10    1.07    0.87
   4  -1  10   -0.76    1.20
   4  -1  10   -0.46    1.20
   4  -1  10    0.90    1.30
   4  -1  10    1.46    1.16
   4  -1  10    1.15    0.80
   4  -1  10    0.22    0.78
  -3   1 -10   15.11    1.20
  -3   1 -10   15.78    1.28
  -3   1 -10   13.59    1.25
   3  -1  10   16.21    1.21
   3  -1  10   13.89    1.60
   3  -1  10   17.17    1.80
   3  -1  10   19.04    1.77
   3  -1  10   15.79    1.33
   3  -1  10   15.56    1.36
   3  -1  10   15.16    1.70
  -2   1 -10    1.08    0.55
  -2   1 -10    1.24    0.57
  -2   1 -10    1.35    1.00
  -2   1 -10    0.43    0.83
  -2   1 -10    0.38    0.79
  -2   1 -10    0.71    0.97
   2  -1  10    1.59    0.61
   2  -1  10    1.10    0.54
   2  -1  10    0.01    1.06
   2  -1  10    3.75    0.83
   2  -1  10    1.07    1.10
   2  -1  10    1.97    1.24
   2  -1  10    2.53    1.19
  -1   1 -10   23.07    1.44
  -1   1 -10   18.23    1.54
  -1   1 -10   22.80    1.66
  -1   1 -10   22.45    0.98
  -1   1 -10   19.88    1.86
  -1   1 -10   21.35    1.02
  -1   1 -10   20.50    1.76
   1  -1  10   21.76    1.83
   1  -1  10   22.03    0.97
   1  -1  10   22.77    1.98
   1  -1  10   21.30    0.97
   1  -1  10   23.86    1.91
   1  -1  10   22.15    1.82
   0   1 -10    0.56    0.76
   0   1 -10    0.96    0.99
   0   1 -10   -0.28    0.92
   0   1 -10   -0.01    0.78
   0   1 -10   -0.20    0.31
   0   1 -10    0.47    0.74
   0   1 -10    0.16    1.02
   0   1 -10    0.01    0.29
   0   1 -10    0.65    0.84
   0  -1  10    0.37    1.07
   0  -1  10    0.06    0.26
   0  -1  10    1.13    0.95
   0  -1  10   -0.21    1.07
   0  -1  10   -0.05    1.07
   0  -1  10    0.18    0.27
   1   1 -10   22.76    1.47
   1   1 -10   15.57    1.53
   1   1 -10   21.96    1.69
   1   1 -10   20.99    1.74
   1   1 -10   23.25    1.84
   1   1 -10   20.85    1.74
  -1  -1  10   20.48    1.95
  -1  -1  10   21.90    1.96
   2   1 -10    0.20    0.85
   2   1 -10    0.21    1.14
   2   1 -10    1.77    0.85
   2   1 -10    1.27    0.92
   2   1 -10    2.34    0.88
   2   1 -10    1.86    1.03
   2   1 -10    1.11    0.80
   2   1 -10    1.55    0.87
   2   1 -10    1.79    1.05
  -2  -1  10    0.70    1.15
  -2  -1  10    1.79    1.07
   3   1 -10   17.63    1.66
   3   1 -10   16.61    1.63
   3   1 -10   16.60    1.28
   3   1 -10   19.26    1.61
   3   1 -10   17.50    1.84
   3   1 -10   16.59    1.54
  -3  -1  10   15.62    1.59
  -3  -1  10   15.07    1.55
   4   1 -10    0.23    0.92
   4   1 -10    0.41    1.08
   4   1 -10    0.57    0.96
   4   1 -10    0.54    0.92
   4   1 -10    1.34    1.41
   4   1 -10   -0.38    0.55
  -4  -1  10    0.15    1.17
  -4  -1  10   -0.90    1.13
   5   1 -10   13.48    0.83
   5   1 -10   17.35    1.84
   5   1 -10   13.01    1.64
   5   1 -10   13.11    2.02
   5   1 -10   13.15    0.84
   5   1 -10   15.89    1.70
   5   1 -10   11.96    1.43
   5   1 -10   12.87    1.32
  -5  -1  10   15.12    1.64
  -5  -1  10   14.91    2.06
  -5  -1  10   12.72    0.79
  -5  -1  10   12.18    0.79
  -5  -1  10   14.19    1.69
   6   1 -10    1.14    1.51
   6   1 -10    2.16    1.46
   6   1 -10    1.35    0.65
   6   1 -10    1.04    1.23
   6   1 -10    0.45    1.66
   6   1 -10    0.84    1.11
   6   1 -10    0.63    0.58
   6   1 -10    1.14    1.38
  -6  -1  10    2.45    1.74
  -6  -1  10   -0.66    1.67
  -6  -1  10    0.29    1.34
  -6  -1  10    1.56    1.47
  -6  -1  10    1.03    0.61
  -6  -1  10   -0.70    0.52
   7   1 -10    7.89    1.39
   7   1 -10    9.17    1.65
   7   1 -10    6.34    0.88
   7   1 -10    6.09    1.65
   7   1 -10    9.51    1.03
  -7  -1  10    7.70    2.14
  -7  -1  10    5.94    1.77
  -7  -1  10    8.91    2.27
  -7  -1  10    8.12    1.65
   8   1 -10    1.58    1.73
   8   1 -10   -0.51    1.39
   8   1 -10    0.66    0.99
  -8  -1  10    0.31    2.35
  -8  -1  10    0.25    1.03
  -8  -1  10    1.88    2.24
  -8  -1  10    2.01    1.64
  -8  -1  10    4.00    1.99
  -7   1 -11    0.70    0.90
  -7   1 -11    1.24    1.44
  -7   1 -11   -2.11    1.68
  -7   1 -11   -0.47    1.47
   7  -1  11    1.83    2.04
   7  -1  11    7.92    2.20
   7  -1  11   -3.55    1.98
   7  -1  11   -3.50    1.46
   7  -1  11    0.03    1.24
  -6   1 -11   -0.08    1.15
  -6   1 -11   -1.88    1.50
  -6   1 -11   -0.18    1.25
  -6   1 -11   -0.73    0.86
   6  -1  11   -0.80    1.04
   6  -1  11    1.94    1.22
   6  -1  11    0.33    1.41
   6  -1  11    0.80    1.79
   6  -1  11    1.50    1.78
   6  -1  11    0.20    1.75
  -5   1 -11   19.28    2.04
  -5   1 -11   21.68    1.82
  -5   1 -11   22.33    1.64
  -5   1 -11   20.37    1.87
   5  -1  11   21.22    1.76
   5  -1  11   21.04    2.32
   5  -1  11   18.79    2.03
   5  -1  11   20.59    2.19
   5  -1  11   17.75    1.80
   5  -1  11   22.83    2.19
  -4   1 -11   17.64    1.19
  -4   1 -11   16.83    1.89
  -4   1 -11   19.43    1.55
  -4   1 -11   23.66    1.59
  -4   1 -11   21.37    1.64
  -4   1 -11   19.42    2.08
   4  -1  11   21.51    1.74
   4  -1  11   17.20    2.00
   4  -1  11   17.82    1.62
   4  -1  11   20.66    2.14
   4  -1  11   20.94    2.12
   4  -1  11   20.50    2.00
  -3   1 -11   -0.33    1.10
  -3   1 -11   -0.15    1.26
  -3   1 -11    1.95    0.74
  -3   1 -11    1.14    0.80
  -3   1 -11    3.04    0.97
  -3   1 -11    0.81    0.72
   3  -1  11    0.66    0.78
   3  -1  11    0.91    0.86
   3  -1  11    0.30    1.27
   3  -1  11    1.02    1.33
   3  -1  11    1.32    0.71
   3  -1  11    1.39    1.32
   3  -1  11    1.21    1.36
  -2   1 -11    7.71    1.38
  -2   1 -11    6.73    0.75
  -2   1 -11    7.44    0.78
  -2   1 -11    7.34    1.38
  -2   1 -11    6.28    1.13
  -2   1 -11    8.13    1.16
   2  -1  11    5.33    1.43
   2  -1  11    7.08    1.42
   2  -1  11    5.72    0.73
   2  -1  11    7.64    1.59
   2  -1  11    7.03    1.29
  -1   1 -11   32.82    1.97
  -1   1 -11   30.73    2.22
  -1   1 -11   38.54    1.82
  -1   1 -11   35.13    1.26
  -1   1 -11   33.58    2.01
  -1   1 -11   34.42    1.20
   1  -1  11   34.55    1.20
   1  -1  11   33.61    2.20
   1  -1  11   38.23    2.58
   1  -1  11   33.24    2.39
   1  -1  11   38.55    2.28
   1  -1  11   33.98    1.18
   0   1 -11   80.54    2.89
   0   1 -11   86.13    3.23
   0   1 -11   84.87    3.03
   0   1 -11   86.80    2.79
   0   1 -11   88.91    3.18
   0  -1  11   90.16    3.40
   0  -1  11   90.28    3.22
   0  -1  11   94.20    3.34
   0  -1  11   90.22    3.47
   1   1 -11   34.20    2.04
   1   1 -11   35.57    2.24
   1   1 -11   33.54    1.84
   1   1 -11   36.08    2.34
   1   1 -11   34.34    2.24
   1   1 -11   32.08    2.10
  -1  -1  11   36.54    2.41
  -1  -1  11   35.11    2.44
   2   1 -11    6.07    1.17
   2   1 -11    6.44    1.19
   2   1 -11    7.99    1.25
   2   1 -11    7.42    1.15
   2   1 -11    6.60    1.07
   2   1 -11    7.50    1.34
   2   1 -11    8.62    1.38
   2   1 -11    4.69    1.38
   3   1 -11    2.58    0.83
   3   1 -11    1.05    0.99
   3   1 -11    0.51    1.10
   3   1 -11   -2.12    1.30
   3   1 -11   -0.61    1.19
   3   1 -11    1.00    1.05
   3   1 -11   -2.15    1.37
   3   1 -11    1.55    1.25
   3   1 -11    1.67    1.10
   4   1 -11   16.99    2.03
   4   1 -11   18.62    1.82
   4   1 -11   19.42    1.80
   4   1 -11   16.53    1.76
   4   1 -11   21.74    2.41
   4   1 -11   18.60    1.88
   4   1 -11   18.64    1.85
   4   1 -11   15.52    1.23
  -4  -1  11   20.71    2.19
  -4  -1  11   20.90    1.97
   5   1 -11   18.68    1.96
   5   1 -11   22.82    2.18
   5   1 -11   18.87    2.10
   5   1 -11   23.97    2.07
   5   1 -11   20.29    2.04
   5   1 -11   19.42    2.27
  -5  -1  11   24.75    2.16
  -5  -1  11   22.53    2.08
   6   1 -11    0.11    0.45
   6   1 -11    2.14    1.58
   6   1 -11    2.12    2.15
   6   1 -11   -1.46    1.34
   6   1 -11   -2.01    1.20
   6   1 -11    0.55    0.52
  -6  -1  11    0.16    0.41
  -6  -1  11    1.60    1.70
  -6  -1  11   -1.38    1.89
  -6  -1  11    1.07    1.54
  -6  -1  11    1.01    0.45
   7   1 -11    1.51    0.73
   7   1 -11    2.48    1.42
   7   1 -11    1.96    1.63
   7   1 -11    0.01    0.73
  -7  -1  11    0.46    1.65
  -7  -1  11   -0.61    2.29
  -7  -1  11   -1.19    1.85
  -6   1 -12    5.34    1.40
  -6   1 -12    7.52    1.15
  -6   1 -12    7.95    1.51
   6  -1  12    4.65    2.30
   6  -1  12   10.35    2.54
   6  -1  12    6.14    2.26
   6  -1  12    8.25    1.37
   6  -1  12    7.02    1.54
  -5   1 -12    3.09    1.13
  -5   1 -12    1.68    1.08
  -5   1 -12    2.96    1.22
  -5   1 -12    1.61    1.46
  -5   1 -12    2.87    1.68
   5  -1  12   -1.85    1.85
   5  -1  12   -0.48    1.15
   5  -1  12    0.95    1.75
   5  -1  12    1.49    1.15
   5  -1  12    3.90    2.04
   5  -1  12    1.17    1.11
  -4   1 -12    0.72    0.89
  -4   1 -12   -0.84    1.00
  -4   1 -12    3.48    1.58
  -4   1 -12   -1.02    1.36
  -4   1 -12    0.42    0.76
  -4   1 -12    1.32    0.99
   4  -1  12   -0.74    1.69
   4  -1  12   -0.64    1.76
   4  -1  12    0.98    0.88
   4  -1  12    0.59    1.57
   4  -1  12    0.74    1.05
   4  -1  12    0.74    1.02
  -3   1 -12    4.28    1.50
  -3   1 -12    5.57    0.85
  -3   1 -12    5.32    1.44
  -3   1 -12    5.70    1.03
  -3   1 -12    5.50    0.86
  -3   1 -12    5.30    1.16
   3  -1  12    2.50    1.59
   3  -1  12    4.73    0.90
   3  -1  12    6.06    0.97
   3  -1  12    6.23    1.60
   3  -1  12    9.28    2.00
  -2   1 -12   20.43    1.20
  -2   1 -12   23.80    2.06
  -2   1 -12   19.35    1.88
  -2   1 -12   18.90    1.88
  -2   1 -12   22.16    2.08
  -2   1 -12   17.17    1.90
  -2   1 -12   22.27    1.24
   2  -1  12   21.51    1.21
   2  -1  12   24.97    2.11
   2  -1  12   20.81    1.23
   2  -1  12   25.31    2.56
   2  -1  12   23.93    2.57
   2  -1  12   17.16    2.02
  -1   1 -12    8.68    1.64
  -1   1 -12    7.27    1.41
  -1   1 -12    7.86    0.79
  -1   1 -12    6.96    1.13
  -1   1 -12    7.13    1.49
  -1   1 -12    7.79    1.37
  -1   1 -12    7.73    1.50
  -1   1 -12    8.71    1.41
   1  -1  12    5.89    0.66
   1  -1  12    7.37    0.69
   1  -1  12    4.98    1.58
   1  -1  12    7.17    1.69
   1  -1  12    8.95    1.58
   1  -1  12    9.26    1.67
   0   1 -12    0.69    1.27
   0   1 -12   -0.94    1.08
   0   1 -12   -0.36    1.23
   0   1 -12    1.11    1.37
   0   1 -12    0.27    1.25
   0   1 -12    0.56    1.20
   0   1 -12   -0.34    1.02
   0  -1  12   -1.14    1.25
   0  -1  12   -0.50    1.35
   0  -1  12   -0.73    1.48
   0  -1  12    1.85    1.36
   1   1 -12    6.72    1.36
   1   1 -12    8.04    1.60
   1   1 -12    6.40    1.29
   1   1 -12    6.13    1.51
   1   1 -12    7.62    1.24
   1   1 -12   10.14    1.43
   1   1 -12    7.69    1.53
   1   1 -12    9.70    1.54
   1   1 -12    7.48    1.43
   2   1 -12   18.98    1.73
   2   1 -12   20.37    2.13
   2   1 -12   26.54    2.11
   2   1 -12   20.20    2.16
   2   1 -12   18.80    1.87
   2   1 -12   25.41    1.90
   2   1 -12   19.04    1.77
   2   1 -12   18.72    1.80
   2   1 -12   23.20    2.49
   3   1 -12    7.77    1.64
   3   1 -12    6.83    1.50
   3   1 -12    4.86    1.35
   3   1 -12    6.62    1.09
   3   1 -12    4.25    1.33
   3   1 -12    4.01    1.41
   3   1 -12    4.42    1.70
   3   1 -12    7.94    1.79
   3   1 -12    5.55    1.28
   4   1 -12   -1.84    1.63
   4   1 -12    0.56    1.30
   4   1 -12    0.95    1.28
   4   1 -12    2.57    1.45
   4   1 -12    3.37    1.49
   4   1 -12    1.02    1.27
   4   1 -12   -1.07    0.72
   4   1 -12   -2.79    1.66
   5   1 -12    0.65    1.61
   5   1 -12    2.54    1.44
   5   1 -12   -0.04    1.57
   5   1 -12    2.68    1.37
  -5  -1  12    0.35    1.62
  -5  -1  12   -0.49    1.55
   6   1 -12    6.67    1.82
   6   1 -12    6.00    1.68
  -6  -1  12    6.32    1.90
  -6  -1  12    8.06    2.10
  -5   1 -13    8.66    1.49
   5  -1  13    7.02    2.10
   5  -1  13    9.62    1.42
   5  -1  13   11.31    2.47
   5  -1  13    8.72    2.51
   5  -1  13    6.03    1.30
  -4   1 -13   13.23    1.42
  -4   1 -13   10.54    1.52
  -4   1 -13   10.66    1.24
   4  -1  13   10.66    1.19
   4  -1  13   10.68    2.20
   4  -1  13    9.86    2.29
   4  -1  13   12.30    1.21
   4  -1  13    6.23    2.13
  -3   1 -13    7.82    1.26
  -3   1 -13    7.26    1.00
  -3   1 -13    8.86    1.50
  -3   1 -13    4.74    1.65
  -3   1 -13    6.04    1.89
   3  -1  13   10.44    1.98
   3  -1  13    8.87    2.04
   3  -1  13    6.14    2.04
  -2   1 -13   -0.63    1.39
  -2   1 -13    0.00    1.62
  -2   1 -13    1.50    1.25
  -2   1 -13   -0.33    0.71
  -2   1 -13    0.30    1.61
  -2   1 -13   -0.30    1.27
  -2   1 -13   -1.05    1.51
   2  -1  13    0.31    0.55
   2  -1  13    1.55    0.61
   2  -1  13   -0.16    1.56
   2  -1  13    2.16    1.90
   2  -1  13    0.17    1.73
  -1   1 -13    0.10    1.44
  -1   1 -13   -1.51    1.56
  -1   1 -13    1.36    1.57
  -1   1 -13   -1.08    1.58
  -1   1 -13    1.61    1.27
  -1   1 -13    1.13    1.40
   1  -1  13   -1.80    1.46
   1  -1  13   -1.28    1.52
   1  -1  13   -0.51    1.80
   0   1 -13   24.41    2.40
   0   1 -13   19.86    2.27
   0   1 -13   21.24    2.45
   0   1 -13   18.97    2.02
   0   1 -13   19.08    2.04
   0   1 -13   22.73    2.26
   0   1 -13   24.66    2.21
   0  -1  13   22.01    2.26
   0  -1  13   22.26    2.29
   1   1 -13   -0.66    1.25
   1   1 -13   -0.83    1.59
   1   1 -13    4.25    1.73
   1   1 -13   -0.20    1.56
   1   1 -13   -2.19    1.38
   1   1 -13    3.30    1.50
   1   1 -13   -0.71    1.32
   1   1 -13    2.03    1.34
   1   1 -13    0.33    1.15
   2   1 -13   -0.59    1.54
   2   1 -13    1.16    1.22
   2   1 -13    2.35    1.75
   2   1 -13    1.63    1.51
   2   1 -13   -0.43    1.74
   2   1 -13    2.30    1.70
   2   1 -13    1.03    1.14
   2   1 -13    3.86    1.47
   2   1 -13    2.80    1.52
   3   1 -13    6.89    1.23
   3   1 -13    3.23    2.45
   3   1 -13    6.88    1.67
   3   1 -13    6.01    1.74
   3   1 -13    9.85    1.66
   3   1 -13    8.56    1.55
   3   1 -13    4.19    1.98
   4   1 -13    9.90    1.85
   4   1 -13   12.40    1.84
   4   1 -13    5.07    1.86
   4   1 -13   10.16    1.16
   4   1 -13   11.24    1.84
   5   1 -13    4.46    1.67
   5   1 -13    1.49    1.75
  -3   1 -14    0.84    1.25
  -3   1 -14   -0.24    0.81
  -3   1 -14   -0.79    1.52
   3  -1  14    1.04    2.31
   3  -1  14   -1.51    0.81
   3  -1  14    1.54    1.89
   3  -1  14    2.34    2.29
  -2   1 -14   12.97    1.76
  -2   1 -14   13.07    0.99
  -2   1 -14   13.41    1.86
  -2   1 -14   13.42    1.03
   2  -1  14   14.58    2.18
   2  -1  14   12.85    2.39
   2  -1  14   12.57    0.84
   2  -1  14    9.68    0.70
   2  -1  14   13.84    2.30
  -1   1 -14    0.85    1.55
  -1   1 -14    2.70    1.62
   1  -1  14   -0.20    1.85
   1  -1  14    0.39    1.96
   1  -1  14    0.68    1.98
   0   1 -14    0.36    1.48
   0   1 -14    1.65    1.73
   0   1 -14   -2.61    1.64
   0   1 -14   -0.77    1.52
   1   1 -14    0.34    1.64
   1   1 -14    1.76    1.37
   1   1 -14   -1.40    1.49
   1   1 -14    1.84    1.91
   1   1 -14   -0.76    1.38
   2   1 -14   13.51    1.70
   2   1 -14   13.20    2.14
   2   1 -14   11.26    1.81
   2   1 -14   14.21    2.44
   3   1 -14    1.31    1.32
   3   1 -14    4.24    1.71
   3  -2 -14    8.10    2.07
   3  -2 -14    5.80    1.56
   3  -2 -14    4.55    1.97
   2  -2 -14    1.73    1.72
   2  -2 -14   -1.23    1.79
   2  -2 -14    5.38    2.22
   2  -2 -14    1.99    1.75
   2  -2 -14   -0.85    1.42
   1  -2 -14    1.51    1.51
   1  -2 -14    1.67    1.70
   1  -2 -14   -0.21    1.65
   1  -2 -14    0.97    1.89
   0  -2 -14    5.10    1.69
   0  -2 -14    1.71    1.86
   0  -2 -14    1.39    1.63
   0  -2 -14    1.72    1.63
  -1  -2 -14    0.68    1.94
  -1  -2 -14   -0.08    1.50
  -1  -2 -14    1.05    1.58
  -1  -2 -14    2.09    1.75
   2   2  14    0.45    2.16
   2   2  14   -3.57    1.82
  -2  -2 -14   -1.05    2.49
  -2  -2 -14    0.60    1.48
  -2  -2 -14   -1.28    1.96
  -2  -2 -14   -1.61    1.34
   3   2  14   10.58    2.40
   3   2  14    5.85    0.91
   3   2  14    6.21    2.26
  -3  -2 -14    4.16    2.36
  -3  -2 -14    6.18    1.80
  -3  -2 -14    8.63    0.85
  -3  -2 -14    4.32    1.54
   5  -2 -13   -2.06    1.80
   5  -2 -13    4.50    1.95
   5  -2 -13   -1.57    1.85
   4  -2 -13   -3.52    1.60
   4  -2 -13   -0.45    1.67
   4  -2 -13    1.85    1.06
   4  -2 -13    0.72    1.84
   4  -2 -13   -2.62    1.77
   3  -2 -13    5.75    1.72
   3  -2 -13    4.91    1.84
   3  -2 -13    2.10    1.55
   3  -2 -13    3.49    1.69
   3  -2 -13    3.53    1.54
   3  -2 -13    4.24    1.96
   3  -2 -13    5.60    1.86
   3  -2 -13    1.18    1.62
   3  -2 -13    4.74    1.59
   3  -2 -13    3.19    1.30
   3  -2 -13    2.87    1.47
   2  -2 -13    2.85    1.80
   2  -2 -13    7.00    1.64
   2  -2 -13   10.96    1.82
   2  -2 -13    7.67    1.63
   2  -2 -13    6.63    1.38
   2  -2 -13    7.71    1.78
   2  -2 -13    6.43    1.61
   2  -2 -13    2.91    1.57
   2  -2 -13    7.42    1.60
   2  -2 -13    4.35    1.64
   2  -2 -13    5.60    1.78
   2  -2 -13    7.15    1.72
   1  -2 -13    3.94    1.51
   1  -2 -13    4.46    1.62
   1  -2 -13    2.63    1.42
   1  -2 -13    7.22    1.75
   1  -2 -13    5.88    1.63
   1  -2 -13    4.38    1.40
   1  -2 -13    4.12    1.45
   1  -2 -13    6.30    1.67
   1  -2 -13    5.86    1.66
   1  -2 -13    2.64    1.32
   0  -2 -13    1.03    1.44
   0  -2 -13    1.38    1.46
   0  -2 -13    0.64    1.37
   0  -2 -13   -0.94    1.54
   0  -2 -13    0.68    1.60
   0  -2 -13    3.12    1.57
   0  -2 -13    0.46    1.26
   1   2  13    3.26    1.87
   1   2  13    3.93    1.80
  -1  -2 -13    6.21    1.72
  -1  -2 -13    2.92    1.47
  -1  -2 -13    6.31    1.65
  -1  -2 -13    4.94    1.43
  -1  -2 -13    4.88    1.35
  -1  -2 -13    3.08    1.50
  -1  -2 -13    2.18    1.56
   2   2  13    7.26    1.89
   2   2  13    5.76    1.90
  -2  -2 -13    5.10    1.62
  -2  -2 -13    6.14    1.87
  -2  -2 -13    6.12    0.68
  -2  -2 -13    7.50    1.74
  -2  -2 -13    5.96    1.55
  -2  -2 -13    6.16    1.34
  -2  -2 -13    6.11    1.62
  -2  -2 -13    5.62    1.32
  -2  -2 -13    7.23    0.56
   3   2  13    5.19    1.95
   3   2  13    4.68    1.45
   3   2  13    3.38    0.73
   3   2  13    2.05    1.95
   3   2  13    4.08    0.64
  -3  -2 -13    2.30    1.98
  -3  -2 -13    2.75    1.76
  -3  -2 -13    3.97    0.81
  -3  -2 -13    4.72    1.05
  -3  -2 -13    5.97    1.80
  -3  -2 -13    2.81    0.89
  -3  -2 -13    5.34    1.28
   4   2  13    0.70    1.44
   4   2  13   -1.02    1.94
   4   2  13    0.93    0.89
   4   2  13   -0.11    2.06
   4   2  13    0.76    0.79
  -4  -2 -13    0.95    0.89
  -4  -2 -13    0.38    0.89
  -4  -2 -13    0.71    1.10
  -4  -2 -13    1.49    2.19
   5   2  13    1.67    2.25
   5   2  13    1.80    2.01
   5   2  13    0.50    1.48
   5   2  13    2.84    1.20
  -5  -2 -13    0.70    1.54
  -5  -2 -13    0.82    2.18
  -5  -2 -13    2.62    1.16
   6  -2 -12    3.93    1.80
   6  -2 -12    5.78    1.79
   6  -2 -12    3.39    1.86
   5  -2 -12    6.23    1.75
   5  -2 -12    8.92    1.82
   5  -2 -12    8.25    1.83
   5  -2 -12    6.18    0.92
   5  -2 -12    2.34    1.62
   4  -2 -12    8.34    1.81
   4  -2 -12    5.85    1.51
   4  -2 -12    6.26    1.04
   4  -2 -12    8.48    1.94
   4  -2 -12    5.18    1.51
   4  -2 -12    6.09    1.58
   4  -2 -12    7.64    1.59
   4  -2 -12    5.16    1.64
   3  -2 -12    2.21    1.61
   3  -2 -12    0.02    1.51
   3  -2 -12    2.41    1.41
   3  -2 -12    1.22    1.31
   3  -2 -12   -0.45    1.00
   3  -2 -12    0.97    1.29
   3  -2 -12    1.25    1.38
   3  -2 -12    3.00    1.38
   3  -2 -12    1.46    1.30
   3  -2 -12    2.05    1.41
   3  -2 -12    2.70    1.39
   3  -2 -12    0.46    1.20
   2  -2 -12    1.10    1.22
   2  -2 -12   -1.29    1.23
   2  -2 -12    0.42    1.21
   2  -2 -12    0.81    1.36
   2  -2 -12    2.94    1.43
   2  -2 -12    0.46    1.12
   2  -2 -12    1.34    1.16
   2  -2 -12    2.38    1.40
   2  -2 -12    1.44    1.35
   2  -2 -12    0.59    1.14
   2  -2 -12    3.27    1.31
   2  -2 -12    0.59    1.15
   2  -2 -12    2.71    1.45
   1  -2 -12   29.46    2.16
   1  -2 -12   33.06    2.30
   1  -2 -12   28.49    2.21
   1  -2 -12   30.93    2.44
   1  -2 -12   30.98    2.35
   1  -2 -12   28.51    2.06
   1  -2 -12   31.00    2.23
   1  -2 -12   31.12    2.45
   1  -2 -12   34.08    2.37
   1  -2 -12   32.76    2.23
   1  -2 -12   30.56    2.21
   1  -2 -12   32.87    2.26
   1  -2 -12   35.36    2.30
   0  -2 -12    3.76    1.35
   0  -2 -12    0.61    1.21
   0  -2 -12   -0.31    1.20
   0  -2 -12    0.16    1.21
   0  -2 -12   -1.52    1.09
   0  -2 -12    0.50    1.23
   0  -2 -12    2.05    1.25
   0  -2 -12    1.93    1.13
   0  -2 -12   -2.03    1.16
   0  -2 -12   -0.79    1.16
   1   2  12   33.47    2.79
   1   2  12   31.65    2.52
  -1  -2 -12   33.19    2.45
  -1  -2 -12   34.38    2.46
  -1  -2 -12   33.41    2.47
  -1  -2 -12   33.49    2.33
  -1  -2 -12   32.05    2.34
  -1  -2 -12   32.60    2.08
  -1  -2 -12   30.88    2.10
  -1  -2 -12   26.98    2.09
   2   2  12    0.88    0.49
   2   2  12    0.97    0.47
   2   2  12   -0.59    1.07
   2   2  12    2.19    1.54
   2   2  12    0.24    1.52
  -2  -2 -12   -1.06    1.26
  -2  -2 -12   -2.13    1.27
  -2  -2 -12    1.09    1.00
  -2  -2 -12    0.78    0.53
  -2  -2 -12    0.77    1.34
  -2  -2 -12    2.85    1.06
  -2  -2 -12   -0.80    1.37
  -2  -2 -12    1.20    0.58
  -2  -2 -12    1.07    1.49
   3   2  12   -1.22    1.57
   3   2  12    1.12    0.70
   3   2  12   -0.86    1.13
   3   2  12   -0.20    1.63
   3   2  12    1.31    1.63
  -3  -2 -12    0.08    1.42
  -3  -2 -12    0.71    1.68
  -3  -2 -12    2.19    0.82
  -3  -2 -12    0.66    0.68
  -3  -2 -12    3.42    1.04
  -3  -2 -12    0.80    1.32
  -3  -2 -12    0.28    0.70
   4   2  12    5.84    0.97
   4   2  12    7.32    1.86
   4   2  12    3.40    1.91
   4   2  12    4.90    1.02
   4   2  12    7.12    1.97
   4   2  12    6.38    1.39
  -4  -2 -12    5.17    1.65
  -4  -2 -12    7.79    1.09
  -4  -2 -12    5.02    1.56
  -4  -2 -12    7.20    1.00
  -4  -2 -12    6.12    1.02
   5   2  12    4.91    1.99
   5   2  12    7.52    1.22
   5   2  12    4.98    1.91
   5   2  12    7.35    2.15
   5   2  12    7.80    1.48
   5   2  12    7.38    1.20
  -5  -2 -12    6.53    1.17
  -5  -2 -12    7.89    1.04
  -5  -2 -12    8.86    1.29
   6   2  12    3.02    2.14
   6   2  12    3.52    1.22
   6   2  12    7.33    2.33
   6   2  12    8.46    2.10
   6   2  12    2.89    1.49
  -6  -2 -12    4.62    1.50
  -6  -2 -12    4.50    1.38
  -7   2  11   -0.35    2.22
  -7   2  11    1.16    2.32
  -7   2  11    1.19    1.82
   7  -2 -11   -0.87    1.69
   7  -2 -11    0.54    1.59
   7  -2 -11    6.13    2.02
  -6   2  11   11.46    2.30
  -6   2  11    8.53    1.75
   6  -2 -11   12.56    1.74
   6  -2 -11   11.80    1.83
   6  -2 -11   13.40    1.86
   6  -2 -11   11.50    1.65
   5  -2 -11    1.78    1.36
   5  -2 -11    1.46    1.28
   5  -2 -11   -0.22    1.73
   5  -2 -11    1.06    1.38
   5  -2 -11    0.68    0.67
   5  -2 -11    1.39    1.57
   5  -2 -11    2.70    1.31
   5  -2 -11    1.83    1.32
   4  -2 -11    0.89    0.78
   4  -2 -11    0.39    1.17
   4  -2 -11   -1.34    1.06
   4  -2 -11    0.78    1.28
   4  -2 -11   -1.01    1.55
   4  -2 -11   -0.08    1.16
   4  -2 -11   -0.26    1.34
   4  -2 -11    0.32    1.18
   4  -2 -11   -1.70    1.11
   3  -2 -11    8.64    1.61
   3  -2 -11    7.92    1.12
   3  -2 -11    9.53    1.39
   3  -2 -11    8.52    1.51
   3  -2 -11    7.96    1.54
   3  -2 -11    8.70    1.34
   3  -2 -11    9.17    1.43
   3  -2 -11    8.37    1.35
   3  -2 -11    7.41    1.40
   3  -2 -11   10.74    1.59
   3  -2 -11    7.85    1.30
   3  -2 -11    8.44    1.40
   3  -2 -11    9.23    1.40
   2  -2 -11   33.69    1.96
   2  -2 -11   35.10    2.16
   2  -2 -11   32.76    2.14
   2  -2 -11   35.49    2.17
   2  -2 -11   30.67    2.13
   2  -2 -11   37.32    2.11
   2  -2 -11   31.87    2.34
   2  -2 -11   32.86    2.05
   2  -2 -11   34.13    2.01
   2  -2 -11   31.24    2.27
   2  -2 -11   37.72    2.42
   2  -2 -11   32.73    2.28
   2  -2 -11   36.12    2.21
   1  -2 -11    6.61    1.37
   1  -2 -11    6.95    1.09
   1  -2 -11    6.40    1.21
   1  -2 -11    5.19    1.17
   1  -2 -11    7.43    1.39
   1  -2 -11    8.69    1.34
   1  -2 -11    5.86    1.32
   1  -2 -11    4.93    1.23
   1  -2 -11    6.90    1.30
   1  -2 -11    7.13    1.26
   1  -2 -11    6.44    1.31
   1  -2 -11    8.21    1.40
   1  -2 -11    7.33    1.32
   0  -2 -11    0.99    1.06
   0  -2 -11    1.41    1.07
   0  -2 -11    1.54    1.19
   0  -2 -11    0.76    1.06
   0  -2 -11    0.76    1.03
   0  -2 -11    0.33    1.10
   0  -2 -11   -0.91    0.99
   0  -2 -11   -1.37    1.11
   0  -2 -11   -0.72    0.98
   0  -2 -11    0.58    0.98
   1   2  11    5.18    1.47
   1   2  11    6.24    1.38
  -1  -2 -11    4.10    1.22
  -1  -2 -11    5.85    1.06
  -1  -2 -11    7.74    1.39
  -1  -2 -11    5.05    1.34
  -1  -2 -11    6.74    1.16
   2   2  11   36.26    2.39
   2   2  11   30.11    1.18
   2   2  11   31.59    1.94
   2   2  11   33.92    2.58
   2   2  11   32.24    2.52
   2   2  11   31.05    1.20
  -2  -2 -11   29.49    1.82
  -2  -2 -11   35.72    2.23
  -2  -2 -11   30.51    1.76
  -2  -2 -11   32.23    2.21
  -2  -2 -11   32.10    2.52
  -2  -2 -11   31.99    1.28
   3   2  11   12.16    1.72
   3   2  11    8.77    1.22
   3   2  11    7.28    1.66
   3   2  11    8.47    0.91
   3   2  11    6.81    0.82
   3   2  11    8.68    1.61
  -3  -2 -11    6.41    0.87
  -3  -2 -11    7.59    1.07
  -3  -2 -11    8.08    0.83
  -3  -2 -11    6.04    1.35
  -3  -2 -11    8.36    1.47
  -3  -2 -11    8.78    0.92
   4   2  11   -0.38    1.49
   4   2  11    1.74    1.16
   4   2  11   -0.05    0.89
   4   2  11   -0.04    1.49
   4   2  11    0.47    1.40
  -4  -2 -11    1.21    0.78
  -4  -2 -11   -1.00    1.34
  -4  -2 -11    0.05    0.81
  -4  -2 -11    1.53    0.87
   5   2  11    0.41    1.18
   5   2  11   -0.20    1.62
   5   2  11   -0.02    1.05
   5   2  11   -0.89    0.95
   5   2  11    2.95    1.74
   5   2  11    1.18    1.66
  -5  -2 -11    1.98    1.49
  -5  -2 -11    0.91    1.01
  -5  -2 -11    0.74    0.72
  -5  -2 -11   -0.52    0.97
   6   2  11   12.65    2.21
   6   2  11   10.99    2.18
   6   2  11   11.96    1.58
   6   2  11    9.64    2.13
   6   2  11   10.22    1.49
   6   2  11    8.74    1.41
  -6  -2 -11   10.92    1.04
  -6  -2 -11   13.54    1.94
  -6  -2 -11    9.17    1.44
  -6  -2 -11   12.28    1.53
   7   2  11    2.01    1.50
   7   2  11    2.88    2.11
   7   2  11    4.18    2.30
   7   2  11    0.35    1.86
   7   2  11    2.49    1.59
  -7  -2 -11    0.52    1.51
  -7  -2 -11    0.55    1.49
  -8   2  10   -1.13    1.78
  -8   2  10   -0.45    2.34
  -8   2  10   -2.45    2.14
  -8   2  10    0.88    0.90
   8  -2 -10    1.84    1.75
   8  -2 -10    0.70    1.93
   8  -2 -10   -1.61    1.31
   8  -2 -10    0.27    0.91
  -7   2  10    2.06    1.58
  -7   2  10    1.40    1.96
  -7   2  10    2.35    0.63
  -7   2  10    1.95    2.09
  -7   2  10    2.80    0.71
   7  -2 -10    2.49    1.30
   7  -2 -10    2.33    0.74
   7  -2 -10    3.58    1.48
   7  -2 -10    2.55    0.75
   7  -2 -10    2.27    1.61
  -6   2  10    1.61    1.88
  -6   2  10    0.29    1.79
  -6   2  10    0.89    0.42
  -6   2  10    0.34    1.35
  -6   2  10    1.10    0.40
   6  -2 -10    0.96    1.79
   6  -2 -10    0.14    1.35
   6  -2 -10    2.64    1.31
   6  -2 -10    1.49    1.14
   6  -2 -10    0.85    0.51
   6  -2 -10    2.69    1.47
   6  -2 -10    0.86    0.43
   6  -2 -10    3.00    1.58
   6  -2 -10    2.75    1.35
  -5   2  10   39.31    2.65
  -5   2  10   41.23    2.46
  -5   2  10   41.97    2.72
   5  -2 -10   38.93    2.36
   5  -2 -10   40.92    2.27
   5  -2 -10   41.95    2.77
   5  -2 -10   39.14    2.62
   5  -2 -10   37.10    1.42
   5  -2 -10   33.89    2.28
   5  -2 -10   36.69    2.21
   5  -2 -10   38.82    2.38
   5  -2 -10   36.93    2.37
   4  -2 -10    5.56    1.22
   4  -2 -10    4.07    1.17
   4  -2 -10    3.98    1.07
   4  -2 -10    4.28    1.20
   4  -2 -10    6.43    1.25
   4  -2 -10    5.79    1.49
   4  -2 -10    3.88    1.26
   4  -2 -10    5.22    0.83
   3  -2 -10   10.01    1.33
   3  -2 -10   10.24    1.29
   3  -2 -10   12.91    1.34
   3  -2 -10    9.42    1.32
   3  -2 -10   15.54    1.79
   3  -2 -10   12.20    1.49
   3  -2 -10   13.89    1.40
   3  -2 -10   16.19    1.71
   3  -2 -10   12.19    1.31
   3  -2 -10   11.56    1.28
   3  -2 -10   13.21    1.46
   3  -2 -10   15.37    1.65
   3  -2 -10   11.59    1.50
   2  -2 -10   16.63    1.69
   2  -2 -10   17.34    1.49
   2  -2 -10   17.44    1.51
   2  -2 -10   14.15    1.40
   2  -2 -10   15.61    1.48
   2  -2 -10   15.92    1.72
   2  -2 -10   15.60    1.69
   2  -2 -10   16.49    1.45
   2  -2 -10   15.38    1.69
   2  -2 -10   15.48    1.69
   2  -2 -10   17.70    1.64
   2  -2 -10   17.24    1.73
   2  -2 -10   18.22    1.60
   1  -2 -10   81.85    2.98
   1  -2 -10   78.71    2.85
   1  -2 -10   77.22    2.87
   1  -2 -10   83.34    2.88
   1  -2 -10   80.73    2.79
   1  -2 -10   79.26    2.68
   1  -2 -10   79.62    2.79
   1  -2 -10   77.32    2.86
   1  -2 -10   77.68    2.83
   1  -2 -10   82.38    2.75
   1  -2 -10   80.68    2.94
   1  -2 -10   81.19    2.93
   1  -2 -10   79.14    2.90
   0   2  10    7.38    1.39
   0   2  10    8.10    1.31
   0  -2 -10   10.49    1.34
   0  -2 -10   11.10    1.25
   0  -2 -10    8.36    1.27
   0  -2 -10    9.36    1.28
   0  -2 -10    7.54    1.22
   0  -2 -10    8.03    1.24
   0  -2 -10   10.59    1.24
   0  -2 -10    9.76    1.34
   0  -2 -10    9.18    1.31
   0  -2 -10    8.21    1.03
   0  -2 -10   10.53    1.11
   0  -2 -10    9.80    1.33
   1   2  10   76.42    1.89
   1   2  10   85.00    3.14
   1   2  10   82.90    2.71
   1   2  10   76.09    1.88
   1   2  10   81.68    3.02
  -1  -2 -10   84.56    3.09
  -1  -2 -10   77.81    1.92
  -1  -2 -10   80.47    2.63
  -1  -2 -10   79.24    2.97
  -1  -2 -10   83.94    3.04
  -1  -2 -10   78.21    1.93
  -1  -2 -10   75.19    2.82
  -1  -2 -10   76.03    2.66
   2   2  10   16.66    0.95
   2   2  10   14.44    1.61
   2   2  10   14.71    1.52
   2   2  10   16.24    1.65
   2   2  10   17.44    1.54
  -2  -2 -10   16.14    1.30
  -2  -2 -10   14.17    1.00
  -2  -2 -10   17.79    1.62
  -2  -2 -10   15.75    0.96
  -2  -2 -10   15.10    1.39
   3   2  10   12.92    1.55
   3   2  10    9.94    1.06
   3   2  10   13.36    1.23
   3   2  10   11.52    1.63
   3   2  10    8.79    1.51
   3   2  10   13.03    1.26
  -3  -2 -10   11.82    1.43
  -3  -2 -10   11.78    1.07
  -3  -2 -10   11.58    1.26
  -3  -2 -10   12.94    1.02
  -3  -2 -10   11.09    1.02
   4   2  10    4.37    0.87
   4   2  10    4.56    1.40
   4   2  10    4.66    1.41
   4   2  10    4.52    0.94
   4   2  10    2.99    0.99
   4   2  10    6.61    1.51
  -4  -2 -10    5.42    0.80
  -4  -2 -10    4.88    1.32
  -4  -2 -10    4.86    0.88
  -4  -2 -10    3.49    0.86
   5   2  10   37.84    2.12
   5   2  10   35.16    1.96
   5   2  10   39.67    2.80
   5   2  10   39.44    2.53
   5   2  10   37.73    2.64
   5   2  10   39.44    2.13
  -5  -2 -10   39.11    2.62
  -5  -2 -10   40.25    2.01
  -5  -2 -10   39.64    1.49
  -5  -2 -10   41.07    2.12
   6   2  10    1.23    1.68
   6   2  10    1.94    1.26
   6   2  10    0.41    1.19
   6   2  10    0.64    1.61
   6   2  10   -1.44    1.46
   6   2  10    2.00    1.09
  -6  -2 -10    0.77    1.47
  -6  -2 -10    2.46    1.21
  -6  -2 -10    0.07    1.10
  -6  -2 -10    1.63    0.50
   7   2  10    5.61    1.84
   7   2  10    1.32    1.39
   7   2  10    2.03    1.71
   7   2  10    3.54    2.04
   7   2  10    4.52    1.61
  -7  -2 -10    1.62    1.43
  -7  -2 -10    3.33    1.54
  -7  -2 -10    3.19    1.79
   8   2  10    0.22    1.75
   8   2  10   -2.96    1.55
   8   2  10    1.27    2.00
   8   2  10   -1.66    1.98
   8   2  10   -1.96    2.12
  -8  -2 -10   -3.43    1.69
  -8  -2 -10    1.18    1.74
  -8   2   9    2.74    2.26
  -8   2   9    4.89    1.06
  -8   2   9    2.40    2.25
  -8   2   9    2.92    0.97
  -8   2   9    1.80    1.63
   8  -2  -9    6.34    1.65
   8  -2  -9    6.72    1.24
   8  -2  -9    4.21    0.97
   8  -2  -9    4.42    0.87
  -7   2   9    4.98    1.96
  -7   2   9    1.59    1.97
  -7   2   9    5.30    1.55
  -7   2   9    5.06    0.87
   7  -2  -9    4.47    1.98
   7  -2  -9    3.93    0.75
   7  -2  -9    0.65    1.56
   7  -2  -9    4.69    1.43
   7  -2  -9    4.20    1.61
   7  -2  -9    3.23    0.77
   7  -2  -9    4.12    1.18
  -6   2   9   28.62    1.27
  -6   2   9   31.66    2.16
  -6   2   9   26.34    1.27
  -6   2   9   28.49    2.51
  -6   2   9   32.25    2.53
   6  -2  -9   34.16    2.20
   6  -2  -9   29.14    2.47
   6  -2  -9   30.13    1.25
   6  -2  -9   32.33    2.67
   6  -2  -9   32.60    2.16
   6  -2  -9   28.72    2.39
   6  -2  -9   31.94    2.24
   6  -2  -9   31.51    1.33
   6  -2  -9   26.26    1.94
  -5   2   9    1.34    1.39
  -5   2   9   -0.60    0.35
  -5   2   9   -0.75    1.01
  -5   2   9    1.26    1.40
  -5   2   9    0.26    0.35
   5  -2  -9   -0.19    0.39
   5  -2  -9    0.54    0.99
   5  -2  -9   -0.97    0.48
   5  -2  -9   -0.62    0.92
   5  -2  -9   -0.66    1.00
   5  -2  -9   -0.70    1.01
   5  -2  -9    0.11    0.37
   5  -2  -9    0.81    0.90
  -4   2   9    2.05    1.27
  -4   2   9    0.62    1.02
  -4   2   9    0.38    1.28
   4  -2  -9   -1.51    0.90
   4  -2  -9   -0.19    0.99
   4  -2  -9   -0.13    0.61
   4  -2  -9    0.27    0.97
   4  -2  -9   -0.83    0.90
   4  -2  -9    1.90    1.30
   4  -2  -9   -0.25    0.97
   4  -2  -9    0.52    0.94
   3  -2  -9    8.18    1.34
   3  -2  -9    7.14    1.20
   3  -2  -9    8.89    1.13
   3  -2  -9    8.97    1.12
   3  -2  -9   10.22    1.29
   3  -2  -9    8.66    1.18
   3  -2  -9    8.93    1.29
   3  -2  -9    8.20    1.07
   3  -2  -9   10.49    1.22
   3  -2  -9    9.10    1.46
   3  -2  -9    8.94    1.14
   3  -2  -9    9.74    1.22
   3  -2  -9    9.47    0.95
   2  -2  -9   42.32    2.03
   2  -2  -9   48.60    1.93
   2  -2  -9   48.72    2.13
   2  -2  -9   50.05    2.30
   2  -2  -9   44.53    2.10
   2  -2  -9   38.10    1.95
   2  -2  -9   47.71    2.21
   2  -2  -9   47.09    2.08
   2  -2  -9   49.31    1.99
   2  -2  -9   45.50    1.99
   2  -2  -9   47.72    1.88
   2  -2  -9   49.46    2.03
   2  -2  -9   46.55    2.10
   1  -2  -9    3.29    0.97
   1  -2  -9    3.73    0.96
   1  -2  -9    2.58    0.86
   1  -2  -9    3.25    0.96
   1  -2  -9    3.12    0.95
   1  -2  -9    3.87    0.98
   1  -2  -9    3.48    0.98
   1  -2  -9    3.21    0.86
   1  -2  -9    4.53    0.92
   1  -2  -9    4.04    0.89
   1  -2  -9    3.70    0.95
   1  -2  -9    4.08    0.96
   1  -2  -9    3.35    0.86
   0   2   9   -0.64    0.94
   0   2   9    0.59    0.93
   0  -2  -9    0.37    0.86
   0  -2  -9   -0.10    0.86
   0  -2  -9   -0.37    0.64
   0  -2  -9   -0.01    0.69
   0  -2  -9    0.45    0.76
   0  -2  -9   -0.51    0.87
   0  -2  -9   -0.65    0.79
   0  -2  -9   -0.42    0.72
   0  -2  -9   -0.72    0.74
   0  -2  -9    0.58    0.81
   0  -2  -9   -1.44    0.79
   0  -2  -9   -0.08    0.67
   0  -2  -9   -0.06    0.79
   1   2   9    3.29    1.03
   1   2   9    4.11    1.10
   1   2   9    3.97    0.39
   1   2   9    3.66    0.38
   1   2   9    2.69    1.13
   1   2   9    2.83    0.86
  -1  -2  -9    4.40    0.86
  -1  -2  -9    4.60    0.96
  -1  -2  -9    4.13    0.43
  -1  -2  -9    2.66    0.85
  -1  -2  -9    4.49    0.82
  -1  -2  -9    4.04    0.93
  -1  -2  -9    3.60    0.98
  -1  -2  -9    3.89    0.45
  -1  -2  -9    3.03    0.95
  -1  -2  -9    4.03    0.92
  -1  -2  -9    4.46    1.02
   2   2   9   49.61    1.95
   2   2   9   49.44    2.42
   2   2   9   47.51    1.50
   2   2   9   43.17    1.46
   2   2   9   46.00    2.26
   2   2   9   47.71    2.17
  -2  -2  -9   48.93    2.08
  -2  -2  -9   49.52    2.15
  -2  -2  -9   49.91    2.32
  -2  -2  -9   48.57    1.55
  -2  -2  -9   47.45    1.74
  -2  -2  -9   48.08    1.80
  -2  -2  -9   45.60    1.50
   3   2   9    9.38    1.00
   3   2   9    8.67    0.87
   3   2   9    9.79    1.41
   3   2   9    7.90    1.27
   3   2   9    6.07    1.32
   3   2   9    7.74    1.01
   3   2   9    7.42    0.77
  -3  -2  -9    8.30    0.83
  -3  -2  -9    8.58    0.80
  -3  -2  -9    8.02    0.83
  -3  -2  -9    9.85    1.26
  -3  -2  -9    9.68    1.29
  -3  -2  -9    8.01    0.83
   4   2   9    0.76    0.90
   4   2   9   -0.12    1.12
   4   2   9   -0.30    0.73
   4   2   9    0.03    0.72
   4   2   9    0.37    0.79
   4   2   9    0.24    1.13
   4   2   9   -0.38    1.16
  -4  -2  -9    0.88    1.10
  -4  -2  -9    0.27    0.72
  -4  -2  -9    1.57    0.95
  -4  -2  -9    0.24    0.57
   5   2   9   -0.09    1.23
   5   2   9    0.74    1.28
   5   2   9    0.65    0.93
   5   2   9    0.04    0.97
   5   2   9    1.67    1.29
   5   2   9   -0.23    0.71
  -5  -2  -9    0.76    0.49
  -5  -2  -9   -0.45    0.83
   6   2   9   31.91    2.06
   6   2   9   27.88    2.03
   6   2   9   32.31    2.50
   6   2   9   32.77    1.52
   6   2   9   31.97    2.51
   6   2   9   32.06    2.20
   6   2   9   34.29    2.52
  -6  -2  -9   28.67    0.97
  -6  -2  -9   32.78    2.37
  -6  -2  -9   30.48    2.07
   7   2   9    2.48    1.62
   7   2   9    5.41    1.56
   7   2   9    5.24    0.82
   7   2   9    2.28    1.67
   7   2   9    2.96    1.83
   7   2   9    2.27    1.28
  -7  -2  -9    2.83    1.42
  -7  -2  -9    4.09    1.38
   8   2   9    4.25    1.99
   8   2   9    4.14    1.99
   8   2   9    5.30    0.72
   8   2   9    6.82    1.71
   8   2   9    6.66    1.74
  -8  -2  -9    4.99    1.68
  -8  -2  -9    2.24    1.71
  -8  -2  -9    6.78    1.75
  -9   2   8    7.11    1.32
  -9   2   8    9.34    2.55
  -9   2   8    3.24    2.27
  -9   2   8   12.67    2.14
  -9   2   8   10.29    1.43
   9  -2  -8    8.74    1.30
   9  -2  -8    9.70    1.38
  -8   2   8    1.38    1.87
  -8   2   8    1.19    0.99
  -8   2   8    1.04    1.06
  -8   2   8    1.26    1.45
  -8   2   8    2.90    1.88
  -8   2   8    2.63    1.16
   8  -2  -8    3.27    0.91
   8  -2  -8    2.86    1.04
   8  -2  -8    3.83    1.77
   8  -2  -8    1.72    0.93
   8  -2  -8    0.98    1.88
  -7   2   8    0.09    0.91
  -7   2   8    3.38    1.75
  -7   2   8    0.05    0.79
  -7   2   8    2.82    1.26
  -7   2   8    1.62    1.07
  -7   2   8   -3.96    1.49
   7  -2  -8    0.46    0.63
   7  -2  -8    0.51    1.55
   7  -2  -8    0.80    0.91
   7  -2  -8    0.27    1.39
   7  -2  -8   -1.98    0.68
  -6   2   8   -0.30    1.39
  -6   2   8    0.18    0.61
  -6   2   8    1.01    0.93
  -6   2   8    2.57    1.42
  -6   2   8   -2.39    1.03
  -6   2   8    1.21    0.60
   6  -2  -8    0.21    1.00
   6  -2  -8    0.51    0.83
   6  -2  -8    1.42    1.23
   6  -2  -8    1.34    0.91
   6  -2  -8    1.11    1.12
   6  -2  -8    0.69    0.61
   6  -2  -8    0.88    0.52
  -5   2   8   63.32    2.36
  -5   2   8   60.20    1.73
  -5   2   8   69.11    2.93
  -5   2   8   60.55    2.47
  -5   2   8   62.31    1.74
  -5   2   8   62.07    2.71
   5  -2  -8   61.72    2.46
   5  -2  -8   59.20    2.29
   5  -2  -8   59.98    2.44
   5  -2  -8   54.56    1.69
   5  -2  -8   63.86    1.76
   5  -2  -8   64.04    2.37
   5  -2  -8   63.71    2.49
   5  -2  -8   60.43    1.65
  -4   2   8   10.46    1.38
  -4   2   8    8.86    1.39
  -4   2   8    9.32    0.53
  -4   2   8    9.51    0.52
  -4   2   8    7.69    1.15
   4  -2  -8    8.90    1.12
   4  -2  -8    9.45    1.19
   4  -2  -8    9.90    1.20
   4  -2  -8    9.93    0.55
   4  -2  -8    9.35    0.57
   4  -2  -8    9.03    0.95
   4  -2  -8   11.76    1.30
   4  -2  -8   10.23    1.14
   4  -2  -8   10.23    1.44
   4  -2  -8    9.81    1.07
   4  -2  -8   10.97    1.31
  -3   2   8   51.09    2.27
  -3   2   8   51.84    2.13
  -3   2   8   53.61    2.35
   3  -2  -8   54.56    2.26
   3  -2  -8   52.14    2.15
   3  -2  -8   51.04    2.09
   3  -2  -8   52.42    2.01
   3  -2  -8   50.55    1.77
   3  -2  -8   54.38    2.20
   3  -2  -8   50.94    2.15
   3  -2  -8   51.37    2.09
   3  -2  -8   52.61    1.99
   3  -2  -8   42.21    1.93
   3  -2  -8   53.46    2.40
   3  -2  -8   54.11    2.11
   3  -2  -8   51.45    2.10
   2  -2  -8    1.69    0.76
   2  -2  -8    0.56    0.72
   2  -2  -8    0.80    0.78
   2  -2  -8   -0.74    0.76
   2  -2  -8    1.27    0.73
   2  -2  -8    1.52    0.84
   2  -2  -8    0.84    0.84
   2  -2  -8    0.90    0.73
   2  -2  -8    1.06    0.80
   2  -2  -8    0.22    0.63
   2  -2  -8    1.10    0.71
   2  -2  -8    1.19    0.75
   2  -2  -8    0.48    0.73
   1  -2  -8    3.73    0.92
   1  -2  -8    6.11    0.92
   1  -2  -8    4.65    0.75
   1  -2  -8    4.37    0.89
   1  -2  -8    5.38    0.85
   1  -2  -8    3.74    0.82
   1  -2  -8    4.16    0.87
   1  -2  -8    4.31    0.87
   1  -2  -8    4.94    0.89
   1  -2  -8    3.99    0.92
   1  -2  -8    2.33    0.77
   1  -2  -8    5.09    0.88
   1  -2  -8    4.23    0.81
   0   2   8   12.87    1.16
   0   2   8   11.86    1.30
   0   2   8   10.75    1.14
   0  -2  -8   11.21    1.09
   0  -2  -8   12.12    1.24
   0  -2  -8   11.24    1.12
   0  -2  -8   13.01    1.27
   0  -2  -8   11.80    1.10
   0  -2  -8   13.38    1.13
   0  -2  -8   12.87    1.29
   0  -2  -8   11.46    0.99
   0  -2  -8   13.39    1.33
   0  -2  -8   12.90    1.20
   0  -2  -8   12.98    1.22
   0  -2  -8   13.16    1.26
   0  -2  -8   10.69    1.13
   1   2   8    4.06    1.00
   1   2   8    4.55    0.40
   1   2   8    4.38    0.40
   1   2   8    4.55    1.06
   1   2   8    4.21    0.96
   1   2   8    4.44    0.77
   1   2   8    3.85    0.80
  -1  -2  -8    2.86    0.37
  -1  -2  -8    4.76    0.45
  -1  -2  -8    5.06    0.89
  -1  -2  -8    4.54    0.76
  -1  -2  -8    3.66    0.89
  -1  -2  -8    3.62    0.67
  -1  -2  -8    4.57    0.91
  -1  -2  -8    2.52    0.83
  -1  -2  -8    6.00    0.90
   2   2   8    1.46    0.85
   2   2   8    0.20    0.65
   2   2   8    0.28    0.68
   2   2   8    0.32    0.88
   2   2   8    0.83    0.43
   2   2   8    0.97    0.94
   2   2   8    0.61    0.44
  -2  -2  -8    0.83    0.51
  -2  -2  -8    0.88    0.42
  -2  -2  -8    0.05    0.54
  -2  -2  -8    0.35    0.76
  -2  -2  -8    1.32    0.82
  -2  -2  -8   -0.02    0.43
  -2  -2  -8    1.96    0.90
   3   2   8   53.33    1.80
   3   2   8   51.40    2.27
   3   2   8   50.18    1.79
   3   2   8   53.22    2.29
   3   2   8   50.99    1.73
   3   2   8   50.48    2.34
   3   2   8   51.99    1.94
  -3  -2  -8   53.89    2.15
  -3  -2  -8   50.41    1.50
  -3  -2  -8   52.73    2.14
  -3  -2  -8   50.29    1.65
  -3  -2  -8   49.72    1.72
   4   2   8   10.36    1.07
   4   2   8    9.31    1.03
   4   2   8   10.05    0.95
   4   2   8   10.87    1.34
   4   2   8   10.35    1.36
   4   2   8   11.57    1.44
   4   2   8   10.34    1.11
  -4  -2  -8   10.20    0.84
  -4  -2  -8    9.08    1.14
  -4  -2  -8   11.00    1.01
   5   2   8   65.35    2.74
   5   2   8   67.54    2.45
   5   2   8   63.74    2.33
   5   2   8   60.78    2.73
   5   2   8   65.03    2.03
   5   2   8   64.87    2.77
  -5  -2  -8   64.69    2.38
  -5  -2  -8   60.80    1.71
   6   2   8    2.04    1.27
   6   2   8    1.08    1.21
   6   2   8    2.00    1.41
   6   2   8   -0.86    1.02
   6   2   8    0.96    0.68
   6   2   8    2.24    1.05
  -6  -2  -8    1.65    1.11
   7   2   8    0.00    1.60
   7   2   8   -0.90    1.24
   7   2   8    1.06    1.35
   7   2   8   -0.74    0.70
   7   2   8   -0.67    1.06
   7   2   8    3.88    1.50
  -7  -2  -8    0.44    1.28
   8   2   8    3.99    1.32
   8   2   8    3.40    1.83
   8   2   8    3.82    1.56
   8   2   8    3.27    0.80
   8   2   8    1.94    1.66
  -8  -2  -8    2.80    1.59
  -8  -2  -8    3.28    1.56
   9   2   8    7.39    2.31
   9   2   8   12.19    2.22
   9   2   8   11.15    1.85
   9   2   8   10.35    1.19
  -9  -2  -8   12.50    2.25
  -9  -2  -8   11.36    2.09
  -9   2   7   -0.44    1.20
  -9   2   7    0.99    1.04
  -9   2   7    0.51    2.22
  -9   2   7    1.37    2.03
  -9   2   7   -0.17    1.53
  -9   2   7    3.51    1.30
   9  -2  -7   -0.71    1.13
   9  -2  -7    1.24    1.74
   9  -2  -7    1.45    0.91
   9  -2  -7    0.07    1.66
   9  -2  -7   -0.84    1.03
  -8   2   7    3.30    1.04
  -8   2   7    3.58    1.06
  -8   2   7    4.15    2.01
  -8   2   7    4.85    1.88
  -8   2   7    3.48    1.22
  -8   2   7    3.70    1.44
   8  -2  -7    4.29    1.06
   8  -2  -7    2.63    0.92
   8  -2  -7    2.45    0.89
   8  -2  -7    5.18    1.80
   8  -2  -7    2.78    1.52
  -7   2   7    1.62    1.50
  -7   2   7    3.02    0.86
  -7   2   7    2.63    0.94
  -7   2   7    1.22    1.12
  -7   2   7    3.94    1.70
  -7   2   7    1.11    0.89
   7  -2  -7    2.16    1.31
   7  -2  -7    1.34    1.55
   7  -2  -7    2.81    0.70
   7  -2  -7    1.63    0.89
   7  -2  -7    2.06    0.84
  -6   2   7   22.63    1.43
  -6   2   7   23.19    1.55
  -6   2   7   25.25    2.03
  -6   2   7   21.20    2.03
  -6   2   7   26.97    1.86
  -6   2   7   22.36    1.30
   6  -2  -7   21.07    1.32
   6  -2  -7   25.01    1.45
   6  -2  -7   24.18    1.54
   6  -2  -7   22.88    1.18
  -5   2   7    0.41    0.51
  -5   2   7    0.38    1.11
  -5   2   7    0.47    0.77
  -5   2   7    1.20    1.12
  -5   2   7    0.58    0.45
  -5   2   7    0.56    0.87
   5  -2  -7    0.88    0.46
   5  -2  -7    0.33    1.11
   5  -2  -7   -0.32    0.96
   5  -2  -7    2.18    0.77
   5  -2  -7    0.40    0.69
   5  -2  -7    0.01    0.91
   5  -2  -7    0.36    0.52
  -4   2   7   12.74    1.34
  -4   2   7   14.03    1.26
  -4   2   7   13.86    1.40
  -4   2   7   11.82    0.69
  -4   2   7   12.48    1.34
  -4   2   7   12.70    0.72
   4  -2  -7   11.89    0.69
   4  -2  -7   13.13    1.28
   4  -2  -7   13.86    1.28
   4  -2  -7   12.62    1.22
   4  -2  -7   11.87    0.73
   4  -2  -7   13.72    1.44
   4  -2  -7   12.78    1.23
   4  -2  -7   14.03    1.29
   4  -2  -7   14.38    1.35
   4  -2  -7   13.87    0.92
  -3   2   7   16.68    0.49
  -3   2   7   16.97    0.49
  -3   2   7   16.19    1.40
  -3   2   7   16.37    1.40
  -3   2   7   16.25    1.31
   3  -2  -7   20.70    1.34
   3  -2  -7   13.89    1.30
   3  -2  -7   17.62    1.02
   3  -2  -7   19.15    1.20
   3  -2  -7   18.03    1.26
   3  -2  -7   17.17    0.52
   3  -2  -7   16.55    1.27
   3  -2  -7   17.01    0.52
   3  -2  -7   18.82    1.44
   3  -2  -7   20.53    1.32
   3  -2  -7   17.90    1.58
   3  -2  -7   16.25    1.28
   3  -2  -7   17.47    1.41
   3  -2  -7   17.05    1.22
   2  -2  -7  150.72    3.91
   2  -2  -7  145.14    3.80
   2  -2  -7  149.48    3.70
   2  -2  -7  148.40    4.06
   2  -2  -7  149.93    3.89
   2  -2  -7  145.05    3.88
   2  -2  -7  151.54    3.91
   2  -2  -7  152.93    3.96
   2  -2  -7  147.59    3.94
   2  -2  -7  147.73    3.89
   2  -2  -7  152.04    3.96
   2  -2  -7  146.85    3.82
   2  -2  -7  149.36    3.86
   1  -2  -7    7.62    0.89
   1  -2  -7   10.10    0.98
   1  -2  -7    9.86    1.00
   1  -2  -7    9.49    0.88
   1  -2  -7    9.49    0.88
   1  -2  -7   11.01    1.02
   1  -2  -7    8.66    0.97
   1  -2  -7   10.03    0.98
   1  -2  -7    8.81    0.95
   1  -2  -7   11.47    1.05
   1  -2  -7    8.20    0.89
   1  -2  -7    8.11    0.92
   1  -2  -7   11.22    0.97
   0   2   7    0.25    0.67
   0   2   7    0.28    0.72
   0   2   7   -0.05    0.56
   0  -2  -7    0.08    0.55
   0  -2  -7    0.16    0.55
   0  -2  -7   -0.12    0.57
   0  -2  -7   -0.37    0.60
   0  -2  -7   -0.98    0.52
   0  -2  -7    1.00    0.61
   0  -2  -7   -0.38    0.58
   0  -2  -7   -0.63    0.64
   0  -2  -7   -0.31    0.57
   0  -2  -7    0.97    0.67
   0  -2  -7    0.40    0.61
   0  -2  -7    0.00    0.50
   0  -2  -7   -1.12    0.63
   1   2   7   10.85    1.08
   1   2   7    9.91    1.08
   1   2   7    8.97    0.55
   1   2   7    7.90    0.94
   1   2   7    9.55    0.89
   1   2   7    9.70    0.98
  -1  -2  -7    7.29    0.89
  -1  -2  -7    8.79    1.02
  -1  -2  -7    8.68    0.98
  -1  -2  -7    9.33    0.57
  -1  -2  -7    8.26    0.87
  -1  -2  -7    7.88    0.86
  -1  -2  -7    8.02    0.93
  -1  -2  -7    8.20    0.60
   2   2   7  153.70    4.11
   2   2   7  149.59    3.56
   2   2   7  154.17    4.12
   2   2   7  151.41    4.05
   2   2   7  149.72    3.81
   2   2   7  150.49    3.73
   2   2   7  148.02    3.57
  -2  -2  -7  151.76    4.00
  -2  -2  -7  151.03    3.95
  -2  -2  -7  155.90    4.11
  -2  -2  -7  147.76    3.61
  -2  -2  -7  152.15    3.58
  -2  -2  -7  149.67    3.65
   3   2   7   17.65    1.06
   3   2   7   15.41    1.52
   3   2   7   17.29    1.42
   3   2   7   16.66    1.01
   3   2   7   18.34    1.10
   3   2   7   17.65    1.16
   3   2   7   18.71    1.46
  -3  -2  -7   16.78    0.74
  -3  -2  -7   17.59    0.89
  -3  -2  -7   16.68    1.20
  -3  -2  -7   16.81    1.03
   4   2   7   13.00    1.33
   4   2   7   11.73    1.11
   4   2   7   14.76    1.43
   4   2   7   12.42    1.00
   4   2   7   15.11    1.39
   4   2   7   11.04    1.19
  -4  -2  -7   12.34    0.74
  -4  -2  -7   14.41    1.18
  -4  -2  -7   11.23    1.06
  -4  -2  -7   12.63    1.19
   5   2   7    0.38    1.16
   5   2   7    0.57    1.02
   5   2   7    0.41    0.60
   5   2   7    1.55    0.77
   5   2   7    0.32    0.81
   5   2   7   -0.23    0.98
  -5  -2  -7    1.07    0.33
  -5  -2  -7    0.52    0.83
  -5  -2  -7    1.20    0.76
   6   2   7   23.62    1.99
   6   2   7   25.73    1.33
   6   2   7   23.09    2.23
   6   2   7   26.38    1.89
  -6  -2  -7   21.04    1.76
   7   2   7    1.51    1.23
   7   2   7    2.37    0.78
   7   2   7    2.73    1.15
   7   2   7    3.15    1.49
   7   2   7    2.35    1.22
  -7  -2  -7    2.03    1.16
   8   2   7    3.81    1.65
   8   2   7    4.38    1.38
   8   2   7    6.06    1.63
   8   2   7    3.73    1.40
  -8  -2  -7    2.72    1.42
   9   2   7   -1.99    1.80
   9   2   7    0.78    1.79
   9   2   7   -0.46    1.43
  -9  -2  -7    1.67    1.74
  -9  -2  -7    0.72    1.70
 -10   2   6   -1.20    1.37
 -10   2   6   -0.54    2.19
 -10   2   6    0.29    1.76
 -10   2   6   -1.89    2.17
 -10   2   6    0.17    0.84
  10  -2  -6   -0.49    1.51
  10  -2  -6   -0.91    1.34
  -9   2   6   23.96    2.15
  -9   2   6   20.19    2.42
  -9   2   6   20.33    2.28
  -9   2   6   22.72    1.69
  -9   2   6   19.16    2.35
  -9   2   6   17.13    1.92
   9  -2  -6   16.30    1.62
   9  -2  -6   24.23    1.48
   9  -2  -6   18.45    1.94
   9  -2  -6   21.75    2.46
   9  -2  -6   18.61    2.10
  -8   2   6   15.20    2.06
  -8   2   6   15.73    1.48
  -8   2   6   11.99    1.90
  -8   2   6   12.12    1.36
  -8   2   6   15.96    1.72
  -8   2   6   14.77    1.61
   8  -2  -6   13.06    1.31
   8  -2  -6   13.20    1.24
   8  -2  -6   13.64    2.02
   8  -2  -6   14.17    1.40
   8  -2  -6   15.24    1.74
  -7   2   6   15.97    1.72
  -7   2   6   16.00    1.83
  -7   2   6   16.72    1.84
  -7   2   6   12.07    1.14
  -7   2   6   14.29    1.28
  -7   2   6   14.11    1.37
   7  -2  -6   12.78    1.27
   7  -2  -6   11.97    1.09
   7  -2  -6   13.37    1.44
  -6   2   6   16.46    1.57
  -6   2   6   14.48    1.30
  -6   2   6   13.96    1.20
  -6   2   6   18.10    1.70
  -6   2   6   17.66    1.78
  -6   2   6   15.42    1.30
  -6   2   6   14.77    1.46
   6  -2  -6   18.04    2.03
   6  -2  -6   14.69    1.23
   6  -2  -6   14.12    1.43
   6  -2  -6   14.89    1.15
   6  -2  -6   14.52    1.25
   6  -2  -6   13.68    1.10
  -5   2   6   60.48    2.01
  -5   2   6   60.59    1.88
  -5   2   6   61.43    2.51
  -5   2   6   57.17    1.81
  -5   2   6   59.72    2.32
  -5   2   6   59.65    2.18
  -5   2   6   57.95    2.49
   5  -2  -6   59.04    1.98
   5  -2  -6   59.53    1.84
   5  -2  -6   61.63    2.51
   5  -2  -6   63.30    2.37
   5  -2  -6   59.93    1.79
   5  -2  -6   61.15    2.41
   5  -2  -6   59.41    2.02
  -4   2   6   16.36    0.82
  -4   2   6   17.57    1.42
  -4   2   6   18.48    1.37
  -4   2   6   18.05    1.44
  -4   2   6   18.66    1.28
  -4   2   6   16.17    1.15
   4  -2  -6   19.03    1.20
   4  -2  -6   16.32    0.86
   4  -2  -6   18.19    1.30
   4  -2  -6   17.78    1.13
   4  -2  -6   18.69    1.35
   4  -2  -6   16.43    0.84
   4  -2  -6   17.21    0.79
   4  -2  -6   18.22    1.48
  -3   2   6   46.15    1.67
  -3   2   6   48.11    1.69
  -3   2   6   48.46    1.90
  -3   2   6   45.56    1.93
  -3   2   6   45.49    1.21
  -3   2   6   46.18    1.20
  -3   2   6   46.74    1.94
   3  -2  -6   44.91    1.77
   3  -2  -6   49.16    1.81
   3  -2  -6   44.60    1.72
   3  -2  -6   46.49    1.72
   3  -2  -6   46.86    1.21
   3  -2  -6   47.34    1.86
   3  -2  -6   46.49    2.00
   3  -2  -6   45.39    1.20
   3  -2  -6   45.58    1.46
   3  -2  -6   47.59    1.64
   3  -2  -6   44.78    1.67
  -2   2   6    6.14    0.88
  -2   2   6    5.14    0.76
  -2   2   6    5.80    0.86
   2  -2  -6    6.41    0.74
   2  -2  -6    6.23    0.77
   2  -2  -6    5.75    0.74
   2  -2  -6    5.83    0.78
   2  -2  -6    5.28    0.69
   2  -2  -6    5.13    0.79
   2  -2  -6    5.44    0.76
   2  -2  -6    7.14    0.85
   2  -2  -6    4.86    0.73
   2  -2  -6    5.67    0.84
   2  -2  -6    6.96    0.93
   2  -2  -6    7.21    0.83
   2  -2  -6    4.77    0.61
   1  -2  -6  134.88    3.58
   1  -2  -6  139.24    3.47
   1  -2  -6  135.79    3.51
   1  -2  -6  134.58    3.53
   1  -2  -6  137.65    3.48
   1  -2  -6  136.15    3.46
   1  -2  -6  137.36    3.55
   1  -2  -6  140.67    3.44
   1  -2  -6  138.90    3.56
   1  -2  -6  137.22    3.51
   1  -2  -6  138.10    3.47
   1  -2  -6  134.09    3.51
   1  -2  -6  136.16    3.53
   0   2   6  196.46    4.66
   0   2   6  193.86    4.20
   0   2   6  198.25    4.70
   0   2   6  193.74    4.20
   0   2   6  197.40    4.82
   0   2   6  196.74    4.79
   0  -2  -6  201.38    4.74
   0  -2  -6  190.60    4.71
   0  -2  -6  196.83    4.74
   0  -2  -6  200.64    4.85
   0  -2  -6  200.99    4.67
   0  -2  -6  196.91    4.79
   0  -2  -6  196.21    4.72
   0  -2  -6  194.51    4.67
   0  -2  -6  202.39    4.79
   0  -2  -6  199.41    4.80
   0  -2  -6  195.85    4.76
   0  -2  -6  202.01    4.80
   0  -2  -6  193.85    4.22
   0  -2  -6  197.14    4.66
   0  -2  -6  193.61    4.21
   1   2   6  144.02    3.73
   1   2   6  139.62    3.47
   1   2   6  139.51    3.19
   1   2   6  143.41    3.51
   1   2   6  146.01    3.69
   1   2   6  139.24    3.69
  -1  -2  -6  137.47    3.41
  -1  -2  -6  141.38    3.21
  -1  -2  -6  135.76    3.42
  -1  -2  -6  141.21    3.67
  -1  -2  -6  138.64    3.62
  -1  -2  -6  139.78    3.61
  -1  -2  -6  141.60    3.22
  -1  -2  -6  141.75    3.70
   2   2   6    5.25    0.81
   2   2   6    6.00    0.54
   2   2   6    5.22    0.66
   2   2   6    5.82    0.92
   2   2   6    5.53    0.55
   2   2   6    5.45    0.64
   2   2   6    5.55    0.87
  -2  -2  -6    6.43    0.75
  -2  -2  -6    6.24    0.88
  -2  -2  -6    5.85    0.55
  -2  -2  -6    6.20    0.56
  -2  -2  -6    5.58    0.60
   3   2   6   47.20    1.56
   3   2   6   46.78    1.94
   3   2   6   46.89    1.98
   3   2   6   46.25    1.60
   3   2   6   46.28    1.53
   3   2   6   49.45    1.92
  -3  -2  -6   45.06    1.81
  -3  -2  -6   45.87    1.58
  -3  -2  -6   49.68    1.60
  -3  -2  -6   46.51    1.35
  -3  -2  -6   47.45    1.76
   4   2   6   18.67    1.02
   4   2   6   15.91    1.35
   4   2   6   16.35    1.44
   4   2   6   19.63    1.22
   4   2   6   18.02    1.34
   4   2   6   18.06    1.15
  -4  -2  -6   17.13    0.70
  -4  -2  -6   18.37    1.18
  -4  -2  -6   16.64    1.17
  -4  -2  -6   18.53    1.20
   5   2   6   60.49    2.16
   5   2   6   61.16    2.37
   5   2   6   61.07    2.23
   5   2   6   60.24    2.41
  -5  -2  -6   62.69    2.08
  -5  -2  -6   59.29    1.43
  -5  -2  -6   62.49    2.23
  -5  -2  -6   62.21    2.19
   6   2   6   14.60    1.51
   6   2   6   15.05    1.60
   6   2   6   15.89    1.65
  -6  -2  -6   16.52    1.40
  -6  -2  -6   18.58    1.63
   7   2   6   12.22    1.63
   7   2   6   12.08    1.38
   7   2   6   12.61    1.51
  -7  -2  -6   15.10    1.50
   8   2   6   14.14    1.58
   8   2   6   13.78    1.77
   8   2   6   16.59    1.96
   8   2   6   13.23    1.48
  -8  -2  -6   12.86    1.67
   9   2   6   18.99    1.98
   9   2   6   22.67    2.18
   9   2   6   22.42    2.22
   9   2   6   19.60    2.20
  -9  -2  -6   20.66    2.22
  -9  -2  -6   19.87    2.23
  10   2   6   -2.99    2.00
  10   2   6   -2.21    1.90
  10   2   6    1.49    1.49
 -10  -2  -6    0.59    2.07
 -10  -2  -6    1.24    1.95
 -10   2   5    6.48    2.37
 -10   2   5    6.45    1.86
 -10   2   5    6.74    1.75
 -10   2   5    6.63    0.95
 -10   2   5    8.33    2.31
  10  -2  -5    4.50    1.61
  10  -2  -5    8.83    1.98
  10  -2  -5    8.73    1.64
  10  -2  -5    8.45    0.99
  10  -2  -5    8.26    2.36
  -9   2   5    0.03    1.88
  -9   2   5    1.60    1.23
  -9   2   5    1.83    1.32
  -9   2   5    0.56    0.89
  -9   2   5   -2.06    1.87
  -9   2   5    0.17    1.37
   9  -2  -5   -0.06    1.10
   9  -2  -5   -0.22    1.18
   9  -2  -5    1.40    1.49
   9  -2  -5    3.49    1.80
   9  -2  -5   -0.25    0.70
  -8   2   5    5.58    0.88
  -8   2   5    4.68    1.22
  -8   2   5    4.80    1.08
  -8   2   5    3.98    1.61
  -8   2   5    2.07    1.55
   8  -2  -5    4.37    0.78
   8  -2  -5    5.51    1.06
   8  -2  -5    5.15    1.10
  -7   2   5   54.47    2.61
  -7   2   5   54.10    2.61
  -7   2   5   53.46    1.90
  -7   2   5   54.65    2.31
  -7   2   5   56.62    2.19
  -7   2   5   55.01    2.48
   7  -2  -5   57.51    2.68
   7  -2  -5   57.16    2.10
   7  -2  -5   52.79    1.90
   7  -2  -5   57.36    2.20
   7  -2  -5   57.57    2.57
  -6   2   5   39.48    2.26
  -6   2   5   39.72    2.15
  -6   2   5   43.27    1.87
  -6   2   5   45.39    2.14
  -6   2   5   43.07    1.59
   6  -2  -5   39.86    1.63
   6  -2  -5   42.62    1.98
   6  -2  -5   44.16    1.75
   6  -2  -5   42.95    1.49
   6  -2  -5   40.72    2.14
  -5   2   5   67.81    2.47
  -5   2   5   70.04    2.26
  -5   2   5   70.79    2.04
  -5   2   5   68.67    2.37
  -5   2   5   65.83    2.47
  -5   2   5   69.49    2.05
  -5   2   5   70.38    2.06
   5  -2  -5   67.09    2.61
   5  -2  -5   71.76    2.02
   5  -2  -5   68.96    2.05
   5  -2  -5   69.72    2.46
   5  -2  -5   69.75    2.04
   5  -2  -5   71.63    2.41
  -4   2   5   37.30    1.72
  -4   2   5   38.84    1.26
  -4   2   5   37.70    1.25
  -4   2   5   37.98    1.53
  -4   2   5   39.77    1.82
  -4   2   5   39.58    1.43
  -4   2   5   39.12    1.74
   4  -2  -5   37.85    1.87
   4  -2  -5   37.37    1.27
   4  -2  -5   36.75    1.22
   4  -2  -5   38.47    1.65
   4  -2  -5   37.05    1.46
   4  -2  -5   36.73    1.41
   4  -2  -5   38.33    1.62
   4  -2  -5   37.25    1.17
  -3   2   5   53.51    1.43
  -3   2   5   51.25    1.69
  -3   2   5   53.70    1.92
  -3   2   5   56.27    1.80
  -3   2   5   56.89    2.00
  -3   2   5   56.29    1.89
   3  -2  -5   54.86    1.78
   3  -2  -5   54.08    1.42
   3  -2  -5   55.43    1.55
   3  -2  -5   54.12    2.00
   3  -2  -5   55.89    1.87
   3  -2  -5   57.65    1.95
   3  -2  -5   52.42    1.73
   3  -2  -5   53.94    1.43
   3  -2  -5   55.60    1.68
  -2   2   5  248.28    5.36
  -2   2   5  251.88    5.85
  -2   2   5  254.61    5.90
  -2   2   5  248.38    5.36
  -2   2   5  250.22    5.77
  -2   2   5  252.54    5.89
   2  -2  -5  246.52    5.82
   2  -2  -5  251.18    5.77
   2  -2  -5  247.71    5.85
   2  -2  -5  247.69    5.36
   2  -2  -5  248.69    5.74
   2  -2  -5  251.18    5.96
   2  -2  -5  245.02    5.36
   2  -2  -5  252.76    5.86
   2  -2  -5  252.40    5.65
   2  -2  -5  262.30    5.83
   2  -2  -5  251.14    5.86
   2  -2  -5  250.27    5.87
   2  -2  -5  256.36    5.88
   2  -2  -5  259.23    5.84
   2  -2  -5  246.55    5.79
  -1   2   5  100.63    2.67
   1  -2  -5   99.62    2.69
   1  -2  -5  102.64    2.70
   1  -2  -5  104.26    2.73
   1  -2  -5  100.30    2.63
   1  -2  -5  103.28    2.64
   1  -2  -5  100.56    2.72
   1  -2  -5   99.41    2.69
   1  -2  -5  103.62    2.61
   1  -2  -5   99.47    2.63
   1  -2  -5   99.31    2.68
   1  -2  -5  101.73    2.64
   1  -2  -5  101.49    2.70
   1  -2  -5  102.69    2.69
   0   2   5   -0.55    0.46
   0   2   5    0.03    0.15
   0   2   5    0.33    0.46
   0   2   5    0.25    0.15
   0   2   5    0.36    0.54
   0   2   5   -0.02    0.55
   0  -2  -5   -0.10    0.42
   0  -2  -5    0.29    0.47
   0  -2  -5    0.28    0.50
   0  -2  -5    0.16    0.51
   0  -2  -5    0.30    0.55
   0  -2  -5    0.30    0.52
   0  -2  -5   -0.24    0.47
   0  -2  -5    0.64    0.48
   0  -2  -5   -0.21    0.49
   0  -2  -5   -0.02    0.44
   0  -2  -5   -0.37    0.17
   0  -2  -5   -0.20    0.49
   0  -2  -5   -0.06    0.56
   0  -2  -5    0.19    0.45
   0  -2  -5   -0.12    0.17
   1   2   5  102.47    2.79
   1   2   5  102.91    2.61
   1   2   5  103.21    2.58
   1   2   5   98.87    2.78
   1   2   5  103.43    2.73
   1   2   5   97.70    2.35
  -1  -2  -5  101.94    2.73
  -1  -2  -5  102.52    2.39
  -1  -2  -5  100.31    2.52
  -1  -2  -5   98.88    2.73
  -1  -2  -5   99.77    2.37
  -1  -2  -5  103.69    2.77
  -1  -2  -5  100.56    2.50
  -1  -2  -5   97.89    2.67
   2   2   5  253.53    5.96
   2   2   5  248.20    5.90
   2   2   5  252.10    5.63
   2   2   5  251.03    5.65
   2   2   5  255.31    5.70
   2   2   5  249.41    5.76
   2   2   5  245.53    5.91
  -2  -2  -5  257.68    5.66
  -2  -2  -5  246.59    5.57
  -2  -2  -5  259.55    5.86
  -2  -2  -5  255.73    5.92
  -2  -2  -5  252.64    5.54
   3   2   5   53.89    1.93
   3   2   5   56.75    1.68
   3   2   5   56.49    1.72
   3   2   5   54.80    1.95
   3   2   5   53.06    1.88
  -3  -2  -5   54.03    1.76
  -3  -2  -5   52.23    1.69
  -3  -2  -5   54.83    1.70
  -3  -2  -5   55.31    1.40
  -3  -2  -5   54.98    1.85
   4   2   5   39.24    1.70
   4   2   5   35.97    1.68
   4   2   5   35.73    1.45
   4   2   5   40.53    1.57
  -4  -2  -5   36.03    1.50
  -4  -2  -5   37.18    1.52
  -4  -2  -5   36.22    0.96
  -4  -2  -5   38.39    1.43
   5   2   5   70.63    2.37
   5   2   5   69.59    2.26
   5   2   5   71.08    2.34
   5   2   5   66.02    2.42
  -5  -2  -5   69.48    2.31
  -5  -2  -5   70.10    2.28
  -5  -2  -5   66.75    2.07
   6   2   5   46.20    2.26
   6   2   5   42.13    2.07
   6   2   5   43.55    1.94
   6   2   5   46.35    1.96
  -6  -2  -5   39.36    1.95
  -6  -2  -5   45.03    2.06
   7   2   5   54.91    2.29
   7   2   5   53.21    2.64
   7   2   5   58.17    2.58
  -7  -2  -5   53.11    2.43
   8   2   5    7.13    1.54
   8   2   5    5.20    1.25
   8   2   5    4.34    1.11
   8   2   5    4.19    1.49
  -8  -2  -5    5.15    1.27
   9   2   5    0.31    1.38
   9   2   5    0.95    1.11
   9   2   5    1.47    1.62
   9   2   5   -0.64    1.56
  -9  -2  -5    0.98    1.49
  -9  -2  -5    2.42    1.64
  10   2   5   14.03    2.22
  10   2   5    7.69    2.22
  10   2   5    9.41    1.48
 -10  -2  -5   10.76    2.23
 -10  -2  -5    6.03    2.04
 -10   2   4    1.59    1.55
 -10   2   4    1.12    2.06
 -10   2   4    1.20    0.80
  10  -2  -4    0.11    1.61
  10  -2  -4   -0.57    1.38
  10  -2  -4    1.96    1.98
  10  -2  -4    0.96    1.53
  10  -2  -4   -0.14    0.63
  -9   2   4   20.24    2.09
  -9   2   4   15.24    1.34
  -9   2   4   11.65    2.12
   9  -2  -4   17.01    1.85
   9  -2  -4   17.63    2.04
   9  -2  -4   14.91    1.52
   9  -2  -4   16.31    1.69
  -8   2   4   17.22    1.72
  -8   2   4   18.16    1.69
  -8   2   4   16.54    1.86
  -8   2   4   13.81    0.84
  -8   2   4   16.35    1.24
   8  -2  -4   17.98    1.90
   8  -2  -4   15.76    1.67
   8  -2  -4   15.78    1.55
   8  -2  -4   14.10    1.39
  -7   2   4    8.01    1.47
  -7   2   4   11.01    1.30
  -7   2   4    9.76    1.06
  -7   2   4   10.54    0.76
  -7   2   4   11.09    1.12
  -7   2   4    9.84    1.04
   7  -2  -4   11.84    1.08
   7  -2  -4   11.00    1.15
   7  -2  -4    9.63    1.28
   7  -2  -4   11.29    1.55
  -6   2   4    6.34    1.19
  -6   2   4    5.96    0.65
  -6   2   4    4.27    0.77
  -6   2   4    4.95    1.06
  -6   2   4    3.90    0.74
  -6   2   4    4.67    0.47
   6  -2  -4    4.71    0.53
   6  -2  -4    4.24    0.74
   6  -2  -4    3.92    1.12
   6  -2  -4    4.82    0.83
   6  -2  -4    5.37    0.99
  -5   2   4   10.13    0.64
  -5   2   4   10.50    1.14
  -5   2   4    9.48    0.92
  -5   2   4    9.22    0.83
  -5   2   4   11.26    1.23
  -5   2   4    8.27    0.85
  -5   2   4   10.30    1.12
  -5   2   4   10.69    0.94
   5  -2  -4    9.47    0.76
   5  -2  -4   11.34    1.10
   5  -2  -4    8.45    0.84
   5  -2  -4   10.05    1.16
   5  -2  -4   10.68    0.97
  -4   2   4  328.19    7.69
  -4   2   4  327.92    7.32
  -4   2   4  327.42    7.47
  -4   2   4  326.52    7.77
  -4   2   4  334.17    7.62
  -4   2   4  329.06    7.35
  -4   2   4  328.94    7.70
  -4   2   4  335.57    7.34
  -4   2   4  323.83    7.18
   4  -2  -4  338.62    7.65
   4  -2  -4  330.98    7.20
   4  -2  -4  328.25    7.37
   4  -2  -4  337.39    7.78
   4  -2  -4  327.04    7.35
   4  -2  -4  340.61    7.63
   4  -2  -4  336.74    7.35
  -3   2   4    2.39    0.79
  -3   2   4    1.92    0.70
  -3   2   4    2.15    0.48
  -3   2   4    1.73    0.36
  -3   2   4    2.35    0.55
  -3   2   4    1.58    0.38
  -3   2   4    2.62    0.71
  -3   2   4    1.44    0.35
  -3   2   4    1.92    0.65
   3  -2  -4    1.67    0.66
   3  -2  -4    2.44    0.45
   3  -2  -4    1.59    0.62
   3  -2  -4    2.13    0.41
   3  -2  -4    1.40    0.38
   3  -2  -4    2.70    0.75
   3  -2  -4    1.71    0.34
   3  -2  -4    1.16    0.49
  -2   2   4    0.44    0.61
  -2   2   4    0.11    0.39
  -2   2   4   -0.04    0.20
  -2   2   4   -0.07    0.51
  -2   2   4   -0.06    0.42
  -2   2   4    0.10    0.25
  -2   2   4    0.34    0.53
  -2   2   4    0.15    0.55
  -2   2   4    0.25    0.36
   2  -2  -4   -0.27    0.48
   2  -2  -4    0.08    0.46
   2  -2  -4    0.18    0.38
   2  -2  -4    0.28    0.22
   2  -2  -4   -0.12    0.19
   2  -2  -4   -0.29    0.49
   2  -2  -4    0.54    0.38
   2  -2  -4    0.07    0.38
   2  -2  -4   -0.25    0.42
   2  -2  -4    0.04    0.60
   2  -2  -4    0.46    0.51
   2  -2  -4   -0.78    0.42
  -1   2   4   44.88    1.48
  -1   2   4   45.11    1.41
  -1   2   4   44.76    1.48
  -1   2   4   47.03    1.57
  -1   2   4   45.99    1.47
   1  -2  -4   43.38    1.35
   1  -2  -4   43.89    1.41
   1  -2  -4   42.73    1.49
   1  -2  -4   43.50    1.39
   1  -2  -4   45.07    1.40
   1  -2  -4   43.31    1.35
   1  -2  -4   41.98    1.39
   1  -2  -4   44.63    1.37
   1  -2  -4   43.81    1.45
   1  -2  -4   43.09    1.42
   1  -2  -4   42.92    1.37
   1  -2  -4   45.27    1.44
   1  -2  -4   44.86    1.44
   0   2   4  758.40   16.08
   0   2   4  745.65   15.96
   0   2   4  741.83   16.01
   0   2   4  742.57   15.99
   0   2   4  738.64   16.01
   0   2   4  744.07   16.09
   0  -2  -4  753.22   16.03
   0  -2  -4  750.27   16.09
   0  -2  -4  754.61   16.06
   0  -2  -4  748.91   16.07
   0  -2  -4  733.80   15.99
   0  -2  -4  763.69   16.05
   0  -2  -4  747.26   16.08
   0  -2  -4  749.44   16.00
   0  -2  -4  736.34   15.95
   0  -2  -4  745.23   15.99
   0  -2  -4  735.97   16.00
   1   2   4   46.77    1.37
   1   2   4   42.79    1.49
   1   2   4   44.82    1.47
   1   2   4   45.35    1.52
   1   2   4   46.33    1.40
   1   2   4   45.41    1.29
   1   2   4   45.15    1.19
  -1  -2  -4   45.13    1.51
  -1  -2  -4   44.80    1.20
  -1  -2  -4   46.75    1.47
  -1  -2  -4   45.45    1.46
  -1  -2  -4   44.20    1.28
  -1  -2  -4   44.22    1.22
  -1  -2  -4   43.51    1.26
  -1  -2  -4   45.61    1.50
   2   2   4    0.17    0.54
   2   2   4    0.20    0.33
   2   2   4    0.79    0.56
   2   2   4   -0.37    0.55
   2   2   4    0.37    0.38
  -2  -2  -4    0.13    0.25
  -2  -2  -4    0.00    0.45
  -2  -2  -4   -0.18    0.42
  -2  -2  -4    0.44    0.24
  -2  -2  -4    0.21    0.36
   3   2   4    1.87    0.65
   3   2   4    2.19    0.51
   3   2   4    0.87    0.59
   3   2   4    1.35    0.49
  -3  -2  -4    0.88    0.48
  -3  -2  -4    0.97    0.51
  -3  -2  -4    2.50    0.58
  -3  -2  -4    1.42    0.48
  -3  -2  -4    1.80    0.23
   4   2   4  333.55    7.56
   4   2   4  325.64    7.70
   4   2   4  338.20    7.61
   4   2   4  336.54    7.61
  -4  -2  -4  334.06    7.44
  -4  -2  -4  331.49    7.58
  -4  -2  -4  336.36    7.61
   5   2   4   10.11    1.09
   5   2   4   10.01    0.93
   5   2   4   10.86    1.10
  -5  -2  -4    9.56    0.95
  -5  -2  -4   10.25    0.82
  -5  -2  -4   10.74    1.12
   6   2   4    5.02    0.85
   6   2   4    4.03    0.96
   6   2   4    4.54    0.85
  -6  -2  -4    6.43    0.99
  -6  -2  -4    5.26    0.92
   7   2   4   10.40    1.38
   7   2   4   12.35    1.30
   7   2   4   11.25    1.13
  -7  -2  -4   10.75    1.23
   8   2   4   16.61    1.79
   8   2   4   14.94    1.54
   8   2   4   12.87    1.42
  -8  -2  -4   19.45    1.91
   9   2   4   14.49    1.74
   9   2   4   14.58    1.95
   9   2   4   17.92    1.67
  -9  -2  -4   15.71    2.02
  -9  -2  -4   17.26    1.86
  10   2   4    1.21    1.07
  10   2   4   -2.68    1.90
 -10  -2  -4    1.00    1.91
 -10  -2  -4    2.01    1.79
 -10   2   3    1.82    0.79
 -10   2   3    0.52    0.72
  10  -2  -3   -1.94    1.40
  10  -2  -3    0.73    1.41
  10  -2  -3   -0.44    1.48
  10  -2  -3   -0.49    1.75
  -9   2   3    0.79    0.71
  -9   2   3    0.99    0.73
  -9   2   3   -0.94    1.13
  -9   2   3    0.91    1.22
   9  -2  -3   -0.59    1.07
   9  -2  -3    0.67    1.23
  -8   2   3   11.56    1.37
  -8   2   3   12.19    1.42
  -8   2   3   11.17    1.10
  -8   2   3   10.43    0.88
   8  -2  -3   11.85    1.60
   8  -2  -3   11.16    1.34
   8  -2  -3   11.23    1.25
   8  -2  -3   11.50    1.41
  -7   2   3   51.88    2.09
  -7   2   3   52.63    2.19
  -7   2   3   51.29    1.64
  -7   2   3   48.81    1.61
  -7   2   3   52.07    2.08
   7  -2  -3   56.09    2.07
   7  -2  -3   53.63    2.15
   7  -2  -3   43.98    2.11
   7  -2  -3   46.46    2.39
  -6   2   3   37.77    1.77
  -6   2   3   37.21    1.61
  -6   2   3   38.65    1.31
  -6   2   3   40.93    1.65
  -6   2   3   40.04    1.32
   6  -2  -3   38.94    1.78
   6  -2  -3   38.65    1.66
   6  -2  -3   38.65    1.96
   6  -2  -3   39.96    1.60
   6  -2  -3   37.63    1.15
  -5   2   3   30.03    1.50
  -5   2   3   31.17    1.09
  -5   2   3   31.85    1.62
  -5   2   3   30.99    1.10
  -5   2   3   30.99    1.33
  -5   2   3   32.29    1.35
   5  -2  -3   32.62    1.51
   5  -2  -3   31.24    1.36
   5  -2  -3   31.84    1.06
   5  -2  -3   30.58    1.67
   5  -2  -3   31.42    1.30
  -4   2   3    1.11    0.80
  -4   2   3    0.61    0.44
  -4   2   3    0.98    0.37
  -4   2   3    0.49    0.44
  -4   2   3    1.23    0.65
  -4   2   3    1.30    0.37
   4  -2  -3    1.14    0.71
   4  -2  -3    1.01    0.48
   4  -2  -3    0.92    0.60
   4  -2  -3    1.45    0.39
   4  -2  -3    0.61    0.43
  -3   2   3  124.97    3.24
  -3   2   3  126.77    3.25
  -3   2   3  128.53    2.97
  -3   2   3  128.46    3.21
  -3   2   3  130.04    3.08
  -3   2   3  125.74    3.33
  -3   2   3  127.78    3.00
  -3   2   3  123.57    2.93
  -3   2   3  126.47    2.99
   3  -2  -3  129.82    3.20
   3  -2  -3  127.47    2.99
   3  -2  -3  125.76    3.32
   3  -2  -3  128.50    3.04
   3  -2  -3  133.94    3.02
   3  -2  -3  127.81    2.95
   3  -2  -3  127.86    3.22
  -2   2   3    0.56    0.50
  -2   2   3    0.22    0.46
  -2   2   3    0.08    0.48
  -2   2   3    0.44    0.35
  -2   2   3    0.52    0.31
  -2   2   3    0.40    0.56
  -2   2   3   -0.01    0.23
  -2   2   3    0.07    0.31
   2  -2  -3    0.22    0.35
   2  -2  -3    0.02    0.26
   2  -2  -3    0.16    0.43
   2  -2  -3    0.00    0.43
   2  -2  -3    0.20    0.51
   2  -2  -3    0.08    0.22
  -1   2   3  106.81    2.60
  -1   2   3  102.59    2.59
  -1   2   3  107.76    2.52
  -1   2   3  107.95    2.67
  -1   2   3  106.04    2.30
  -1   2   3  107.23    2.31
  -1   2   3  107.22    2.52
  -1   2   3  109.28    2.59
  -1   2   3  104.14    2.59
   1  -2  -3  102.60    2.52
   1  -2  -3  102.99    2.51
   1  -2  -3  105.18    2.65
   1  -2  -3  104.54    2.59
   1  -2  -3  102.97    2.56
   1  -2  -3  104.81    2.52
   1  -2  -3  105.53    2.58
   1  -2  -3  106.60    2.58
   1  -2  -3  106.78    2.59
   1  -2  -3  106.28    2.61
   1  -2  -3  104.23    2.31
   1  -2  -3  104.59    2.30
   0   2   3    0.59    0.44
   0   2   3   -0.07    0.42
   0   2   3    0.29    0.43
   0   2   3   -0.21    0.37
   0   2   3   -0.50    0.34
   0   2   3    0.05    0.16
   0   2   3    0.04    0.38
   0  -2  -3    0.08    0.41
   0  -2  -3    0.21    0.39
   0  -2  -3   -0.07    0.38
   0  -2  -3    0.24    0.31
   0  -2  -3    0.05    0.37
   0  -2  -3    0.87    0.43
   0  -2  -3   -0.04    0.35
   0  -2  -3    0.14    0.37
   0  -2  -3    0.02    0.16
   0  -2  -3    0.30    0.18
   0  -2  -3   -0.27    0.44
   0  -2  -3    0.57    0.39
   1   2   3  104.53    2.52
   1   2   3  105.11    2.41
   1   2   3  103.64    2.43
   1   2   3  107.32    2.56
   1   2   3  106.17    2.63
   1   2   3  101.70    2.62
   1   2   3  106.45    2.64
   1   2   3  104.66    2.42
  -1  -2  -3  106.82    2.63
  -1  -2  -3  106.72    2.43
  -1  -2  -3  104.42    2.44
  -1  -2  -3  104.74    2.58
  -1  -2  -3  103.25    2.60
  -1  -2  -3  106.33    2.63
  -1  -2  -3  105.45    2.42
  -1  -2  -3  104.38    2.40
   2   2   3    0.30    0.37
   2   2   3    0.55    0.52
   2   2   3   -0.11    0.30
   2   2   3    0.43    0.49
   2   2   3    0.21    0.17
  -2  -2  -3    0.14    0.35
  -2  -2  -3    0.76    0.41
  -2  -2  -3    0.39    0.18
  -2  -2  -3    0.34    0.38
   3   2   3  128.86    3.17
   3   2   3  128.06    3.14
   3   2   3  127.28    3.16
   3   2   3  126.70    3.24
  -3  -2  -3  131.47    3.16
  -3  -2  -3  126.84    3.05
  -3  -2  -3  126.49    3.16
  -3  -2  -3  130.01    3.15
   4   2   3    1.50    0.58
   4   2   3    0.42    0.50
   4   2   3    1.66    0.55
  -4  -2  -3    0.89    0.39
  -4  -2  -3    1.85    0.57
  -4  -2  -3    1.30    0.59
   5   2   3   32.03    1.45
   5   2   3   30.79    1.33
   5   2   3   31.21    1.53
  -5  -2  -3   29.58    1.48
  -5  -2  -3   31.15    1.07
  -5  -2  -3   32.33    1.49
   6   2   3   41.80    1.93
   6   2   3   39.65    1.58
   6   2   3   39.33    1.78
  -6  -2  -3   40.68    1.88
  -6  -2  -3   41.99    1.86
   7   2   3   51.08    1.90
   7   2   3   57.38    2.27
   7   2   3   51.73    2.29
  -7  -2  -3   51.13    2.23
   8   2   3   11.43    1.54
   8   2   3   10.45    1.03
   8   2   3    9.79    1.32
  -8  -2  -3    8.63    1.32
   9   2   3    0.85    0.84
   9   2   3    0.00    1.12
   9   2   3   -0.20    1.42
  -9  -2  -3    4.23    1.57
  -9  -2  -3    2.01    1.24
  10   2   3    1.10    1.63
  10   2   3    0.11    1.74
 -10  -2  -3    0.08    1.59
 -10  -2  -3   -1.14    1.76
 -10  -2  -3    2.60    1.74
 -10   2   2    0.39    0.75
 -10   2   2    0.08    0.94
 -10   2   2    0.43    1.35
 -10   2   2    1.94    1.38
  10  -2  -2   -1.26    1.53
  10  -2  -2   -1.99    1.42
  10  -2  -2    3.14    1.71
  -9   2   2    0.37    1.09
  -9   2   2   -0.41    1.24
  -9   2   2   -0.27    0.84
  -9   2   2   -0.34    0.70
  -9   2   2   -0.28    1.15
   9  -2  -2    1.06    1.16
   9  -2  -2   -1.96    1.31
   9  -2  -2    0.75    1.20
   9  -2  -2    0.90    1.28
  -8   2   2   19.49    1.15
  -8   2   2   21.32    1.40
  -8   2   2   19.82    1.84
  -8   2   2   17.08    1.63
   8  -2  -2   19.82    1.94
   8  -2  -2   16.21    1.70
   8  -2  -2   20.33    1.71
   8  -2  -2   17.32    1.85
  -7   2   2    0.67    0.64
  -7   2   2    1.68    0.85
  -7   2   2    0.56    0.81
  -7   2   2    0.06    0.84
   7  -2  -2    0.43    1.01
   7  -2  -2    1.12    0.74
   7  -2  -2    1.12    0.82
  -6   2   2    8.29    0.91
  -6   2   2    6.61    0.83
  -6   2   2    5.73    0.87
  -6   2   2    6.81    0.70
   6  -2  -2    7.55    0.83
   6  -2  -2    7.20    0.92
   6  -2  -2    6.73    0.44
   6  -2  -2    7.53    1.02
  -5   2   2   42.01    1.55
  -5   2   2   41.06    1.56
  -5   2   2   42.29    1.36
  -5   2   2   41.40    1.72
  -5   2   2   42.07    1.24
  -5   2   2   43.73    1.58
   5  -2  -2   41.56    1.77
   5  -2  -2   45.12    1.61
   5  -2  -2   41.37    1.16
   5  -2  -2   43.79    1.54
  -4   2   2  294.64    6.81
  -4   2   2  288.08    6.44
  -4   2   2  284.53    6.34
  -4   2   2  290.65    6.59
  -4   2   2  294.06    6.58
  -4   2   2  296.11    6.65
   4  -2  -2  296.66    6.79
   4  -2  -2  292.03    6.58
   4  -2  -2  295.72    6.61
  -3   2   2   28.68    1.27
  -3   2   2   28.81    0.96
  -3   2   2   29.68    0.86
  -3   2   2   29.72    1.03
  -3   2   2   28.83    1.02
  -3   2   2   29.42    1.19
   3  -2  -2   28.21    1.27
   3  -2  -2   31.25    1.03
   3  -2  -2   29.77    1.06
   3  -2  -2   30.42    1.15
  -2   2   2    1.43    0.47
  -2   2   2    1.59    0.33
  -2   2   2    0.94    0.27
  -2   2   2    0.80    0.28
  -2   2   2    1.03    0.55
  -2   2   2    1.80    0.33
  -2   2   2    0.72    0.27
   2  -2  -2    1.06    0.51
   2  -2  -2    0.83    0.32
   2  -2  -2    1.09    0.26
   2  -2  -2    0.81    0.41
   2  -2  -2    1.98    0.38
   2  -2  -2    0.76    0.28
  -1   2   2  137.00    3.14
  -1   2   2  140.69    3.26
  -1   2   2  134.10    3.00
  -1   2   2  139.61    3.18
  -1   2   2  137.09    3.17
  -1   2   2  135.89    3.07
  -1   2   2  135.63    3.11
  -1   2   2  138.99    3.16
   1  -2  -2  136.23    3.07
   1  -2  -2  136.13    3.17
   1  -2  -2  137.88    3.12
   1  -2  -2  139.79    3.14
   1  -2  -2  133.89    2.99
   1  -2  -2  137.11    3.08
   1  -2  -2  139.09    3.15
   1  -2  -2  136.87    3.15
   1  -2  -2  135.49    3.00
   1  -2  -2  136.39    3.24
   0   2   2  698.34   14.66
   0   2   2  687.19   14.69
   0   2   2  699.04   14.66
   0   2   2  698.11   14.68
   0   2   2  683.15   14.66
   0  -2  -2  695.97   14.69
   0  -2  -2  690.18   14.61
   0  -2  -2  687.68   14.68
   0  -2  -2  695.85   14.66
   0  -2  -2  678.20   14.67
   0  -2  -2  665.78   14.60
   0  -2  -2  691.34   14.66
   1   2   2  137.09    3.18
   1   2   2  135.01    3.03
   1   2   2  134.27    3.08
   1   2   2  133.59    2.99
   1   2   2  139.93    3.21
  -1  -2  -2  136.59    3.08
  -1  -2  -2  137.19    3.10
  -1  -2  -2  139.85    3.18
  -1  -2  -2  137.51    3.19
  -1  -2  -2  142.92    3.23
   2   2   2    0.49    0.39
   2   2   2    1.19    0.39
   2   2   2    1.65    0.48
   2   2   2    2.03    0.39
  -2  -2  -2    0.60    0.36
  -2  -2  -2    0.55    0.38
   3   2   2   29.40    1.14
   3   2   2   29.50    1.06
   3   2   2   30.28    1.11
  -3  -2  -2   29.07    1.14
  -3  -2  -2   28.93    1.14
  -3  -2  -2   28.47    0.92
   4   2   2  292.94    6.49
   4   2   2  284.24    6.31
   4   2   2  292.24    6.67
   4   2   2  297.96    6.67
  -4  -2  -2  289.94    6.35
  -4  -2  -2  289.25    6.65
  -4  -2  -2  296.30    6.69
   5   2   2   43.71    1.70
   5   2   2   41.77    1.25
   5   2   2   43.41    1.66
   5   2   2   40.52    1.40
  -5  -2  -2   42.17    1.67
  -5  -2  -2   44.45    1.71
   6   2   2    7.39    0.70
   6   2   2    6.99    0.63
   6   2   2    6.29    0.88
   6   2   2    7.89    1.02
  -6  -2  -2    6.87    0.93
   7   2   2    2.25    0.88
   7   2   2    1.34    0.62
   7   2   2    0.05    0.99
   7   2   2    0.59    0.57
  -7  -2  -2    0.98    0.88
   8   2   2   18.92    1.21
   8   2   2   19.72    1.89
   8   2   2   18.76    1.24
   8   2   2   19.10    2.05
  -8  -2  -2   17.69    1.90
   9   2   2    0.97    0.79
   9   2   2   -0.02    1.21
   9   2   2    0.23    0.70
   9   2   2   -1.96    1.33
  -9  -2  -2   -1.38    1.19
  -9  -2  -2    1.08    1.48
  10   2   2    2.26    1.56
  10   2   2    0.23    1.76
 -10  -2  -2    3.33    1.83
 -10  -2  -2   -0.73    1.61
 -10  -2  -2    1.33    1.46
  11  -2  -1   13.43    2.04
  11  -2  -1   13.69    1.71
  11  -2  -1   17.85    2.40
 -10   2   1    0.39    1.52
 -10   2   1   -0.18    1.44
 -10   2   1    0.00    1.07
 -10   2   1   -0.12    1.18
  10  -2  -1    1.86    1.26
  10  -2  -1    3.59    1.59
  10  -2  -1   -0.41    1.49
  10  -2  -1   -3.07    1.45
  -9   2   1   10.23    1.53
  -9   2   1    8.40    1.18
  -9   2   1    9.22    1.52
  -9   2   1   10.10    1.26
   9  -2  -1    8.11    1.25
   9  -2  -1    9.86    1.47
   9  -2  -1    7.83    1.44
   9  -2  -1    8.75    1.54
  -8   2   1    2.10    0.91
  -8   2   1    1.91    0.84
  -8   2   1    1.95    1.10
   8  -2  -1    1.56    1.09
   8  -2  -1    1.12    1.09
   8  -2  -1    2.03    1.03
   8  -2  -1    3.78    1.00
  -7   2   1   46.58    1.79
  -7   2   1   44.28    1.99
  -7   2   1   46.74    1.89
  -7   2   1   48.67    2.06
   7  -2  -1   48.16    2.00
   7  -2  -1   49.55    2.12
   7  -2  -1   49.53    2.15
  -6   2   1   20.38    1.13
  -6   2   1   20.35    1.42
  -6   2   1   17.75    1.20
  -6   2   1   18.09    1.22
  -6   2   1   19.83    1.31
   6  -2  -1   17.74    0.51
   6  -2  -1   20.06    1.39
   6  -2  -1   18.38    1.31
   6  -2  -1   20.76    1.26
  -5   2   1   33.34    1.52
  -5   2   1   34.35    1.45
  -5   2   1   33.28    1.28
  -5   2   1   34.33    1.37
  -5   2   1   35.69    1.44
   5  -2  -1   36.20    1.50
   5  -2  -1   35.96    1.54
   5  -2  -1   34.96    1.42
  -4   2   1    2.13    0.55
  -4   2   1    1.16    0.48
  -4   2   1    1.98    0.57
  -4   2   1    2.24    0.48
  -4   2   1    1.66    0.67
   4  -2  -1    1.84    0.50
   4  -2  -1    2.06    0.57
   4  -2  -1    2.28    0.61
  -3   2   1  390.44    8.62
  -3   2   1  391.30    8.45
  -3   2   1  382.59    8.49
  -3   2   1  385.49    8.53
  -3   2   1  392.89    8.52
   3  -2  -1  392.50    8.51
   3  -2  -1  392.57    8.52
   3  -2  -1  389.75    8.61
   3  -2  -1  387.01    8.49
  -2   2   1  179.73    4.11
  -2   2   1  178.32    3.97
  -2   2   1  178.17    3.96
  -2   2   1  179.37    3.97
   2  -2  -1  178.25    4.00
   2  -2  -1  173.40    3.96
   2  -2  -1  177.03    4.09
   2  -2  -1  177.17    3.98
   2  -2  -1  175.01    3.97
  -1   2   1  504.20   10.95
  -1   2   1  515.68   10.96
  -1   2   1  510.92   10.90
  -1   2   1  523.73   11.03
   1  -2  -1  513.82   10.85
   1  -2  -1  514.83   10.94
   1  -2  -1  509.14   10.90
   1  -2  -1  510.02   10.90
   1  -2  -1  517.00   10.96
   1  -2  -1  511.08   11.02
   1  -2  -1  522.44   10.96
   0   2   1    0.22    0.26
   0   2   1    0.50    0.28
   0   2   1    0.12    0.16
   0   2   1    0.02    0.25
   0   2   1   -0.07    0.11
   0   2   1   -0.02    0.12
   0  -2  -1    0.60    0.16
   0  -2  -1    0.03    0.15
   0  -2  -1    0.16    0.19
   0  -2  -1    0.06    0.19
   0  -2  -1   -0.18    0.31
   0  -2  -1    0.19    0.22
   0  -2  -1    0.56    0.23
   1   2   1  528.03   11.02
   1   2   1  516.76   11.01
   1   2   1  507.21   11.01
   1   2   1  514.64   11.00
   1   2   1  515.62   11.05
  -1  -2  -1  519.13   11.06
  -1  -2  -1  515.78   11.01
  -1  -2  -1  513.35   11.02
  -1  -2  -1  522.38   11.01
   2   2   1  160.07    3.71
   2   2   1  175.14    3.96
   2   2   1  182.21    3.99
   2   2   1  175.62    3.88
  -2  -2  -1  181.24    4.01
  -2  -2  -1  176.99    3.87
  -2  -2  -1  176.98    3.98
   3   2   1  397.86    8.65
   3   2   1  384.67    8.45
   3   2   1  394.58    8.66
  -3  -2  -1  397.45    8.66
   4   2   1    1.07    0.59
   4   2   1    1.84    0.55
   4   2   1    1.43    0.40
   4   2   1    1.43    0.36
  -4  -2  -1    1.14    0.55
  -4  -2  -1    1.78    0.23
   5   2   1   32.55    1.21
   5   2   1   33.91    1.54
   5   2   1   34.14    1.11
   5   2   1   35.10    1.45
  -5  -2  -1   34.58    1.47
   6   2   1   17.81    1.29
   6   2   1   20.76    1.47
   6   2   1   19.15    0.91
   6   2   1   17.61    1.04
  -6  -2  -1   20.85    1.40
   7   2   1   47.66    1.75
   7   2   1   46.10    1.48
   7   2   1   47.77    2.06
   7   2   1   46.28    2.18
  -7  -2  -1   46.41    2.09
   8   2   1    3.54    0.87
   8   2   1    2.43    1.18
   8   2   1    1.21    1.03
   8   2   1    2.50    0.57
  -8  -2  -1    2.69    1.08
  -8  -2  -1    1.81    1.28
   9   2   1    7.83    1.56
   9   2   1   10.43    1.17
   9   2   1    8.09    1.41
  -9  -2  -1   10.56    1.42
  -9  -2  -1    8.13    1.49
  -9  -2  -1    6.46    1.60
  10   2   1   -0.67    1.09
  10   2   1    0.70    1.49
  10   2   1   -0.44    1.65
 -10  -2  -1   -0.84    1.68
 -10  -2  -1    0.17    1.34
 -10  -2  -1   -0.47    1.50
  11   2   1   17.70    2.46
 -11  -2  -1   19.64    2.61
 -11  -2  -1   18.49    1.84
 -11   2   0   -1.44    1.20
  11  -2   0    1.39    1.98
  11  -2   0    0.94    1.99
  11  -2   0    0.27    1.49
 -10   2   0   21.67    2.19
 -10   2   0   19.66    2.14
 -10   2   0   17.51    1.99
 -10   2   0   19.90    1.94
  10  -2   0   19.13    2.21
  10  -2   0   20.07    1.99
  10  -2   0   20.56    1.59
  10  -2   0   17.19    2.07
  -9   2   0   -1.41    0.93
  -9   2   0   -1.41    1.05
  -9   2   0   -1.80    1.17
  -9   2   0    1.02    1.22
   9  -2   0   -2.55    1.21
   9  -2   0    0.95    1.23
   9  -2   0   -0.65    1.17
   9  -2   0   -0.12    0.98
  -8   2   0  118.88    3.69
  -8   2   0  112.76    3.40
  -8   2   0  116.18    3.30
   8  -2   0  119.52    3.74
   8  -2   0  114.70    3.59
   8  -2   0  112.64    3.50
  -7   2   0   -0.20    0.71
  -7   2   0    0.17    0.84
  -7   2   0    1.20    0.87
   7  -2   0    0.53    0.83
   7  -2   0   -1.79    0.79
   7  -2   0   -0.16    0.78
  -6   2   0    0.83    0.74
  -6   2   0    0.02    0.67
  -6   2   0    0.90    0.60
  -6   2   0    0.38    0.71
   6  -2   0    1.98    0.72
   6  -2   0    0.31    0.69
   6  -2   0    1.13    0.68
  -5   2   0    0.20    0.54
  -5   2   0    0.60    0.58
  -5   2   0   -0.19    0.56
  -5   2   0    0.03    0.51
   5  -2   0   -0.11    0.62
   5  -2   0    0.27    0.52
   5  -2   0   -0.51    0.52
  -4   2   0  597.47   13.11
  -4   2   0  607.24   13.12
  -4   2   0  601.26   13.13
   4  -2   0  601.98   13.11
   4  -2   0  600.05   13.14
   4  -2   0  609.57   13.12
  -3   2   0    0.38    0.39
  -3   2   0   -0.22    0.47
  -3   2   0   -0.54    0.36
   3  -2   0   -0.31    0.40
   3  -2   0    0.15    0.43
   3  -2   0    0.08    0.37
  -2   2   0   16.14    0.83
  -2   2   0   15.94    0.75
  -2   2   0   15.37    0.74
  -2   2   0   15.40    0.70
   2  -2   0   15.75    0.76
   2  -2   0   18.73    0.75
   2  -2   0   15.72    0.62
   2  -2   0   16.86    0.77
  -1   2   0    0.35    0.25
  -1   2   0    0.19    0.24
  -1   2   0    0.10    0.23
  -1   2   0    0.44    0.31
   1  -2   0    0.04    0.32
   1  -2   0    0.22    0.19
   1  -2   0    0.29    0.23
   1  -2   0    0.15    0.26
   0   2   0    0.10    0.26
   1   2   0    0.09    0.28
   1   2   0    0.26    0.27
   1   2   0    0.20    0.18
   1   2   0    0.07    0.26
  -1  -2   0    0.11    0.13
  -1  -2   0    0.08    0.27
  -1  -2   0   -0.01    0.26
  -1  -2   0    0.65    0.28
   2   2   0   16.44    0.77
  -2  -2   0   16.17    0.76
  -2  -2   0   15.13    0.46
  -2  -2   0   16.13    0.80
  -2  -2   0   14.55    0.67
   3   2   0   -0.21    0.42
   3   2   0    0.16    0.24
   3   2   0    0.04    0.39
  -3  -2   0   -0.01    0.43
  -3  -2   0   -0.34    0.37
   4   2   0  598.95   12.84
   4   2   0  584.58   12.57
   4   2   0  577.34   12.44
   4   2   0  579.46   12.71
   4   2   0  596.84   12.81
  -4  -2   0  591.07   12.82
   5   2   0   -0.25    0.59
   5   2   0   -0.05    0.52
   5   2   0   -0.15    0.26
   5   2   0   -0.71    0.44
  -5  -2   0   -0.44    0.57
   6   2   0    1.03    0.74
   6   2   0    1.21    0.64
   6   2   0    0.55    0.33
   6   2   0    0.82    0.70
  -6  -2   0   -0.47    0.69
   7   2   0   -0.40    0.84
   7   2   0    0.19    0.35
   7   2   0    0.34    0.73
   7   2   0   -1.06    0.76
  -7  -2   0   -0.34    0.89
  -7  -2   0    0.53    0.88
   8   2   0  110.10    3.34
   8   2   0  117.76    3.70
   8   2   0  114.21    3.54
  -8  -2   0  112.21    3.58
  -8  -2   0  111.30    3.71
  -8  -2   0  113.81    3.26
   9   2   0   -0.49    1.15
   9   2   0   -0.73    1.04
   9   2   0   -0.99    1.30
  -9  -2   0   -0.05    0.98
  -9  -2   0   -1.01    1.33
  -9  -2   0   -2.79    1.12
  10   2   0   17.51    1.91
  10   2   0   14.47    2.06
  10   2   0   22.93    2.11
 -10  -2   0   13.70    1.83
 -10  -2   0   17.10    1.58
 -10  -2   0   15.60    2.08
  11   2   0    0.11    1.26
  11   2   0   -1.64    1.94
  11   2   0    0.89    1.95
 -11  -2   0    2.99    2.12
 -11  -2   0   -1.74    1.22
 -11   2  -1   15.68    2.49
  11  -2   1   14.01    1.34
  11  -2   1   17.21    1.77
  11  -2   1   13.52    2.17
  11  -2   1   13.51    2.37
 -10   2  -1    0.30    1.49
 -10   2  -1   -1.19    1.36
 -10   2  -1   -0.46    1.02
 -10   2  -1   -1.83    1.53
  10  -2   1   -1.26    1.70
  10  -2   1   -0.43    0.95
  10  -2   1    0.71    1.45
  10  -2   1    1.76    1.08
  -9   2  -1    8.03    1.51
  -9   2  -1   10.14    1.41
  -9   2  -1    7.05    1.39
  -9   2  -1   10.47    1.13
   9  -2   1    5.92    1.37
   9  -2   1    8.72    1.08
   9  -2   1    8.20    1.55
  -8   2  -1    1.66    1.19
  -8   2  -1    0.67    1.07
  -8   2  -1    2.84    0.85
   8  -2   1    3.11    1.09
   8  -2   1    4.10    1.21
  -7   2  -1   47.64    2.05
  -7   2  -1   49.00    1.78
  -7   2  -1   48.67    2.16
   7  -2   1   47.12    2.20
   7  -2   1   47.30    2.02
  -6   2  -1   19.95    1.24
  -6   2  -1   19.42    1.14
  -6   2  -1   17.02    1.32
  -6   2  -1   21.12    1.41
   6  -2   1   17.61    1.44
   6  -2   1   19.98    1.32
   6  -2   1   18.92    0.68
  -5   2  -1   36.05    1.49
  -5   2  -1   32.07    1.34
  -5   2  -1   34.03    1.44
   5  -2   1   34.27    1.46
   5  -2   1   34.59    1.49
   5  -2   1   36.22    1.35
  -4   2  -1    0.62    0.53
  -4   2  -1    1.12    0.50
  -4   2  -1    1.20    0.55
   4  -2   1    2.05    0.57
   4  -2   1    1.40    0.62
  -3   2  -1  389.15    8.68
  -3   2  -1  403.51    8.78
  -3   2  -1  398.84    8.76
   3  -2   1  406.55    8.77
   3  -2   1  398.00    8.78
  -2   2  -1  175.25    3.85
  -2   2  -1  176.98    4.02
  -2   2  -1  177.90    3.97
  -2   2  -1  180.78    4.03
   2  -2   1  175.83    4.00
   2  -2   1  171.13    3.81
   2  -2   1  179.55    4.03
  -1   2  -1  517.48   10.96
  -1   2  -1  502.07   10.89
  -1   2  -1  513.84   10.97
   1  -2   1  514.93   10.90
   1  -2   1  513.10   10.96
   1  -2   1  524.23   10.98
   0   2  -1    0.15    0.27
   0   2  -1   -0.02    0.23
   0   2  -1    0.17    0.22
   0  -2   1    0.24    0.20
   0  -2   1    0.25    0.21
   0  -2   1    0.02    0.18
   0  -2   1   -0.05    0.25
   1   2  -1  514.04   10.93
   1   2  -1  516.72   10.95
   1   2  -1  507.22   10.94
   1   2  -1  505.30   10.89
  -1  -2   1  515.39   10.95
  -1  -2   1  519.21   10.95
  -1  -2   1  512.57   10.93
  -1  -2   1  522.16   10.96
   2   2  -1  176.37    3.86
   2   2  -1  180.47    4.01
   2   2  -1  178.53    4.02
  -2  -2   1  180.73    4.02
  -2  -2   1  178.56    4.00
  -2  -2   1  178.04    3.87
  -2  -2   1  170.20    3.99
   3   2  -1  382.42    8.45
   3   2  -1  382.15    8.37
   3   2  -1  387.81    8.48
  -3  -2   1  390.92    8.50
  -3  -2   1  392.23    8.29
  -3  -2   1  382.74    8.47
   4   2  -1    1.57    0.57
   4   2  -1    1.37    0.51
   4   2  -1    1.36    0.55
   4   2  -1    1.10    0.41
  -4  -2   1    1.14    0.16
  -4  -2   1    1.36    0.39
  -4  -2   1    1.49    0.49
  -4  -2   1    1.68    0.56
   5   2  -1   34.38    1.23
   5   2  -1   34.25    1.44
   5   2  -1   35.00    1.50
   5   2  -1   33.50    1.42
  -5  -2   1   32.82    1.43
  -5  -2   1   33.30    1.16
  -5  -2   1   35.24    1.53
   6   2  -1   17.49    1.38
   6   2  -1   19.93    1.31
   6   2  -1   18.99    1.29
  -6  -2   1   19.52    1.33
  -6  -2   1   18.47    1.02
  -6  -2   1   19.77    1.42
   7   2  -1   47.37    2.02
   7   2  -1   44.77    1.94
   7   2  -1   47.65    2.12
  -7  -2   1   48.95    2.07
  -7  -2   1   44.70    2.18
  -7  -2   1   43.84    1.65
   8   2  -1    3.14    1.19
   8   2  -1    2.23    1.04
   8   2  -1    2.32    1.04
  -8  -2   1    2.67    0.83
  -8  -2   1    4.15    1.22
   9   2  -1    9.03    1.51
   9   2  -1    7.22    1.38
   9   2  -1    7.32    1.38
  -9  -2   1    8.75    1.10
  -9  -2   1    7.18    1.34
  -9  -2   1    8.58    1.63
  10   2  -1    2.17    1.46
  10   2  -1    2.50    1.55
  10   2  -1    0.59    1.51
 -10  -2   1    0.21    1.03
 -10  -2   1   -0.93    1.40
 -10  -2   1    1.36    0.96
 -10  -2   1    1.03    1.70
  11   2  -1   14.81    2.22
  11   2  -1    8.61    2.06
 -11  -2   1   15.34    1.57
 -11  -2   1   19.76    2.65
 -10   2  -2    3.09    1.71
 -10   2  -2   -0.55    0.95
 -10   2  -2    0.39    1.62
  10  -2   2   -0.17    1.06
  10  -2   2    0.72    0.95
  10  -2   2    1.86    1.79
  10  -2   2    0.41    1.58
  -9   2  -2    0.96    0.83
  -9   2  -2    0.31    1.28
  -9   2  -2    1.05    1.31
   9  -2   2    1.62    1.41
   9  -2   2   -0.60    1.16
   9  -2   2    0.32    0.79
   9  -2   2   -0.60    0.91
  -8   2  -2   21.61    1.37
  -8   2  -2   24.53    2.01
  -8   2  -2   18.89    2.00
   8  -2   2   20.44    1.88
   8  -2   2   20.62    2.06
  -7   2  -2    0.43    0.85
  -7   2  -2    0.74    0.90
  -7   2  -2    0.75    0.64
   7  -2   2    1.19    0.89
   7  -2   2    0.98    0.94
  -6   2  -2    8.29    0.98
  -6   2  -2    7.48    0.98
  -6   2  -2    7.38    0.75
   6  -2   2    6.56    0.61
   6  -2   2    7.31    0.95
   6  -2   2    6.99    0.96
  -5   2  -2   42.52    1.65
  -5   2  -2   43.11    1.68
  -5   2  -2   40.81    1.42
   5  -2   2   40.25    1.62
   5  -2   2   42.47    1.69
   5  -2   2   41.90    1.24
  -4   2  -2  289.49    6.56
  -4   2  -2  295.23    6.75
  -4   2  -2  298.75    6.78
   4  -2   2  297.28    6.79
   4  -2   2  299.38    6.77
  -3   2  -2   29.40    1.00
  -3   2  -2   27.08    1.11
  -3   2  -2   29.57    1.14
   3  -2   2   27.94    1.12
   3  -2   2   29.07    1.12
  -2   2  -2    1.27    0.34
  -2   2  -2    0.74    0.40
  -2   2  -2    0.66    0.40
   2  -2   2    0.79    0.41
   2  -2   2    0.92    0.38
  -1   2  -2  139.13    3.15
  -1   2  -2  138.55    3.14
  -1   2  -2  138.44    3.14
   1  -2   2  137.21    3.15
   1  -2   2  140.66    3.14
   1  -2   2  136.39    3.15
   0   2  -2  682.36   14.51
   0   2  -2  688.58   14.54
   0  -2   2  678.80   14.51
   0  -2   2  683.94   14.55
   1   2  -2  136.59    3.06
   1   2  -2  133.88    2.96
   1   2  -2  138.96    3.14
   1   2  -2  138.37    3.16
   1   2  -2  134.91    3.02
   1   2  -2  130.82    2.96
   1   2  -2  135.55    3.06
  -1  -2   2  139.24    3.07
  -1  -2   2  135.10    3.16
  -1  -2   2  137.38    3.05
  -1  -2   2  138.39    3.15
  -1  -2   2  133.22    2.96
   2   2  -2    1.46    0.37
   2   2  -2    1.26    0.37
   2   2  -2    1.46    0.20
   2   2  -2    1.77    0.46
  -2  -2   2    1.08    0.23
  -2  -2   2    1.76    0.21
  -2  -2   2    1.67    0.49
  -2  -2   2    1.21    0.44
  -2  -2   2    0.56    0.31
  -2  -2   2    1.45    0.36
   3   2  -2   29.13    1.08
   3   2  -2   29.92    1.06
   3   2  -2   27.39    1.06
  -3  -2   2   29.55    1.10
  -3  -2   2   29.21    1.18
  -3  -2   2   29.16    0.88
  -3  -2   2   29.96    0.76
  -3  -2   2   27.70    1.05
   4   2  -2  298.81    6.65
   4   2  -2  294.42    6.62
   4   2  -2  296.74    6.59
  -4  -2   2  281.94    6.29
  -4  -2   2  298.83    6.73
  -4  -2   2  295.31    6.64
  -4  -2   2  292.05    6.31
  -4  -2   2  286.22    6.65
   5   2  -2   43.07    1.48
   5   2  -2   44.40    1.62
   5   2  -2   41.01    1.70
   5   2  -2   41.63    1.56
  -5  -2   2   43.18    1.64
  -5  -2   2   41.83    1.18
  -5  -2   2   39.96    1.56
   6   2  -2    8.83    0.97
   6   2  -2    6.20    0.99
   6   2  -2    7.21    0.86
   6   2  -2    6.75    0.76
  -6  -2   2    6.00    0.81
  -6  -2   2    6.95    0.58
  -6  -2   2    7.63    0.97
   7   2  -2    1.90    0.78
   7   2  -2   -0.42    0.88
   7   2  -2    1.57    0.89
  -7  -2   2    1.41    0.93
  -7  -2   2    0.97    0.53
  -7  -2   2    0.91    0.86
   8   2  -2   20.05    1.87
   8   2  -2   18.87    1.68
   8   2  -2   18.58    1.81
  -8  -2   2   20.20    1.93
  -8  -2   2   21.31    1.18
   9   2  -2    0.45    1.26
   9   2  -2   -0.35    1.12
   9   2  -2    3.48    1.34
  -9  -2   2    0.19    1.43
  -9  -2   2   -1.76    1.12
  -9  -2   2    0.29    0.67
  -9  -2   2   -0.44    0.71
  10   2  -2   -3.09    2.28
  10   2  -2    0.78    1.53
  10   2  -2   -1.16    1.42
 -10  -2   2   -0.74    1.76
 -10  -2   2   -1.39    1.84
 -10  -2   2    0.32    0.69
 -10  -2   2    0.01    0.79
 -10  -2   2   -0.38    1.61
 -10   2  -3    1.18    1.67
 -10   2  -3    1.03    1.64
 -10   2  -3   -0.11    0.86
  10  -2   3   -1.36    1.61
  10  -2   3    1.49    0.83
  10  -2   3    2.93    1.24
  10  -2   3    3.20    1.80
  -9   2  -3    2.33    1.33
  -9   2  -3    1.85    1.42
  -9   2  -3    0.10    0.78
   9  -2   3    0.90    0.70
   9  -2   3    2.05    1.15
   9  -2   3    1.02    1.49
   9  -2   3    2.34    1.24
  -8   2  -3   12.10    1.54
  -8   2  -3   11.95    1.18
  -8   2  -3   13.68    1.51
   8  -2   3   13.25    1.49
   8  -2   3   10.83    1.00
   8  -2   3    9.46    1.48
   8  -2   3    9.78    1.17
  -7   2  -3   52.74    2.32
  -7   2  -3   56.15    2.38
  -7   2  -3   52.08    1.79
   7  -2   3   53.28    2.29
   7  -2   3   49.81    1.54
   7  -2   3   50.39    2.36
  -6   2  -3   39.23    1.77
  -6   2  -3   43.26    1.89
  -6   2  -3   37.03    1.38
   6  -2   3   38.01    1.73
   6  -2   3   40.53    1.93
   6  -2   3   38.04    1.31
  -5   2  -3   31.73    1.47
  -5   2  -3   28.81    1.44
  -5   2  -3   30.73    1.15
   5  -2   3   32.41    1.17
   5  -2   3   30.32    1.49
   5  -2   3   33.00    1.48
  -4   2  -3    1.22    0.41
  -4   2  -3    1.51    0.60
  -4   2  -3    0.00    0.56
   4  -2   3    0.53    0.43
   4  -2   3    0.64    0.60
   4  -2   3    0.69    0.55
  -3   2  -3  127.33    3.19
  -3   2  -3  126.83    3.16
  -3   2  -3  126.49    3.08
   3  -2   3  130.98    3.10
   3  -2   3  127.03    3.16
   3  -2   3  129.88    3.19
  -2   2  -3    0.19    0.37
  -2   2  -3   -0.17    0.39
  -2   2  -3   -0.01    0.38
   2  -2   3    0.05    0.38
   2  -2   3    0.03    0.36
  -1   2  -3  103.70    2.46
  -1   2  -3  104.50    2.55
  -1   2  -3  104.16    2.48
   1  -2   3  106.39    2.31
   1  -2   3  101.35    2.54
   1  -2   3  104.28    2.47
   1  -2   3  106.38    2.47
   0   2  -3    0.19    0.21
   0   2  -3   -0.14    0.25
   0   2  -3    0.03    0.26
   0   2  -3    0.08    0.38
   0   2  -3    0.48    0.36
   0  -2   3    0.22    0.34
   0  -2   3   -0.16    0.24
   0  -2   3   -0.02    0.41
   0  -2   3   -0.11    0.30
   0  -2   3    0.10    0.39
   0  -2   3   -0.21    0.24
   1   2  -3  104.36    2.61
   1   2  -3  103.65    2.42
   1   2  -3  107.28    2.43
   1   2  -3  105.84    2.41
   1   2  -3  104.36    2.42
   1   2  -3  107.12    2.63
  -1  -2   3  105.92    2.61
  -1  -2   3  105.95    2.55
  -1  -2   3  103.42    2.51
  -1  -2   3  102.46    2.61
  -1  -2   3  107.61    2.44
  -1  -2   3  102.25    2.41
  -1  -2   3  106.71    2.43
  -1  -2   3  101.64    2.56
   2   2  -3    0.23    0.20
   2   2  -3    0.51    0.48
   2   2  -3    0.35    0.48
   2   2  -3    0.55    0.31
   2   2  -3    0.38    0.33
   2   2  -3    0.61    0.26
  -2  -2   3    0.54    0.45
  -2  -2   3    0.76    0.33
  -2  -2   3    0.39    0.31
  -2  -2   3    0.24    0.33
  -2  -2   3    0.59    0.32
  -2  -2   3    0.51    0.53
  -2  -2   3    0.39    0.50
   3   2  -3  128.12    3.05
   3   2  -3  125.21    3.07
   3   2  -3  126.70    3.17
  -3  -2   3  128.83    3.09
  -3  -2   3  128.28    3.00
  -3  -2   3  130.00    3.29
  -3  -2   3  130.45    3.26
  -3  -2   3  126.63    3.06
   4   2  -3    1.35    0.50
   4   2  -3    1.53    0.49
   4   2  -3    0.04    0.65
   4   2  -3    1.06    0.55
  -4  -2   3    0.97    0.71
  -4  -2   3    1.00    0.51
  -4  -2   3    1.50    0.48
  -4  -2   3    1.49    0.67
  -4  -2   3    0.95    0.34
   5   2  -3   32.19    1.42
   5   2  -3   31.79    1.66
   5   2  -3   33.47    1.36
   5   2  -3   32.75    1.42
  -5  -2   3   32.53    1.62
  -5  -2   3   33.43    1.47
  -5  -2   3   33.44    1.42
   6   2  -3   39.25    1.68
   6   2  -3   34.75    1.85
   6   2  -3   39.45    1.63
   6   2  -3   39.46    1.65
  -6  -2   3   39.65    1.75
  -6  -2   3   40.10    1.68
  -6  -2   3   34.97    1.85
   7   2  -3   52.77    2.01
   7   2  -3   54.37    2.40
   7   2  -3   52.64    2.15
   7   2  -3   50.83    2.05
  -7  -2   3   51.92    1.25
  -7  -2   3   50.70    1.26
  -7  -2   3   50.81    2.15
  -7  -2   3   51.94    2.23
  -7  -2   3   50.31    2.29
   8   2  -3   11.34    1.41
   8   2  -3   12.30    1.57
   8   2  -3    9.49    1.19
  -8  -2   3   10.56    1.39
  -8  -2   3   11.03    1.63
  -8  -2   3    8.98    2.03
   9   2  -3    0.28    1.41
   9   2  -3   -0.35    1.06
   9   2  -3   -2.11    1.21
  -9  -2   3    1.19    1.47
  -9  -2   3    2.04    1.20
  -9  -2   3    0.12    1.34
  10   2  -3    1.46    1.56
  10   2  -3    4.75    1.76
  10   2  -3    3.53    1.56
 -10  -2   3   -1.69    1.70
 -10  -2   3    0.01    1.73
 -10   2  -4    0.75    1.07
 -10   2  -4    1.09    1.68
 -10   2  -4   -0.42    1.72
 -10   2  -4   -1.41    0.81
  10  -2   4    1.19    1.28
  10  -2   4   -0.04    2.11
  10  -2   4    0.70    1.84
  10  -2   4    0.53    0.60
  -9   2  -4   18.72    1.96
  -9   2  -4   14.32    1.76
  -9   2  -4   16.62    1.32
   9  -2   4   15.47    1.51
   9  -2   4   16.16    1.74
   9  -2   4   17.70    1.99
   9  -2   4   16.03    1.07
  -8   2  -4   15.97    1.22
  -8   2  -4   16.20    1.64
  -8   2  -4   18.02    1.98
   8  -2   4   15.60    0.92
   8  -2   4   16.58    1.51
   8  -2   4   13.40    1.63
   8  -2   4   16.21    1.59
  -7   2  -4   13.00    1.39
  -7   2  -4   10.35    1.23
   7  -2   4   10.65    0.71
   7  -2   4   13.62    1.33
   7  -2   4   10.00    1.25
   7  -2   4   12.14    1.42
   7  -2   4   12.30    1.03
  -6   2  -4    6.09    1.05
  -6   2  -4    5.06    0.57
  -6   2  -4    6.03    0.98
   6  -2   4    4.62    0.93
   6  -2   4    6.63    1.08
   6  -2   4    5.68    0.69
  -5   2  -4   10.86    1.16
  -5   2  -4    8.66    0.71
  -5   2  -4   11.99    1.15
   5  -2   4    9.36    0.91
   5  -2   4   11.57    1.12
   5  -2   4   10.29    1.02
  -4   2  -4  335.99    7.48
  -4   2  -4  335.62    7.60
  -4   2  -4  322.07    7.23
  -4   2  -4  326.84    7.56
   4  -2   4  344.46    7.63
   4  -2   4  323.39    7.54
   4  -2   4  333.57    7.44
  -3   2  -4    1.07    0.52
  -3   2  -4    1.24    0.55
  -3   2  -4    1.79    0.52
   3  -2   4    1.35    0.54
   3  -2   4    1.10    0.52
   3  -2   4    1.49    0.52
  -2   2  -4    0.43    0.46
  -2   2  -4    0.12    0.40
  -2   2  -4   -0.08    0.38
   2  -2   4    0.35    0.40
   2  -2   4    0.51    0.37
   2  -2   4    0.24    0.48
  -1   2  -4   44.56    1.39
  -1   2  -4   42.38    1.28
  -1   2  -4   43.49    1.41
  -1   2  -4   45.28    1.28
  -1   2  -4   43.77    1.18
   1  -2   4   43.52    1.49
   1  -2   4   45.02    1.27
   1  -2   4   46.08    1.16
   1  -2   4   47.29    1.30
   1  -2   4   44.19    1.44
   1  -2   4   47.24    1.49
   0   2  -4  751.15   16.08
   0   2  -4  749.02   16.05
   0   2  -4  750.22   15.89
   0   2  -4  741.38   15.87
   0  -2   4  754.30   16.09
   0  -2   4  733.84   16.04
   0  -2   4  753.80   16.09
   0  -2   4  733.85   16.08
   0  -2   4  741.84   15.96
   0  -2   4  736.82   16.01
   0  -2   4  793.80   15.89
   0  -2   4  734.20   15.87
   1   2  -4   44.27    1.21
   1   2  -4   44.07    1.44
   1   2  -4   44.00    1.43
   1   2  -4   44.47    1.31
   1   2  -4   45.11    1.21
   1   2  -4   46.66    1.49
   1   2  -4   46.52    1.27
   1   2  -4   45.78    1.53
  -1  -2   4   46.08    1.45
  -1  -2   4   44.93    1.19
  -1  -2   4   45.59    1.32
  -1  -2   4   46.45    1.21
  -1  -2   4   45.03    1.46
  -1  -2   4   43.11    1.39
  -1  -2   4   44.86    1.50
   2   2  -4    0.02    0.29
   2   2  -4   -0.09    0.55
   2   2  -4    0.22    0.52
   2   2  -4   -0.03    0.34
   2   2  -4   -0.08    0.30
   2   2  -4   -0.21    0.30
  -2  -2   4   -0.06    0.48
  -2  -2   4   -0.10    0.40
  -2  -2   4    0.04    0.57
  -2  -2   4    0.59    0.53
  -2  -2   4    0.39    0.30
  -2  -2   4   -0.22    0.38
  -2  -2   4    0.20    0.29
  -2  -2   4    0.57    0.57
   3   2  -4    2.05    0.62
   3   2  -4    1.79    0.62
   3   2  -4    1.26    0.40
   3   2  -4    2.41    0.41
   3   2  -4    1.66    0.42
  -3  -2   4    2.30    0.46
  -3  -2   4    2.46    0.60
  -3  -2   4    2.12    0.63
  -3  -2   4    1.43    0.43
  -3  -2   4    1.60    0.40
  -3  -2   4    2.18    0.67
  -3  -2   4    2.30    0.70
   4   2  -4  331.96    7.82
   4   2  -4  334.90    7.43
   4   2  -4  330.34    7.59
   4   2  -4  333.18    7.45
  -4  -2   4  335.04    7.47
  -4  -2   4  333.08    7.44
  -4  -2   4  338.12    7.37
  -4  -2   4  330.39    7.55
  -4  -2   4  331.99    7.71
  -4  -2   4  329.35    7.73
   5   2  -4   10.02    0.91
   5   2  -4    9.54    1.00
   5   2  -4   10.87    1.02
   5   2  -4   12.42    1.24
  -5  -2   4   10.35    1.17
  -5  -2   4   10.46    1.05
  -5  -2   4   12.04    1.22
  -5  -2   4   10.34    0.99
   6   2  -4    4.74    0.89
   6   2  -4    4.23    0.80
   6   2  -4    7.68    1.19
   6   2  -4    5.22    0.79
  -6  -2   4    4.31    1.11
  -6  -2   4    6.40    1.14
  -6  -2   4    2.91    0.72
  -6  -2   4    5.82    0.94
   7   2  -4   10.82    1.42
   7   2  -4   10.83    1.15
   7   2  -4   13.08    1.34
   7   2  -4   12.47    1.21
  -7  -2   4   10.89    1.21
  -7  -2   4   10.60    1.17
  -7  -2   4   10.54    1.54
  -7  -2   4   12.14    1.57
   8   2  -4   16.10    1.71
   8   2  -4   16.01    1.77
   8   2  -4   17.18    1.83
  -8  -2   4   17.34    1.86
  -8  -2   4   14.50    1.52
  -8  -2   4   15.59    1.65
  -8  -2   4   14.63    1.84
   9   2  -4   14.34    1.58
   9   2  -4   19.42    1.82
  -9  -2   4   13.19    1.41
  -9  -2   4   16.88    2.23
  -9  -2   4   13.94    1.59
  -9  -2   4   21.63    2.23
  -9  -2   4   15.41    1.75
  10   2  -4    0.27    1.49
  10   2  -4    0.95    1.44
  10   2  -4    2.20    1.85
 -10  -2   4    0.30    1.91
 -10  -2   4   -0.38    1.64
 -10  -2   4   -0.43    1.26
 -10  -2   4   -2.00    1.89
 -10   2  -5    7.72    0.92
 -10   2  -5    6.08    1.95
 -10   2  -5    6.44    1.27
 -10   2  -5    6.23    1.90
  10  -2   5    7.10    1.63
  10  -2   5    9.01    2.17
  -9   2  -5    1.46    1.11
  -9   2  -5   -0.82    1.45
  -9   2  -5    1.33    1.50
  -9   2  -5    0.56    0.70
   9  -2   5    3.53    1.63
   9  -2   5    1.18    1.43
   9  -2   5    1.39    1.25
  -8   2  -5    3.95    1.07
  -8   2  -5    3.86    1.36
  -8   2  -5    5.69    1.37
  -8   2  -5    5.52    0.79
   8  -2   5    4.91    0.42
   8  -2   5    6.08    1.36
   8  -2   5    5.57    1.29
   8  -2   5    2.67    1.46
  -7   2  -5   53.86    2.14
  -7   2  -5   55.85    2.46
  -7   2  -5   53.30    2.38
   7  -2   5   57.10    2.46
   7  -2   5   53.21    1.91
   7  -2   5   60.18    2.57
  -6   2  -5   42.28    2.01
  -6   2  -5   41.89    1.22
  -6   2  -5   41.39    1.80
  -6   2  -5   41.12    1.93
   6  -2   5   41.80    2.04
   6  -2   5   43.06    1.92
   6  -2   5   40.86    2.08
   6  -2   5   42.93    1.67
  -5   2  -5   65.67    1.76
  -5   2  -5   70.63    2.24
  -5   2  -5   74.58    2.36
  -5   2  -5   70.29    2.35
   5  -2   5   68.98    2.44
   5  -2   5   68.70    2.35
   5  -2   5   70.37    2.15
   5  -2   5   69.53    2.27
  -4   2  -5   36.09    1.56
  -4   2  -5   37.82    1.54
  -4   2  -5   39.58    1.56
   4  -2   5   36.42    1.50
   4  -2   5   38.83    1.52
   4  -2   5   38.85    1.68
   4  -2   5   40.30    1.65
  -3   2  -5   55.18    1.77
  -3   2  -5   54.67    1.79
  -3   2  -5   52.87    1.75
   3  -2   5   50.86    1.71
   3  -2   5   57.19    1.79
   3  -2   5   57.00    2.01
   3  -2   5   56.40    1.84
  -2   2  -5  252.78    5.56
  -2   2  -5  258.03    5.81
  -2   2  -5  260.98    5.95
  -2   2  -5  251.26    5.78
   2  -2   5  258.47    5.79
   2  -2   5  260.63    5.96
   2  -2   5  259.80    5.81
   2  -2   5  253.19    5.63
   2  -2   5  252.40    6.03
  -1   2  -5  102.77    2.71
  -1   2  -5  100.49    2.47
  -1   2  -5   97.77    2.61
  -1   2  -5   99.95    2.42
  -1   2  -5   99.80    2.45
   1  -2   5  103.22    2.47
   1  -2   5  101.39    2.37
   1  -2   5  100.04    2.44
   1  -2   5  103.11    2.76
   1  -2   5   95.85    2.67
   1  -2   5  101.62    2.71
   1  -2   5  103.07    2.72
   1  -2   5  100.87    2.62
   0   2  -5   -0.01    0.28
   0   2  -5    0.59    0.47
   0   2  -5   -0.48    0.52
   0   2  -5   -0.46    0.27
   0   2  -5    0.30    0.33
   0  -2   5    0.05    0.57
   0  -2   5   -0.59    0.52
   0  -2   5    0.08    0.27
   0  -2   5    0.05    0.41
   0  -2   5    0.16    0.59
   0  -2   5    0.13    0.28
   0  -2   5   -0.27    0.46
   1   2  -5  100.99    2.71
   1   2  -5  102.17    2.57
   1   2  -5  101.00    2.39
   1   2  -5  102.44    2.75
   1   2  -5   97.42    2.66
   1   2  -5  104.09    2.54
   1   2  -5  103.55    2.39
   1   2  -5  100.30    2.75
  -1  -2   5  101.85    2.59
  -1  -2   5  103.58    2.72
  -1  -2   5  102.70    2.73
  -1  -2   5  101.49    2.37
  -1  -2   5  101.48    2.71
  -1  -2   5  103.13    2.69
   2   2  -5  249.24    5.96
   2   2  -5  248.07    5.68
   2   2  -5  255.80    5.59
   2   2  -5  248.09    5.69
   2   2  -5  249.10    5.58
   2   2  -5  257.60    5.96
  -2  -2   5  252.61    5.57
  -2  -2   5  257.14    5.92
  -2  -2   5  259.26    5.86
  -2  -2   5  251.30    5.97
  -2  -2   5  258.28    5.79
  -2  -2   5  260.77    5.60
  -2  -2   5  248.51    5.88
   3   2  -5   53.08    1.52
   3   2  -5   54.10    1.30
   3   2  -5   53.90    1.30
   3   2  -5   55.89    1.60
   3   2  -5   56.60    1.91
   3   2  -5   55.51    1.57
   3   2  -5   54.13    1.89
  -3  -2   5   54.43    1.57
  -3  -2   5   54.18    1.97
  -3  -2   5   56.49    1.74
  -3  -2   5   53.86    1.95
  -3  -2   5   56.07    1.85
  -3  -2   5   53.16    1.83
  -3  -2   5   53.83    1.53
   4   2  -5   37.30    1.31
   4   2  -5   39.49    1.81
   4   2  -5   39.51    1.66
   4   2  -5   38.60    1.37
  -4  -2   5   37.95    1.83
  -4  -2   5   37.60    1.40
  -4  -2   5   37.82    1.56
  -4  -2   5   38.14    1.42
  -4  -2   5   36.80    1.70
  -4  -2   5   37.81    1.67
  -4  -2   5   38.48    1.34
   5   2  -5   70.11    2.63
   5   2  -5   70.71    2.14
   5   2  -5   70.36    2.08
   5   2  -5   72.54    2.40
  -5  -2   5   71.37    2.18
  -5  -2   5   72.24    2.05
  -5  -2   5   63.03    2.47
  -5  -2   5   69.68    2.35
  -5  -2   5   71.95    2.13
  -5  -2   5   68.53    2.27
  -5  -2   5   68.07    2.53
   6   2  -5   42.14    1.80
   6   2  -5   41.23    1.96
   6   2  -5   38.80    2.24
   6   2  -5   43.02    1.70
  -6  -2   5   42.54    2.14
  -6  -2   5   43.96    1.77
  -6  -2   5   43.04    2.22
  -6  -2   5   44.45    1.85
  -6  -2   5   43.19    1.88
   7   2  -5   47.87    2.14
   7   2  -5   54.71    2.61
   7   2  -5   49.91    2.04
   7   2  -5   55.72    2.32
  -7  -2   5   53.60    2.27
  -7  -2   5   54.11    2.70
  -7  -2   5   54.84    2.17
  -7  -2   5   46.29    2.45
  -7  -2   5   54.77    2.23
   8   2  -5    7.39    1.35
   8   2  -5    4.94    1.10
   8   2  -5    6.39    1.25
  -8  -2   5    5.52    1.26
  -8  -2   5    5.31    1.13
  -8  -2   5    4.11    1.54
  -8  -2   5    4.23    1.10
  -8  -2   5    4.65    1.64
   9   2  -5    0.83    1.21
   9   2  -5    2.10    1.67
   9   2  -5    0.96    1.14
  -9  -2   5   -2.76    1.59
  -9  -2   5    0.61    1.22
  -9  -2   5   -0.57    1.17
  -9  -2   5    1.74    1.71
  -9  -2   5    0.81    1.44
  10   2  -5   13.91    2.35
  10   2  -5   10.03    1.76
  10   2  -5    9.91    1.66
 -10  -2   5    4.29    2.33
 -10  -2   5    6.34    1.50
 -10  -2   5    5.25    2.20
 -10  -2   5   10.87    1.97
 -10   2  -6    1.24    2.06
 -10   2  -6   -2.69    1.82
  10  -2   6   -1.49    2.20
  10  -2   6    0.71    1.58
  -9   2  -6   22.23    1.30
  -9   2  -6   17.67    2.04
  -9   2  -6   21.95    2.10
  -9   2  -6   21.43    2.25
   9  -2   6   19.97    2.20
   9  -2   6   15.85    1.93
   9  -2   6   21.64    1.94
  -8   2  -6   15.60    1.44
  -8   2  -6   14.17    1.68
  -8   2  -6   15.97    1.75
   8  -2   6   13.10    1.54
   8  -2   6   14.61    1.75
   8  -2   6   16.71    1.68
  -7   2  -6   16.69    1.69
  -7   2  -6   10.95    1.32
  -7   2  -6   14.79    1.54
   7  -2   6   14.70    1.61
   7  -2   6   14.01    1.38
   7  -2   6   12.44    1.46
  -6   2  -6   16.94    1.64
  -6   2  -6   17.05    1.48
  -6   2  -6   14.00    1.55
   6  -2   6   16.61    1.67
   6  -2   6   14.39    1.45
   6  -2   6   15.84    1.38
  -5   2  -6   63.21    2.21
  -5   2  -6   57.13    1.54
  -5   2  -6   58.54    2.24
  -5   2  -6   60.99    2.20
   5  -2   6   62.62    2.12
   5  -2   6   59.96    2.35
   5  -2   6   58.73    2.16
   5  -2   6   59.75    2.25
  -4   2  -6   16.83    1.28
  -4   2  -6   19.43    1.26
  -4   2  -6   18.11    1.23
   4  -2   6   20.54    1.55
   4  -2   6   18.06    1.19
   4  -2   6   16.88    1.27
   4  -2   6   17.56    1.25
  -3   2  -6   48.28    1.78
  -3   2  -6   45.73    1.63
  -3   2  -6   47.35    1.63
   3  -2   6   47.39    1.43
   3  -2   6   47.80    1.82
   3  -2   6   45.70    1.65
   3  -2   6   46.48    1.91
   3  -2   6   47.15    1.61
  -2   2  -6    6.43    0.54
  -2   2  -6    7.06    0.83
  -2   2  -6    5.19    0.56
  -2   2  -6    6.46    0.61
   2  -2   6    5.18    0.78
   2  -2   6    5.56    0.84
   2  -2   6    5.54    0.85
   2  -2   6    6.25    0.61
   2  -2   6    6.17    0.53
   2  -2   6    6.15    0.62
  -1   2  -6  139.52    3.28
  -1   2  -6  139.40    3.54
  -1   2  -6  138.98    3.29
  -1   2  -6  137.96    3.60
  -1   2  -6  136.18    3.29
   1  -2   6  139.35    3.27
   1  -2   6  136.45    3.56
   1  -2   6  138.44    3.62
   1  -2   6  145.24    3.30
   1  -2   6  141.58    3.26
   1  -2   6  137.71    3.67
   1  -2   6  139.54    3.51
   0   2  -6  197.99    4.61
   0   2  -6  196.90    4.41
   0   2  -6  199.53    4.82
   0   2  -6  198.04    4.76
   0   2  -6  197.01    4.52
   0   2  -6  196.48    4.44
   0   2  -6  198.19    4.87
   0  -2   6  204.71    4.69
   0  -2   6  200.88    4.43
   0  -2   6  198.24    4.74
   0  -2   6  194.14    4.80
   0  -2   6  192.96    4.81
   0  -2   6  199.58    4.81
   1   2  -6  134.97    3.65
   1   2  -6  138.68    3.20
   1   2  -6  138.13    3.39
   1   2  -6  142.65    3.19
   1   2  -6  144.07    3.69
   1   2  -6  139.01    3.59
   1   2  -6  142.17    3.60
   1   2  -6  139.20    3.42
   1   2  -6  141.66    3.48
  -1  -2   6  139.32    3.50
  -1  -2   6  143.82    3.63
  -1  -2   6  139.31    3.18
  -1  -2   6  142.59    3.64
  -1  -2   6  143.68    3.46
  -1  -2   6  140.82    3.59
  -1  -2   6  137.51    3.61
   2   2  -6    6.50    0.64
   2   2  -6    6.52    0.55
   2   2  -6    5.27    0.56
   2   2  -6    6.70    0.84
   2   2  -6    5.89    0.86
   2   2  -6    6.29    0.88
   2   2  -6    6.34    0.65
  -2  -2   6    5.38    0.78
  -2  -2   6    6.06    0.73
  -2  -2   6    5.98    0.52
  -2  -2   6    4.93    0.74
  -2  -2   6    5.51    0.97
  -2  -2   6    6.39    0.85
   3   2  -6   47.94    1.87
   3   2  -6   46.89    1.54
   3   2  -6   46.38    1.35
   3   2  -6   46.80    1.96
   3   2  -6   45.56    1.27
   3   2  -6   47.11    1.85
   3   2  -6   46.56    1.40
   3   2  -6   45.71    1.56
  -3  -2   6   48.31    1.96
  -3  -2   6   51.09    1.87
  -3  -2   6   47.67    1.39
  -3  -2   6   48.02    1.72
  -3  -2   6   47.15    1.81
  -3  -2   6   43.69    1.88
   4   2  -6   16.38    1.35
   4   2  -6   15.65    1.01
   4   2  -6   16.24    0.88
   4   2  -6   21.66    1.55
   4   2  -6   18.34    0.99
  -4  -2   6   16.46    1.35
  -4  -2   6   19.82    1.57
  -4  -2   6   16.98    0.94
  -4  -2   6   18.13    1.03
  -4  -2   6   16.93    1.31
  -4  -2   6   18.28    1.60
  -4  -2   6   17.47    1.16
   5   2  -6   59.44    1.85
   5   2  -6   58.27    1.90
   5   2  -6   54.57    2.20
   5   2  -6   62.04    1.95
   5   2  -6   55.63    2.46
  -5  -2   6   59.61    2.38
  -5  -2   6   59.64    1.97
  -5  -2   6   58.30    1.90
  -5  -2   6   57.61    2.40
  -5  -2   6   63.12    2.22
  -5  -2   6   60.76    2.33
   6   2  -6   16.05    1.82
   6   2  -6   16.47    1.19
   6   2  -6   15.67    1.45
   6   2  -6   13.89    1.28
  -6  -2   6   14.50    1.56
  -6  -2   6   16.60    1.39
  -6  -2   6   17.53    1.57
  -6  -2   6   11.81    1.50
  -6  -2   6   13.95    1.23
  -6  -2   6   16.14    1.69
   7   2  -6   12.72    1.29
   7   2  -6   12.51    1.21
   7   2  -6   11.27    1.39
  -7  -2   6   12.60    1.32
  -7  -2   6    9.96    1.21
  -7  -2   6   15.08    1.84
  -7  -2   6    8.83    1.08
  -7  -2   6   14.29    1.61
  -7  -2   6   14.55    1.72
   8   2  -6   16.16    1.62
   8   2  -6   16.96    2.03
   8   2  -6   12.64    1.37
  -8  -2   6   15.40    1.54
  -8  -2   6   14.18    1.52
  -8  -2   6   13.08    2.06
  -8  -2   6   13.24    1.79
  -8  -2   6   16.55    1.74
  -8  -2   6   14.33    1.98
   9   2  -6   20.40    2.41
   9   2  -6   24.65    2.29
   9   2  -6   20.36    2.05
  -9  -2   6   22.23    2.52
  -9  -2   6   23.94    2.25
  -9  -2   6   22.33    2.22
  -9  -2   6   20.96    2.25
  -9  -2   6   20.93    2.61
  -9  -2   6   21.72    2.43
  10   2  -6    1.39    1.39
  10   2  -6    1.36    1.51
 -10  -2   6    3.07    1.56
 -10  -2   6   -1.59    2.24
 -10  -2   6    4.17    1.95
 -10  -2   6    0.70    1.44
 -10  -2   6    2.12    2.39
  -9   2  -7    0.17    1.81
  -9   2  -7    1.54    0.71
  -9   2  -7    2.73    1.55
   9  -2   7    1.92    1.53
   9  -2   7    1.42    1.77
  -8   2  -7    2.46    1.30
  -8   2  -7    5.56    1.48
  -8   2  -7    4.86    1.48
   8  -2   7    3.73    1.53
   8  -2   7    4.80    1.53
   8  -2   7    3.92    1.34
  -7   2  -7    2.33    1.15
  -7   2  -7    2.16    1.23
  -7   2  -7    1.33    1.11
   7  -2   7    2.69    0.95
   7  -2   7    2.86    1.32
   7  -2   7    4.15    1.35
  -6   2  -7   21.77    1.72
  -6   2  -7   22.75    1.77
  -6   2  -7   20.94    1.75
   6  -2   7   25.44    1.69
   6  -2   7   24.59    1.92
   6  -2   7   26.17    2.05
  -5   2  -7    0.15    0.80
  -5   2  -7    0.14    0.83
  -5   2  -7    0.75    0.86
  -5   2  -7    0.72    0.36
   5  -2   7    0.41    0.94
   5  -2   7    0.19    0.80
   5  -2   7   -0.03    0.76
   5  -2   7    0.74    0.98
  -4   2  -7   14.69    1.40
  -4   2  -7   13.26    1.22
  -4   2  -7   12.69    1.20
   4  -2   7   12.58    0.98
   4  -2   7   12.46    1.11
   4  -2   7   14.98    1.54
   4  -2   7   12.17    1.15
   4  -2   7   14.12    1.39
   4  -2   7   13.10    1.34
  -3   2  -7   18.09    1.37
  -3   2  -7   16.17    1.07
  -3   2  -7   16.90    1.11
   3  -2   7   20.23    1.43
   3  -2   7   15.81    1.16
   3  -2   7   16.06    1.54
   3  -2   7   17.77    1.08
   3  -2   7   17.60    1.44
   3  -2   7   17.45    0.94
  -2   2  -7  147.80    3.64
  -2   2  -7  147.37    3.63
  -2   2  -7  155.46    3.93
  -2   2  -7  151.19    3.98
  -2   2  -7  149.38    3.51
   2  -2   7  151.56    3.56
   2  -2   7  154.22    4.00
   2  -2   7  142.57    3.96
   2  -2   7  151.32    3.63
   2  -2   7  149.52    3.91
   2  -2   7  150.63    4.05
   2  -2   7  148.30    3.64
  -1   2  -7    7.58    0.69
  -1   2  -7    8.05    0.78
  -1   2  -7    8.51    0.71
  -1   2  -7    9.40    0.98
  -1   2  -7   10.22    1.08
   1  -2   7    8.41    0.92
   1  -2   7    7.95    0.69
   1  -2   7    8.42    0.72
   1  -2   7    6.78    0.88
   1  -2   7    9.65    1.07
   1  -2   7   10.07    0.93
   0   2  -7    0.23    0.63
   0   2  -7   -0.70    0.49
   0   2  -7    0.12    0.41
   0   2  -7   -0.27    0.30
   0   2  -7   -0.76    0.62
   0   2  -7   -0.14    0.65
   0   2  -7   -0.12    0.31
   0  -2   7    0.43    0.64
   0  -2   7    0.59    0.70
   0  -2   7    0.34    0.69
   0  -2   7   -0.09    0.56
   0  -2   7    0.51    0.32
   0  -2   7   -0.24    0.73
   1   2  -7    9.61    0.97
   1   2  -7    8.10    0.98
   1   2  -7    8.33    0.81
   1   2  -7    8.23    0.55
   1   2  -7    9.84    0.99
   1   2  -7    8.64    0.55
   1   2  -7    8.38    0.88
   1   2  -7    7.51    0.79
   1   2  -7    9.81    0.84
   1   2  -7    8.97    0.99
  -1  -2   7    9.92    1.04
  -1  -2   7    8.57    0.94
  -1  -2   7    8.00    0.53
  -1  -2   7    9.98    0.99
  -1  -2   7    8.28    0.95
  -1  -2   7    6.56    0.90
  -1  -2   7    8.28    0.53
   2   2  -7  154.02    3.94
   2   2  -7  145.58    3.69
   2   2  -7  147.47    3.97
   2   2  -7  152.44    4.04
   2   2  -7  151.15    3.92
   2   2  -7  144.97    3.72
   2   2  -7  148.19    3.88
   2   2  -7  149.18    3.39
   2   2  -7  149.32    3.73
   2   2  -7  145.87    3.38
  -2  -2   7  147.84    3.94
  -2  -2   7  149.42    3.36
  -2  -2   7  143.04    3.89
  -2  -2   7  146.48    3.39
  -2  -2   7  146.04    3.83
  -2  -2   7  154.84    3.92
   3   2  -7   20.03    1.53
   3   2  -7   16.03    1.38
   3   2  -7   16.38    1.07
   3   2  -7   17.77    0.84
   3   2  -7   16.14    0.83
   3   2  -7   17.10    0.77
   3   2  -7   15.58    1.47
   3   2  -7   15.98    1.47
   3   2  -7   17.38    1.08
  -3  -2   7   16.55    1.47
  -3  -2   7   17.16    1.37
  -3  -2   7   17.72    0.80
  -3  -2   7   16.74    1.28
  -3  -2   7   18.48    1.32
   4   2  -7   14.17    0.94
   4   2  -7   13.09    1.14
   4   2  -7   13.36    1.45
   4   2  -7   13.48    1.33
   4   2  -7   13.86    1.29
   4   2  -7   14.42    1.06
   4   2  -7   12.27    0.80
  -4  -2   7   13.64    1.34
  -4  -2   7   13.99    1.31
  -4  -2   7   12.98    0.88
  -4  -2   7   13.86    0.95
  -4  -2   7   15.12    1.42
  -4  -2   7   16.88    1.54
  -4  -2   7   10.63    1.31
   5   2  -7   -0.65    1.07
   5   2  -7   -0.06    0.89
   5   2  -7   -0.08    0.50
   5   2  -7    1.20    0.64
   5   2  -7    1.28    0.62
  -5  -2   7    1.60    1.17
  -5  -2   7    0.14    0.57
  -5  -2   7    0.94    1.13
  -5  -2   7    1.29    0.67
  -5  -2   7    0.52    0.92
  -5  -2   7   -0.87    0.91
   6   2  -7   21.21    1.77
   6   2  -7   23.99    1.29
   6   2  -7   22.00    1.40
   6   2  -7   25.01    1.50
  -6  -2   7   24.56    1.84
  -6  -2   7   22.43    2.08
  -6  -2   7   24.36    1.96
  -6  -2   7   24.24    1.44
  -6  -2   7   22.24    1.50
  -6  -2   7   25.65    2.08
   7   2  -7    3.54    0.91
   7   2  -7    1.39    0.77
   7   2  -7    1.03    0.84
   7   2  -7    1.95    1.57
  -7  -2   7    0.77    1.27
  -7  -2   7    3.32    0.99
  -7  -2   7    1.49    1.57
  -7  -2   7    1.08    1.55
  -7  -2   7    1.79    1.18
   8   2  -7    3.88    1.12
   8   2  -7    3.44    1.03
   8   2  -7    2.94    1.81
   8   2  -7    4.81    1.47
  -8  -2   7    5.60    1.33
  -8  -2   7    3.32    1.29
  -8  -2   7    5.03    1.65
  -8  -2   7    4.53    1.13
  -8  -2   7    5.52    1.84
  -8  -2   7    5.79    1.78
   9   2  -7    0.97    1.24
   9   2  -7    2.50    1.22
   9   2  -7   -0.87    1.87
  -9  -2   7    1.07    1.39
  -9  -2   7   -0.08    1.26
  -9  -2   7    3.30    2.10
  -9  -2   7    0.76    1.87
  -9  -2   7   -0.56    1.99
  -9  -2   7    2.91    1.33
  -9   2  -8    8.74    1.87
  -9   2  -8   10.08    0.93
  -9   2  -8    7.52    2.15
  -9   2  -8    9.92    1.76
   9  -2   8   11.36    2.15
   9  -2   8    5.36    2.41
   9  -2   8   12.69    2.10
  -8   2  -8    0.96    1.45
  -8   2  -8    4.41    1.59
   8  -2   8    3.16    1.55
   8  -2   8    1.76    1.40
   8  -2   8    0.98    1.79
   8  -2   8    2.24    1.56
  -7   2  -8    1.31    1.20
  -7   2  -8   -0.99    1.24
  -7   2  -8   -0.16    1.20
   7  -2   8    0.93    1.29
   7  -2   8    1.48    1.53
   7  -2   8    1.48    1.42
   7  -2   8    1.20    1.08
   7  -2   8   -0.30    1.19
  -6   2  -8    0.99    1.05
  -6   2  -8    1.24    1.06
  -6   2  -8    1.37    1.02
   6  -2   8    0.45    1.39
   6  -2   8    0.71    1.12
   6  -2   8    0.11    1.20
   6  -2   8    1.51    1.01
   6  -2   8   -0.05    0.94
  -5   2  -8   58.19    2.34
  -5   2  -8   61.80    2.45
  -5   2  -8   63.65    2.39
  -5   2  -8   58.30    1.56
   5  -2   8   61.46    2.31
   5  -2   8   65.89    2.76
   5  -2   8   65.30    2.50
   5  -2   8   66.53    2.49
   5  -2   8   61.69    2.80
   5  -2   8   60.30    2.04
  -4   2  -8    8.95    1.12
  -4   2  -8   11.45    1.25
  -4   2  -8    8.96    0.94
   4  -2   8    9.95    1.02
   4  -2   8   12.23    1.48
   4  -2   8    8.34    1.37
   4  -2   8    8.49    1.02
   4  -2   8    9.23    1.20
   4  -2   8   10.45    0.99
  -3   2  -8   50.45    1.81
  -3   2  -8   51.70    1.84
  -3   2  -8   51.38    2.14
   3  -2   8   52.55    1.68
   3  -2   8   53.84    1.82
   3  -2   8   54.09    1.89
   3  -2   8   53.25    2.20
   3  -2   8   51.13    2.28
   3  -2   8   51.43    2.25
   3  -2   8   50.01    2.18
  -2   2  -8    0.76    0.45
  -2   2  -8    0.84    0.51
  -2   2  -8   -0.85    0.73
  -2   2  -8    0.65    0.49
  -2   2  -8    0.95    0.83
   2  -2   8    0.21    0.88
   2  -2   8   -0.24    0.45
   2  -2   8    0.63    0.50
   2  -2   8    0.67    0.77
   2  -2   8   -0.19    0.52
   2  -2   8   -0.11    0.80
   2  -2   8    0.56    0.92
  -1   2  -8    5.32    0.55
  -1   2  -8    4.12    0.85
  -1   2  -8    4.32    0.84
  -1   2  -8    4.98    0.65
  -1   2  -8    4.54    0.53
   1  -2   8    3.76    0.85
   1  -2   8    4.64    0.84
   1  -2   8    5.07    0.53
   1  -2   8    4.94    1.01
   1  -2   8    4.20    0.90
   1  -2   8    4.77    0.55
   0   2  -8   12.95    0.93
   0   2  -8   12.00    1.25
   0   2  -8   12.05    1.25
   0   2  -8   11.88    0.71
   0   2  -8   14.22    1.27
   0   2  -8   13.05    1.15
   0   2  -8   11.89    0.70
   0   2  -8   11.71    1.02
   0  -2   8   13.99    1.40
   0  -2   8   12.13    1.27
   0  -2   8   11.25    1.14
   0  -2   8   12.42    1.16
   0  -2   8   12.72    0.69
   0  -2   8   13.31    1.22
   1   2  -8    4.95    0.75
   1   2  -8    5.08    0.94
   1   2  -8    5.20    0.98
   1   2  -8    4.68    0.87
   1   2  -8    4.30    0.81
   1   2  -8    4.05    0.86
   1   2  -8    4.92    0.55
   1   2  -8    5.02    0.70
   1   2  -8    4.52    0.40
  -1  -2   8    4.36    0.95
  -1  -2   8    4.44    0.48
  -1  -2   8    4.35    0.85
  -1  -2   8    3.38    0.88
  -1  -2   8    3.82    0.37
  -1  -2   8    4.47    0.95
   2   2  -8   -0.73    0.57
   2   2  -8    1.00    0.64
   2   2  -8    0.00    0.71
   2   2  -8    0.07    0.90
   2   2  -8    0.41    0.72
   2   2  -8    0.46    0.31
   2   2  -8    2.26    0.87
   2   2  -8    1.18    0.81
   2   2  -8    0.09    0.72
   2   2  -8    0.69    0.62
   2   2  -8   -0.13    0.71
  -2  -2   8    1.23    0.80
  -2  -2   8    0.74    0.79
  -2  -2   8    1.00    0.86
  -2  -2   8    1.05    0.79
  -2  -2   8    0.63    0.29
  -2  -2   8    0.54    0.30
   3   2  -8   53.25    2.20
   3   2  -8   47.72    2.28
   3   2  -8   49.56    1.60
   3   2  -8   47.98    1.86
   3   2  -8   51.90    1.85
   3   2  -8   53.84    2.29
   3   2  -8   53.86    2.17
   3   2  -8   51.81    1.47
  -3  -2   8   52.98    2.22
  -3  -2   8   51.54    1.43
  -3  -2   8   52.64    1.46
  -3  -2   8   53.74    2.15
  -3  -2   8   51.35    2.10
   4   2  -8   10.98    0.87
   4   2  -8    9.95    1.41
   4   2  -8   10.39    0.76
   4   2  -8    8.74    0.59
   4   2  -8   11.71    1.33
   4   2  -8   11.10    1.16
   4   2  -8    8.44    0.54
   4   2  -8   12.48    1.47
   4   2  -8    9.69    0.98
  -4  -2   8   11.64    1.18
  -4  -2   8   10.33    1.24
  -4  -2   8    8.62    1.40
  -4  -2   8   10.48    1.27
  -4  -2   8    9.24    0.80
   5   2  -8   67.13    2.59
   5   2  -8   62.28    1.97
   5   2  -8   62.38    2.29
   5   2  -8   62.32    1.88
   5   2  -8   60.30    2.15
  -5  -2   8   62.52    2.85
  -5  -2   8   65.43    2.68
  -5  -2   8   62.08    1.95
  -5  -2   8   61.38    2.01
  -5  -2   8   63.81    2.56
  -5  -2   8   64.68    2.87
   6   2  -8    1.93    1.45
   6   2  -8    2.14    0.85
   6   2  -8    1.27    0.59
   6   2  -8    0.47    0.67
  -6  -2   8    0.41    1.23
  -6  -2   8    1.28    1.41
  -6  -2   8    0.91    0.70
  -6  -2   8    0.76    0.79
  -6  -2   8    1.39    1.47
  -6  -2   8    0.96    1.11
   7   2  -8   -1.09    1.32
   7   2  -8    0.41    0.70
   7   2  -8   -1.14    1.52
   7   2  -8    0.25    0.85
   7   2  -8    1.13    0.89
  -7  -2   8   -0.08    0.96
  -7  -2   8    1.27    1.64
  -7  -2   8    0.02    1.34
  -7  -2   8    2.81    1.59
  -7  -2   8   -1.15    1.14
   8   2  -8    5.03    2.02
   8   2  -8    2.25    1.07
   8   2  -8    1.96    0.96
   8   2  -8    2.32    1.59
   8   2  -8    1.64    1.04
  -8  -2   8    3.50    2.00
  -8  -2   8    1.71    1.08
  -8  -2   8    2.35    1.68
  -8  -2   8    0.18    1.29
  -8  -2   8    1.60    2.05
  -8  -2   8    3.44    1.21
   9   2  -8   11.21    1.51
   9   2  -8    9.59    2.01
   9   2  -8    5.89    2.52
   9   2  -8    9.33    1.34
  -9  -2   8    9.15    1.56
  -9  -2   8   13.51    2.65
  -9  -2   8   12.29    1.38
  -9  -2   8    7.01    1.64
  -9  -2   8   11.59    2.11
  -9  -2   8   11.71    2.55
  -8   2  -9    3.70    1.65
  -8   2  -9    5.27    1.71
  -8   2  -9    4.59    1.64
   8  -2   9    3.61    2.11
   8  -2   9    7.54    1.90
   8  -2   9    6.50    1.88
  -7   2  -9    3.36    1.39
  -7   2  -9    2.20    1.38
  -7   2  -9    4.96    1.40
   7  -2   9    4.10    1.39
   7  -2   9    6.27    1.57
   7  -2   9    2.48    1.63
   7  -2   9    2.90    1.77
  -6   2  -9   31.24    2.11
  -6   2  -9   30.60    2.10
   6  -2   9   29.43    1.72
   6  -2   9   28.77    2.23
   6  -2   9   33.41    2.15
   6  -2   9   31.96    2.50
   6  -2   9   34.60    2.70
   6  -2   9   26.53    1.99
  -5   2  -9   -1.58    1.01
  -5   2  -9    0.43    0.91
  -5   2  -9   -0.37    0.87
  -5   2  -9   -0.59    0.37
   5  -2   9    1.64    1.31
   5  -2   9   -0.79    0.96
   5  -2   9   -0.13    0.73
   5  -2   9    0.38    1.33
   5  -2   9   -0.77    1.22
   5  -2   9    1.00    1.12
  -4   2  -9   -0.59    0.75
  -4   2  -9    2.02    1.13
  -4   2  -9    0.33    0.57
  -4   2  -9    0.50    0.75
   4  -2   9    0.65    0.80
   4  -2   9   -1.10    1.21
   4  -2   9   -0.76    0.98
   4  -2   9    0.53    1.20
   4  -2   9   -0.21    0.66
   4  -2   9    0.50    1.10
   4  -2   9   -1.23    0.83
  -3   2  -9    9.61    0.92
  -3   2  -9    9.36    1.22
  -3   2  -9    9.72    0.91
  -3   2  -9    8.25    1.20
   3  -2   9   11.31    1.33
   3  -2   9   10.33    1.01
   3  -2   9    7.01    1.26
   3  -2   9   10.83    1.49
   3  -2   9    9.67    1.34
   3  -2   9    8.10    0.87
   3  -2   9    8.66    0.85
  -2   2  -9   49.82    1.67
  -2   2  -9   48.20    1.65
  -2   2  -9   50.60    2.13
  -2   2  -9   48.93    1.66
  -2   2  -9   45.26    2.19
   2  -2   9   48.19    2.28
   2  -2   9   49.72    1.69
   2  -2   9   47.97    2.12
   2  -2   9   47.82    1.63
   2  -2   9   52.03    2.34
   2  -2   9   44.50    2.24
   2  -2   9   48.64    1.72
  -1   2  -9    3.16    0.65
  -1   2  -9    4.23    0.55
  -1   2  -9    4.87    0.57
  -1   2  -9    3.81    0.89
  -1   2  -9    4.26    1.01
   1  -2   9    3.58    0.53
   1  -2   9    4.45    1.17
   1  -2   9    3.75    1.08
   1  -2   9    2.79    0.49
   1  -2   9    2.96    0.97
   1  -2   9    3.87    0.94
   0   2  -9    0.19    0.37
   0   2  -9   -0.12    0.35
   0   2  -9    1.13    0.89
   0   2  -9    0.88    0.79
   0   2  -9   -0.48    0.69
   0   2  -9   -0.51    0.76
   0   2  -9    0.02    0.89
   0   2  -9    0.65    0.57
   0  -2   9    0.35    0.97
   0  -2   9   -0.06    0.34
   0  -2   9    0.19    0.34
   0  -2   9    1.62    0.85
   0  -2   9    1.50    0.93
   0  -2   9    0.76    0.85
   1   2  -9    3.74    0.97
   1   2  -9    4.36    0.75
   1   2  -9    4.28    0.42
   1   2  -9    4.22    0.92
   1   2  -9    3.97    1.01
   1   2  -9    2.97    0.87
   1   2  -9    3.73    1.01
   1   2  -9    4.27    0.97
   1   2  -9    4.77    0.51
   1   2  -9    3.89    0.91
  -1  -2   9    4.02    0.37
  -1  -2   9    3.00    1.00
  -1  -2   9    4.32    1.06
  -1  -2   9    5.01    1.00
  -1  -2   9    3.58    1.02
  -1  -2   9    3.48    0.36
   2   2  -9   49.07    1.89
   2   2  -9   51.31    2.19
   2   2  -9   49.79    2.16
   2   2  -9   47.57    2.25
   2   2  -9   45.18    2.17
   2   2  -9   46.79    2.09
   2   2  -9   46.73    1.94
   2   2  -9   53.69    1.94
   2   2  -9   50.06    2.12
   2   2  -9   53.03    2.32
   2   2  -9   48.03    1.26
  -2  -2   9   47.22    1.24
  -2  -2   9   47.67    1.24
  -2  -2   9   49.11    2.22
  -2  -2   9   49.56    2.21
  -2  -2   9   46.69    2.16
  -2  -2   9   48.97    2.21
   3   2  -9    9.98    1.05
   3   2  -9    7.81    0.61
   3   2  -9   10.04    1.04
   3   2  -9    7.50    1.10
   3   2  -9    7.85    0.64
   3   2  -9    7.29    0.79
   3   2  -9    8.82    1.02
   3   2  -9    8.61    1.47
  -3  -2   9    6.88    1.22
  -3  -2   9    8.46    0.59
  -3  -2   9    8.80    1.27
  -3  -2   9    8.37    0.60
  -3  -2   9    9.74    1.32
   4   2  -9    2.01    0.90
   4   2  -9    0.75    0.78
   4   2  -9   -0.32    0.40
   4   2  -9    0.50    1.06
   4   2  -9    0.86    1.05
   4   2  -9    0.67    0.48
   4   2  -9    0.47    0.42
   4   2  -9   -0.06    0.44
   4   2  -9   -0.11    0.78
  -4  -2   9    0.48    1.06
  -4  -2   9    0.53    0.43
  -4  -2   9    1.18    0.45
  -4  -2   9   -0.86    1.17
  -4  -2   9    0.16    1.03
  -4  -2   9    1.74    1.04
   5   2  -9   -0.36    0.46
   5   2  -9   -0.13    1.07
   5   2  -9    0.15    0.85
   5   2  -9   -0.25    0.80
   5   2  -9    0.91    1.16
   5   2  -9   -0.62    0.53
  -5  -2   9   -0.60    1.12
  -5  -2   9    1.18    1.13
  -5  -2   9    0.28    0.56
  -5  -2   9   -1.23    1.38
   6   2  -9   25.78    2.20
   6   2  -9   26.48    1.94
   6   2  -9   27.59    1.54
   6   2  -9   29.32    2.27
   6   2  -9   32.70    2.64
   6   2  -9   29.80    1.37
   6   2  -9   34.28    1.84
  -6  -2   9   27.89    2.41
  -6  -2   9   30.57    1.56
  -6  -2   9   35.34    2.74
  -6  -2   9   33.65    2.30
  -6  -2   9   32.01    2.47
  -6  -2   9   30.34    1.49
   7   2  -9    2.77    1.02
   7   2  -9    2.53    1.83
   7   2  -9    2.26    1.70
   7   2  -9    3.76    0.79
   7   2  -9    4.93    0.95
   7   2  -9    3.59    1.64
   7   2  -9    3.51    1.31
  -7  -2   9    2.37    1.00
  -7  -2   9    4.58    1.86
  -7  -2   9    2.37    1.37
  -7  -2   9    6.02    1.94
  -7  -2   9    3.36    1.62
   8   2  -9    2.64    1.52
   8   2  -9    5.79    1.27
   8   2  -9    5.87    1.11
   8   2  -9    6.73    1.05
  -8  -2   9    4.74    1.19
  -8  -2   9    6.45    2.16
  -8  -2   9    2.97    1.80
  -8  -2   9    2.08    1.14
  -8  -2   9    4.61    1.55
  -8  -2   9    7.79    2.46
  -8   2 -10    1.31    1.55
  -8   2 -10   -4.23    1.78
  -8   2 -10   -1.91    1.77
   8  -2  10   -0.75    1.77
   8  -2  10    0.09    2.08
   8  -2  10   -0.33    1.25
   8  -2  10   -2.23    1.99
  -7   2 -10    2.36    1.48
  -7   2 -10    4.14    1.57
  -7   2 -10    3.06    1.57
   7  -2  10    1.72    2.08
   7  -2  10    1.93    1.72
   7  -2  10    5.92    1.93
   7  -2  10    2.68    1.60
   7  -2  10    3.32    1.88
   7  -2  10    4.25    1.17
  -6   2 -10    2.48    1.48
  -6   2 -10    1.43    1.16
  -6   2 -10    0.99    1.20
   6  -2  10    0.58    1.51
   6  -2  10    1.65    1.76
   6  -2  10    0.61    0.91
   6  -2  10    2.22    1.39
   6  -2  10    0.54    1.10
   6  -2  10    0.30    1.25
   6  -2  10    1.81    1.55
  -5   2 -10   35.96    2.10
  -5   2 -10   42.23    2.59
  -5   2 -10   41.50    2.13
  -5   2 -10   36.02    1.21
   5  -2  10   41.36    2.45
   5  -2  10   40.33    1.81
   5  -2  10   42.56    2.24
   5  -2  10   38.74    2.84
   5  -2  10   37.87    2.61
   5  -2  10   40.44    2.09
   5  -2  10   39.90    2.70
  -4   2 -10    5.91    0.94
  -4   2 -10    4.30    0.96
  -4   2 -10    4.94    0.73
   4  -2  10    5.09    1.31
   4  -2  10    6.82    1.57
   4  -2  10    3.85    1.42
   4  -2  10    7.29    1.07
   4  -2  10    6.17    1.38
   4  -2  10    1.88    0.98
   4  -2  10    5.67    0.86
  -3   2 -10   12.84    1.22
  -3   2 -10   12.30    1.27
  -3   2 -10   13.75    1.32
   3  -2  10   11.70    1.19
   3  -2  10   13.08    1.49
   3  -2  10   10.78    1.46
   3  -2  10   11.95    1.20
   3  -2  10   12.26    1.09
   3  -2  10   14.86    1.61
   3  -2  10   11.33    1.62
  -2   2 -10   17.17    1.13
  -2   2 -10   17.84    1.50
  -2   2 -10   15.92    1.58
  -2   2 -10   16.27    1.09
  -2   2 -10   18.84    1.67
   2  -2  10   16.62    1.23
   2  -2  10   15.42    1.55
   2  -2  10   18.06    1.69
   2  -2  10   15.36    1.69
   2  -2  10   14.72    1.11
   2  -2  10   17.52    1.88
  -1   2 -10   78.20    2.49
  -1   2 -10   80.86    2.15
  -1   2 -10   73.72    2.75
  -1   2 -10   80.11    2.17
  -1   2 -10   78.60    2.74
   1  -2  10   79.41    3.14
   1  -2  10   82.99    2.91
   1  -2  10   74.54    2.89
   1  -2  10   81.38    2.81
   1  -2  10   79.25    2.16
   0   2 -10    9.09    0.96
   0   2 -10   10.30    1.28
   0   2 -10    7.33    1.28
   0   2 -10    8.62    0.70
   0   2 -10    8.45    0.72
   0   2 -10    9.35    1.16
   0   2 -10    9.17    1.05
   0   2 -10    9.72    1.25
   0  -2  10   10.91    1.43
   0  -2  10   10.00    1.40
   0  -2  10    8.54    1.22
   0  -2  10    9.34    1.18
   0  -2  10    8.84    0.67
   0  -2  10    8.18    0.66
   1   2 -10   78.71    2.71
   1   2 -10   74.68    2.82
   1   2 -10   77.81    2.53
   1   2 -10   78.97    1.87
   1   2 -10   79.75    2.92
   1   2 -10   82.53    2.83
   1   2 -10   79.39    1.84
  -1  -2  10   81.58    2.86
  -1  -2  10   80.28    2.94
  -1  -2  10   79.75    3.02
  -1  -2  10   80.50    3.03
  -1  -2  10   78.18    1.82
  -1  -2  10   75.84    1.81
   2   2 -10   16.15    1.63
   2   2 -10   17.35    1.43
   2   2 -10   14.46    1.45
   2   2 -10   17.37    1.99
   2   2 -10   15.89    1.48
   2   2 -10   18.37    1.79
  -2  -2  10   17.36    1.63
  -2  -2  10   16.63    1.62
  -2  -2  10   14.71    1.57
   3   2 -10   15.22    1.52
   3   2 -10   12.02    1.16
   3   2 -10   13.89    1.44
   3   2 -10   12.61    1.26
   3   2 -10   11.59    0.50
   3   2 -10   11.44    0.51
   3   2 -10   15.63    1.79
   3   2 -10   11.16    1.21
  -3  -2  10   11.46    1.45
  -3  -2  10   13.98    1.56
  -3  -2  10   12.29    1.47
   4   2 -10    3.93    1.19
   4   2 -10    5.08    0.66
   4   2 -10    4.60    0.61
   4   2 -10    6.21    1.12
   4   2 -10    6.18    1.47
   4   2 -10    5.10    0.47
   4   2 -10    4.39    1.01
   4   2 -10    3.62    1.07
   4   2 -10    5.10    0.48
  -4  -2  10    5.94    1.32
  -4  -2  10    6.47    1.37
  -4  -2  10    5.13    0.46
  -4  -2  10    4.71    0.45
   5   2 -10   38.62    2.94
   5   2 -10   43.24    2.63
   5   2 -10   41.85    2.05
   5   2 -10   38.66    1.34
   5   2 -10   39.47    1.39
   5   2 -10   35.66    2.23
   5   2 -10   36.87    2.35
   5   2 -10   36.61    2.08
  -5  -2  10   35.48    1.33
  -5  -2  10   37.31    2.53
  -5  -2  10   38.02    1.34
  -5  -2  10   38.75    2.53
  -5  -2  10   31.93    2.62
   6   2 -10    0.70    0.61
   6   2 -10    1.67    1.45
   6   2 -10    0.36    1.47
   6   2 -10    1.26    0.67
   6   2 -10    2.38    1.06
   6   2 -10    1.24    1.80
   6   2 -10    1.72    1.11
  -6  -2  10    1.48    1.92
  -6  -2  10    1.20    0.67
  -6  -2  10    0.27    0.62
  -6  -2  10   -1.58    1.37
  -6  -2  10    1.23    1.44
   7   2 -10    6.22    1.74
   7   2 -10    2.80    0.90
   7   2 -10    3.26    1.22
   7   2 -10    2.51    0.77
   7   2 -10    2.12    1.38
  -7  -2  10    2.69    1.05
  -7  -2  10    3.16    2.01
  -7  -2  10    0.44    1.94
  -7  -2  10    1.75    1.07
  -7  -2  10    1.52    1.70
  -7  -2  10    3.57    1.57
   8   2 -10   -0.98    1.03
   8   2 -10    0.32    1.70
   8   2 -10    1.77    1.23
  -8  -2  10    2.36    2.21
  -8  -2  10    3.35    2.02
  -8  -2  10    0.71    1.77
  -8  -2  10   -0.19    1.08
  -8  -2  10    0.00    2.29
  -7   2 -11    5.99    1.66
  -7   2 -11    6.55    1.90
  -7   2 -11    2.63    1.51
   7  -2  11    3.47    2.16
   7  -2  11   -0.36    2.04
   7  -2  11    1.85    1.16
   7  -2  11    1.85    1.56
   7  -2  11    5.52    2.19
  -6   2 -11   12.47    1.67
  -6   2 -11   13.17    1.55
  -6   2 -11   15.91    1.96
   6  -2  11   13.31    2.08
   6  -2  11   12.61    1.32
   6  -2  11   12.68    1.69
   6  -2  11    9.20    1.97
   6  -2  11    7.17    1.39
   6  -2  11   12.58    2.19
  -5   2 -11    2.58    1.44
  -5   2 -11    3.02    1.53
  -5   2 -11    2.15    1.16
  -5   2 -11    1.07    1.04
  -5   2 -11    1.70    0.53
   5  -2  11    0.15    0.92
   5  -2  11    3.67    1.87
   5  -2  11    3.42    1.70
   5  -2  11   -0.34    1.01
   5  -2  11    1.68    1.53
   5  -2  11    1.67    1.19
   5  -2  11    0.16    1.33
  -4   2 -11    0.53    1.24
  -4   2 -11    1.44    0.90
  -4   2 -11    0.12    0.90
  -4   2 -11    1.61    0.76
  -4   2 -11    2.83    1.45
   4  -2  11    0.15    0.86
   4  -2  11   -0.81    0.95
   4  -2  11    0.99    1.26
   4  -2  11    1.09    0.97
   4  -2  11    1.38    1.58
   4  -2  11   -1.75    1.39
   4  -2  11    1.30    1.54
  -3   2 -11    6.88    0.92
  -3   2 -11    7.70    1.50
  -3   2 -11    8.82    1.07
  -3   2 -11    7.05    1.34
  -3   2 -11    5.76    0.90
   3  -2  11    5.88    1.68
   3  -2  11    7.60    0.92
   3  -2  11    8.05    1.62
   3  -2  11    7.68    1.41
   3  -2  11    9.74    1.69
   3  -2  11    8.76    1.05
  -2   2 -11   32.04    1.96
  -2   2 -11   32.40    1.45
  -2   2 -11   34.89    2.20
  -2   2 -11   33.51    2.36
  -2   2 -11   34.49    1.46
   2  -2  11   30.26    2.33
   2  -2  11   34.70    2.25
   2  -2  11   33.87    1.52
   2  -2  11   32.01    2.39
   2  -2  11   30.20    2.35
   2  -2  11   32.23    1.44
  -1   2 -11    8.04    1.50
  -1   2 -11    5.34    0.95
  -1   2 -11    6.53    0.66
  -1   2 -11    7.60    1.20
  -1   2 -11    5.77    0.62
  -1   2 -11    6.89    1.26
   1  -2  11    6.83    1.44
   1  -2  11    5.95    1.53
   1  -2  11    7.15    0.65
   1  -2  11    6.94    0.67
   1  -2  11    4.50    1.33
   1  -2  11    6.62    1.34
   0   2 -11   -0.39    0.90
   0   2 -11    0.45    0.43
   0   2 -11    1.73    1.11
   0   2 -11    0.25    0.94
   0   2 -11   -1.23    0.72
   0   2 -11   -0.10    0.36
   0   2 -11   -0.97    1.01
   0  -2  11    0.15    1.16
   0  -2  11    0.39    1.14
   0  -2  11    0.05    0.34
   0  -2  11    0.56    0.36
   0  -2  11   -1.00    1.19
   0  -2  11    1.05    1.21
   1   2 -11    5.93    1.17
   1   2 -11    7.76    1.33
   1   2 -11    7.51    1.24
   1   2 -11    5.23    1.22
   1   2 -11    6.26    1.01
  -1  -2  11    6.58    1.42
  -1  -2  11    6.78    1.38
   2   2 -11   31.80    2.04
   2   2 -11   32.98    1.86
   2   2 -11   34.62    2.40
   2   2 -11   28.79    2.05
   2   2 -11   32.67    2.07
   2   2 -11   32.87    1.91
  -2  -2  11   32.50    2.33
  -2  -2  11   33.14    2.38
  -2  -2  11   26.00    2.28
   3   2 -11    8.00    1.41
   3   2 -11    8.10    1.21
   3   2 -11    6.68    1.28
   3   2 -11    9.00    0.98
   3   2 -11    6.94    1.25
   3   2 -11    7.59    1.22
   3   2 -11    7.35    1.53
  -3  -2  11    5.95    1.43
  -3  -2  11    6.13    1.45
   4   2 -11    4.25    1.36
   4   2 -11    1.32    0.65
   4   2 -11    0.20    1.04
   4   2 -11    1.63    1.31
   4   2 -11    2.30    1.48
   4   2 -11    0.56    1.40
   4   2 -11    0.98    1.14
   4   2 -11    1.88    1.52
   4   2 -11   -0.58    0.98
  -4  -2  11   -0.50    1.32
  -4  -2  11   -1.02    1.29
   5   2 -11    1.15    1.17
   5   2 -11   -0.34    1.10
   5   2 -11    1.04    0.38
   5   2 -11   -0.77    1.44
   5   2 -11    1.90    1.76
   5   2 -11   -2.23    1.46
   5   2 -11    1.29    0.41
   5   2 -11    1.14    1.31
  -5  -2  11    1.10    0.36
  -5  -2  11    1.85    0.37
  -5  -2  11    3.65    1.64
  -5  -2  11    1.88    1.51
   6   2 -11   12.30    1.49
   6   2 -11   11.91    1.60
   6   2 -11    4.61    2.22
   6   2 -11   13.05    1.09
   6   2 -11   11.59    1.72
   6   2 -11   10.74    1.03
  -6  -2  11   12.20    0.93
  -6  -2  11   14.83    1.98
  -6  -2  11   11.82    1.01
  -6  -2  11   14.21    1.96
  -6  -2  11   12.29    2.37
   7   2 -11    2.12    1.58
   7   2 -11    2.72    1.35
   7   2 -11    3.67    0.83
  -7  -2  11    2.60    1.73
  -7  -2  11    3.25    1.82
  -7  -2  11    2.03    2.31
  -6   2 -12    4.85    1.50
  -6   2 -12    3.11    1.41
  -6   2 -12    1.04    1.13
   6  -2  12    3.54    1.44
   6  -2  12    4.87    2.04
   6  -2  12    2.96    1.12
   6  -2  12    1.94    2.30
   6  -2  12    4.36    2.26
  -5   2 -12    6.94    1.31
  -5   2 -12    7.19    0.68
  -5   2 -12    4.63    1.34
  -5   2 -12    8.16    1.65
  -5   2 -12    7.32    1.28
  -5   2 -12    5.93    1.79
   5  -2  12    5.00    1.86
   5  -2  12    7.34    1.18
   5  -2  12    9.64    2.23
   5  -2  12    5.10    1.28
   5  -2  12    7.72    1.34
   5  -2  12    9.69    2.28
  -4   2 -12    7.31    1.70
  -4   2 -12    9.92    1.34
  -4   2 -12    6.85    1.09
  -4   2 -12    7.77    1.56
  -4   2 -12    6.81    0.99
  -4   2 -12    6.98    1.14
   4  -2  12    8.75    1.83
   4  -2  12    6.82    1.08
   4  -2  12    7.06    2.02
   4  -2  12    9.48    1.94
   4  -2  12    7.16    1.20
   4  -2  12    7.77    1.13
   4  -2  12    9.19    1.84
  -3   2 -12    1.60    1.12
  -3   2 -12    0.54    0.96
  -3   2 -12    2.41    0.83
  -3   2 -12    1.15    0.79
  -3   2 -12   -0.38    1.43
  -3   2 -12    2.11    1.36
   3  -2  12    1.23    0.92
   3  -2  12    0.11    1.50
   3  -2  12    0.96    1.43
   3  -2  12    1.42    1.46
   3  -2  12    1.86    1.71
  -2   2 -12    0.71    1.25
  -2   2 -12    2.56    1.10
  -2   2 -12    5.94    1.53
  -2   2 -12    1.07    0.65
  -2   2 -12    0.71    0.66
  -2   2 -12   -0.28    1.10
  -2   2 -12    1.41    1.42
   2  -2  12    0.58    0.69
   2  -2  12    1.51    1.54
   2  -2  12    0.68    1.33
   2  -2  12    1.60    1.46
   2  -2  12    1.73    1.59
  -1   2 -12   33.35    2.41
  -1   2 -12   30.89    2.25
  -1   2 -12   31.97    1.86
  -1   2 -12   30.23    2.56
  -1   2 -12   32.91    2.26
  -1   2 -12   32.98    1.23
  -1   2 -12   29.04    1.29
  -1   2 -12   31.19    2.13
  -1   2 -12   28.54    2.19
   1  -2  12   31.00    2.52
   1  -2  12   32.52    2.36
   1  -2  12   32.17    2.46
   1  -2  12   29.84    2.56
   1  -2  12   28.88    1.20
   1  -2  12   29.09    1.16
   0   2 -12   -0.14    1.26
   0   2 -12    1.69    1.10
   0   2 -12    2.09    1.31
   0   2 -12    0.38    1.18
   0   2 -12   -0.98    1.00
   0   2 -12    0.13    1.24
   0   2 -12    2.09    1.34
   0   2 -12    0.03    0.30
   0  -2  12    1.37    1.42
   0  -2  12   -1.24    1.36
   0  -2  12    0.62    1.22
   0  -2  12    0.01    0.03
   0  -2  12    0.11    1.40
   1   2 -12   33.21    2.54
   1   2 -12   32.07    2.18
   1   2 -12   32.38    2.22
   1   2 -12   28.52    2.13
   1   2 -12   28.60    2.36
   1   2 -12   31.74    2.35
   1   2 -12   31.78    2.42
   1   2 -12   30.88    1.87
  -1  -2  12   31.95    2.66
  -1  -2  12   31.41    2.64
   2   2 -12    0.51    1.40
   2   2 -12    1.76    1.42
   2   2 -12   -0.72    1.07
   2   2 -12    2.02    1.25
   2   2 -12    2.46    1.36
   2   2 -12    0.35    1.25
   2   2 -12   -1.06    1.36
   2   2 -12    2.54    1.27
   2   2 -12    1.79    1.04
  -2  -2  12    0.73    1.37
   3   2 -12    2.84    1.22
   3   2 -12    0.41    1.16
   3   2 -12    0.96    1.36
   3   2 -12    2.07    1.51
   3   2 -12   -0.68    1.46
   3   2 -12    2.37    0.97
   3   2 -12    2.17    1.38
   3   2 -12    0.01    1.62
   4   2 -12    7.47    0.91
   4   2 -12    5.88    1.67
   4   2 -12    6.83    2.03
   4   2 -12    5.11    1.45
   4   2 -12    4.83    0.86
   4   2 -12    8.89    1.47
   4   2 -12    5.15    1.84
   4   2 -12    8.04    1.74
   4   2 -12    6.27    1.79
   4   2 -12    7.39    1.38
  -4  -2  12    7.66    1.80
   5   2 -12    7.36    1.54
   5   2 -12    8.09    2.56
   5   2 -12    7.74    1.44
   5   2 -12    7.52    1.59
  -5  -2  12    6.74    1.91
  -5  -2  12    8.28    1.79
   6   2 -12    5.16    1.54
   6   2 -12    4.91    1.62
  -6  -2  12    4.06    2.02
  -6  -2  12    3.80    1.83
  -5   2 -13    2.33    1.22
  -5   2 -13    0.64    1.37
   5  -2  13    1.62    1.10
   5  -2  13    2.98    2.22
   5  -2  13    0.26    2.04
   5  -2  13   -0.72    2.08
   5  -2  13    0.58    1.20
  -4   2 -13   -0.43    1.32
  -4   2 -13   -0.91    0.93
  -4   2 -13    0.13    1.07
  -4   2 -13    0.24    0.98
   4  -2  13   -4.71    1.91
   4  -2  13    0.92    1.77
   4  -2  13    2.62    2.18
   4  -2  13   -0.88    0.99
   4  -2  13   -1.51    0.93
  -3   2 -13    3.12    1.41
  -3   2 -13    5.03    0.96
  -3   2 -13    4.50    1.69
  -3   2 -13    4.90    1.28
  -3   2 -13    2.13    2.50
  -3   2 -13    3.15    0.88
   3  -2  13    3.30    0.92
   3  -2  13    1.96    1.87
   3  -2  13    4.29    0.91
   3  -2  13    0.34    1.91
   3  -2  13    1.86    1.98
   3  -2  13    5.11    1.84
  -2   2 -13    4.79    1.40
  -2   2 -13    6.90    1.76
  -2   2 -13    7.00    0.87
  -2   2 -13    6.51    0.81
  -2   2 -13    6.88    1.52
  -2   2 -13    2.16    1.77
  -2   2 -13    8.62    1.89
  -2   2 -13    8.63    1.76
   2  -2  13    7.02    1.75
   2  -2  13    9.90    1.98
   2  -2  13    6.61    2.03
   2  -2  13    7.20    1.90
   2  -2  13    6.40    0.75
   2  -2  13    6.39    0.80
  -1   2 -13    3.89    1.67
  -1   2 -13    6.25    1.24
  -1   2 -13    4.92    1.55
  -1   2 -13    4.73    0.57
  -1   2 -13   10.78    1.89
  -1   2 -13    3.97    1.49
  -1   2 -13    3.62    1.38
  -1   2 -13    8.84    1.86
   1  -2  13    3.97    1.92
   1  -2  13    2.78    1.68
   1  -2  13    4.13    1.61
   1  -2  13    4.55    0.49
   1  -2  13    4.19    0.50
   1  -2  13    4.51    1.85
   0   2 -13    0.72    1.59
   0   2 -13   -0.61    1.38
   0   2 -13   -0.17    1.39
   0   2 -13    0.44    1.22
   0   2 -13   -3.08    1.49
   0   2 -13    1.59    1.50
   0   2 -13    1.98    1.62
   0  -2  13   -1.37    1.51
   0  -2  13    0.85    1.73
   0  -2  13   -0.12    1.51
   1   2 -13    7.28    1.43
   1   2 -13    5.49    1.63
   1   2 -13    3.18    1.64
   1   2 -13    5.66    1.83
   1   2 -13    3.10    1.48
   1   2 -13    4.40    1.63
   1   2 -13    5.33    1.47
   1   2 -13    5.56    1.69
   1   2 -13    4.34    1.26
  -1  -2  13    6.52    1.88
  -1  -2  13    4.21    1.73
   2   2 -13    8.31    1.62
   2   2 -13    8.40    2.01
   2   2 -13    8.35    1.62
   2   2 -13    6.44    1.78
   2   2 -13    5.83    1.76
   2   2 -13    7.95    1.81
   2   2 -13    9.39    1.41
   2   2 -13    5.21    1.33
   3   2 -13    7.12    1.79
   3   2 -13    2.68    2.03
   3   2 -13    4.76    1.12
   3   2 -13    1.81    1.37
   3   2 -13    5.02    1.46
   4   2 -13    1.15    1.53
   4   2 -13   -1.92    2.23
   4   2 -13    0.25    0.93
   4   2 -13   -1.13    1.47
   4   2 -13   -0.91    0.89
   5   2 -13    1.30    1.67
   5   2 -13    2.10    1.83
  -3   2 -14    8.02    1.47
  -3   2 -14    5.16    1.71
   3  -2  14    7.11    2.34
   3  -2  14    6.91    2.23
   3  -2  14    7.90    1.02
   3  -2  14    7.82    2.05
  -2   2 -14    2.44    1.60
  -2   2 -14   -0.96    1.57
  -2   2 -14   -0.43    0.66
   2  -2  14   -0.21    1.73
   2  -2  14    3.23    2.05
   2  -2  14    0.39    0.61
   2  -2  14    0.63    2.19
  -1   2 -14    0.79    1.59
  -1   2 -14    1.81    1.68
   1  -2  14    1.32    1.83
   1  -2  14   -0.33    1.78
   1  -2  14    2.48    2.17
   0   2 -14    3.01    1.68
   0   2 -14    2.49    1.79
   0   2 -14    1.27    1.42
   0  -2  14    3.13    2.02
   1   2 -14   -0.73    1.32
   1   2 -14    1.51    1.61
   1   2 -14    1.93    1.98
   1   2 -14    0.03    1.66
   1   2 -14    0.53    1.40
   2   2 -14   -0.58    1.34
   2   2 -14    3.55    2.10
   2   2 -14    2.53    1.44
   2   2 -14    1.94    1.70
   3   2 -14    6.59    1.44
   3   2 -14    8.65    1.79
   3  -3 -14    2.48    2.79
   3  -3 -14    5.74    1.55
   2  -3 -14   19.98    2.47
   2  -3 -14   18.10    1.98
   2  -3 -14   20.41    2.23
   2  -3 -14   15.53    2.30
   2  -3 -14   12.53    2.96
   2  -3 -14   20.89    2.53
   1  -3 -14    1.47    1.65
   1  -3 -14    3.73    1.72
   1  -3 -14    4.66    1.87
   0  -3 -14    0.05    1.75
   0  -3 -14    1.13    1.64
   0  -3 -14    3.27    1.68
   0  -3 -14   -0.44    1.64
  -1  -3 -14    7.20    1.91
  -1  -3 -14    5.10    1.64
  -1  -3 -14    2.55    1.89
  -1  -3 -14    4.13    1.59
   2   3  14   18.73    2.77
   2   3  14   19.59    2.57
  -2  -3 -14   22.20    2.37
  -2  -3 -14   17.50    1.75
  -2  -3 -14   22.81    2.06
  -2  -3 -14   21.31    2.59
   3   3  14    6.43    2.23
   3   3  14    4.17    0.56
   3   3  14    4.95    1.73
   3   3  14    1.87    2.27
  -3  -3 -14    4.08    1.53
  -3  -3 -14    6.49    0.79
  -3  -3 -14    5.65    2.38
   5  -3 -13    2.91    2.10
   5  -3 -13    3.06    2.07
   5  -3 -13    3.44    2.00
   4  -3 -13    3.45    1.82
   4  -3 -13    5.26    1.94
   4  -3 -13    6.12    1.26
   4  -3 -13    2.86    1.93
   3  -3 -13    5.19    1.99
   3  -3 -13    2.95    1.78
   3  -3 -13    4.95    1.61
   3  -3 -13    2.48    1.60
   3  -3 -13    2.80    1.62
   3  -3 -13    5.08    1.63
   3  -3 -13    3.82    1.29
   3  -3 -13    6.27    1.79
   3  -3 -13    3.12    1.73
   3  -3 -13    3.59    1.77
   3  -3 -13    3.43    1.69
   3  -3 -13    2.17    1.68
   2  -3 -13   -0.07    1.56
   2  -3 -13   -2.28    1.71
   2  -3 -13   -1.89    1.57
   2  -3 -13    0.57    1.63
   2  -3 -13    0.17    1.41
   2  -3 -13   -0.85    1.49
   2  -3 -13    1.82    1.49
   2  -3 -13   -0.62    1.44
   2  -3 -13    1.69    1.74
   2  -3 -13    0.41    1.26
   2  -3 -13    0.04    1.62
   2  -3 -13    1.55    1.58
   2  -3 -13   -0.97    1.36
   1  -3 -13    1.72    1.48
   1  -3 -13    4.73    1.64
   1  -3 -13    0.28    1.54
   1  -3 -13    1.18    1.44
   1  -3 -13    0.17    1.41
   1  -3 -13   -1.46    1.33
   1  -3 -13   -0.52    1.52
   1  -3 -13    2.15    1.65
   1  -3 -13   -0.41    1.57
   1  -3 -13    2.31    1.50
   1  -3 -13   -1.67    1.31
   1  -3 -13   -1.35    1.43
   0  -3 -13    4.35    1.53
   0  -3 -13    4.51    1.38
   0  -3 -13    0.63    1.57
   0  -3 -13    1.05    1.64
   0  -3 -13    3.45    1.50
   0  -3 -13    2.41    1.53
   0  -3 -13    1.81    1.57
   0  -3 -13    0.33    1.43
   0  -3 -13    0.67    1.59
   1   3  13   -2.16    1.66
  -1  -3 -13   -0.60    1.29
  -1  -3 -13   -0.68    1.53
  -1  -3 -13    2.00    1.59
  -1  -3 -13   -0.34    1.27
  -1  -3 -13   -1.66    1.46
  -1  -3 -13   -0.87    1.47
  -1  -3 -13    2.02    1.52
  -1  -3 -13    0.00    1.52
   2   3  13   -0.75    1.40
   2   3  13    2.32    1.78
   2   3  13    0.27    1.85
  -2  -3 -13    1.69    1.78
  -2  -3 -13   -0.66    1.10
  -2  -3 -13    2.73    1.61
  -2  -3 -13    0.40    1.26
  -2  -3 -13    3.44    1.47
  -2  -3 -13   -0.13    1.33
  -2  -3 -13    0.26    1.50
  -2  -3 -13    2.52    1.58
   3   3  13    2.46    1.79
   3   3  13    4.16    2.10
   3   3  13    2.79    0.71
   3   3  13    3.02    0.62
   3   3  13    4.41    1.58
  -3  -3 -13    4.60    1.78
  -3  -3 -13    3.42    0.88
  -3  -3 -13   -2.05    1.57
  -3  -3 -13    1.94    2.06
  -3  -3 -13    3.97    1.23
  -3  -3 -13    3.77    1.00
  -3  -3 -13    2.50    0.74
   4   3  13    8.04    2.03
   4   3  13    4.83    2.26
   4   3  13    5.47    1.04
   4   3  13    5.98    1.63
   4   3  13    5.36    0.87
  -4  -3 -13    3.57    1.01
  -4  -3 -13    6.78    1.26
  -4  -3 -13    4.87    0.89
  -4  -3 -13    4.47    2.23
   5   3  13    9.27    2.25
   5   3  13    4.20    1.77
   5   3  13    5.76    1.31
   5   3  13    8.61    2.16
  -5  -3 -13    4.63    1.22
  -5  -3 -13   11.74    2.43
   6  -3 -12   10.22    1.97
   6  -3 -12   11.89    2.15
   6  -3 -12   11.85    2.11
   5  -3 -12    1.66    0.92
   5  -3 -12    3.98    1.64
   5  -3 -12    3.67    1.65
   5  -3 -12    0.48    2.25
   5  -3 -12    5.18    1.83
   4  -3 -12   -2.35    1.33
   4  -3 -12    1.74    1.69
   4  -3 -12   -1.47    0.94
   4  -3 -12   -1.01    1.79
   4  -3 -12    2.33    1.46
   4  -3 -12    1.95    1.39
   4  -3 -12    0.97    1.52
   4  -3 -12    1.71    1.52
   4  -3 -12   -0.34    1.36
   4  -3 -12   -0.09    1.32
   3  -3 -12    1.98    1.30
   3  -3 -12    2.19    1.43
   3  -3 -12    1.90    1.49
   3  -3 -12    5.83    1.43
   3  -3 -12    3.93    1.42
   3  -3 -12    3.04    1.42
   3  -3 -12    5.07    1.42
   3  -3 -12    2.59    1.15
   3  -3 -12    1.56    1.38
   3  -3 -12    3.84    1.40
   3  -3 -12    2.47    1.45
   3  -3 -12    3.80    1.67
   3  -3 -12    0.84    1.53
   2  -3 -12   20.99    2.24
   2  -3 -12   20.56    2.36
   2  -3 -12   18.66    2.01
   2  -3 -12   20.83    2.23
   2  -3 -12   20.52    2.16
   2  -3 -12   17.20    1.90
   2  -3 -12   17.80    1.71
   2  -3 -12   20.69    2.14
   2  -3 -12   22.19    2.09
   2  -3 -12   19.21    1.87
   2  -3 -12   20.18    1.90
   2  -3 -12   20.23    1.97
   2  -3 -12   21.29    2.10
   1  -3 -12    3.21    1.36
   1  -3 -12    4.48    1.38
   1  -3 -12    2.79    1.29
   1  -3 -12    2.24    1.25
   1  -3 -12    4.45    1.37
   1  -3 -12    3.04    1.11
   1  -3 -12    2.72    1.34
   1  -3 -12    5.89    1.38
   1  -3 -12    5.08    1.37
   1  -3 -12    5.89    1.39
   1  -3 -12    5.06    1.36
   1  -3 -12    3.50    1.33
   1  -3 -12    3.29    1.29
   0  -3 -12   -0.43    1.09
   0  -3 -12   -2.06    1.13
   0  -3 -12    0.02    1.22
   0  -3 -12    2.63    1.33
   0  -3 -12   -0.61    1.28
   0  -3 -12   -0.07    1.26
   0  -3 -12   -0.13    1.14
   0  -3 -12    0.02    1.19
   0  -3 -12    1.16    1.29
   0  -3 -12    1.80    1.23
   1   3  12    5.39    1.73
   1   3  12    1.34    1.59
  -1  -3 -12    6.19    1.55
  -1  -3 -12    1.92    1.09
  -1  -3 -12    3.15    1.32
  -1  -3 -12    4.63    1.35
  -1  -3 -12    3.46    1.28
  -1  -3 -12    4.79    1.30
  -1  -3 -12    2.33    1.35
  -1  -3 -12    4.37    1.52
  -1  -3 -12    3.36    1.19
   2   3  12   22.04    2.06
   2   3  12   17.42    0.90
   2   3  12   20.08    0.92
   2   3  12   22.96    2.47
   2   3  12   16.73    1.99
  -2  -3 -12   17.71    1.89
  -2  -3 -12   17.73    1.69
  -2  -3 -12   21.03    2.11
  -2  -3 -12   23.52    2.09
  -2  -3 -12   17.63    2.00
  -2  -3 -12   21.60    1.05
  -2  -3 -12   22.14    1.83
  -2  -3 -12   19.80    1.03
  -2  -3 -12   20.43    2.13
  -2  -3 -12   20.25    1.92
   3   3  12    4.10    1.57
   3   3  12    4.14    0.77
   3   3  12    5.80    1.78
   3   3  12    2.14    1.27
  -3  -3 -12    2.86    1.39
  -3  -3 -12    2.21    1.66
  -3  -3 -12    2.24    0.85
  -3  -3 -12    1.37    1.01
  -3  -3 -12    1.63    0.72
  -3  -3 -12    1.76    1.47
  -3  -3 -12    2.34    0.73
  -3  -3 -12    1.28    1.43
  -3  -3 -12    3.48    1.44
   4   3  12    0.06    0.84
   4   3  12    2.18    1.27
   4   3  12    3.46    1.85
   4   3  12    3.06    1.68
   4   3  12   -1.73    0.85
  -4  -3 -12   -1.56    1.49
  -4  -3 -12    0.69    0.91
  -4  -3 -12    0.21    0.79
  -4  -3 -12    1.87    1.80
  -4  -3 -12   -0.75    0.83
   5   3  12    2.87    1.07
   5   3  12    2.98    1.43
   5   3  12    3.31    1.98
   5   3  12    3.95    1.97
   5   3  12    3.03    1.10
  -5  -3 -12    5.42    1.14
  -5  -3 -12    2.89    2.12
  -5  -3 -12   -0.44    1.08
  -5  -3 -12    2.60    0.88
   6   3  12    9.20    2.32
   6   3  12   10.59    1.78
   6   3  12    8.30    2.26
   6   3  12   11.08    1.38
  -6  -3 -12   12.34    2.63
  -6  -3 -12   11.11    1.53
  -7   3  11   -0.88    2.18
  -7   3  11    5.27    1.88
  -7   3  11    2.10    2.37
   7  -3 -11    0.54    1.84
   7  -3 -11    1.70    2.07
   7  -3 -11    2.57    1.61
  -6   3  11    1.40    2.09
  -6   3  11    6.10    2.22
   6  -3 -11   -1.21    1.61
   6  -3 -11    4.51    1.47
   6  -3 -11   -1.27    1.58
   5  -3 -11    4.97    1.40
   5  -3 -11    4.63    1.42
   5  -3 -11    1.57    1.36
   5  -3 -11    0.63    1.41
   5  -3 -11    3.25    1.89
   5  -3 -11    5.59    1.44
   5  -3 -11    1.29    1.58
   5  -3 -11    2.60    0.83
   5  -3 -11    2.98    1.43
   4  -3 -11   18.94    1.97
   4  -3 -11   15.63    1.79
   4  -3 -11   11.10    1.45
   4  -3 -11   12.19    1.19
   4  -3 -11   14.35    1.60
   4  -3 -11   16.65    1.86
   4  -3 -11    9.55    1.42
   4  -3 -11   11.79    1.65
   4  -3 -11   11.48    1.87
   4  -3 -11   14.41    1.63
   3  -3 -11    0.33    0.93
   3  -3 -11   -0.40    1.12
   3  -3 -11    1.94    1.19
   3  -3 -11    0.67    1.32
   3  -3 -11    1.08    1.16
   3  -3 -11   -0.13    1.11
   3  -3 -11   -0.15    1.26
   3  -3 -11    0.79    1.13
   3  -3 -11    1.58    1.22
   3  -3 -11    1.38    1.07
   3  -3 -11    1.60    1.19
   3  -3 -11   -1.49    0.98
   3  -3 -11   -1.07    1.39
   2  -3 -11    9.56    1.43
   2  -3 -11   11.81    1.66
   2  -3 -11    9.16    1.51
   2  -3 -11    9.90    1.45
   2  -3 -11   10.64    1.61
   2  -3 -11   11.98    1.50
   2  -3 -11    8.32    1.39
   2  -3 -11    9.95    1.30
   2  -3 -11   10.76    1.31
   2  -3 -11    6.68    1.33
   2  -3 -11    8.64    1.37
   2  -3 -11   11.33    1.52
   2  -3 -11   10.95    1.64
   1  -3 -11    1.46    1.05
   1  -3 -11    3.66    1.14
   1  -3 -11    2.63    1.13
   1  -3 -11    2.25    1.12
   1  -3 -11    3.10    1.27
   1  -3 -11    1.67    1.22
   1  -3 -11    0.98    1.18
   1  -3 -11    3.08    1.11
   1  -3 -11    2.46    1.15
   1  -3 -11    5.10    1.17
   1  -3 -11    2.04    1.13
   1  -3 -11    1.80    1.12
   1  -3 -11    2.48    1.09
   0  -3 -11   77.40    2.81
   0  -3 -11   78.48    3.16
   0  -3 -11   75.67    3.07
   0  -3 -11   79.20    3.00
   0  -3 -11   80.23    2.97
   0  -3 -11   83.83    3.07
   0  -3 -11   78.54    2.89
   0  -3 -11   79.92    3.07
   0  -3 -11   82.03    3.15
   1   3  11    2.27    1.07
   1   3  11    2.19    1.37
   1   3  11    3.89    1.39
  -1  -3 -11    3.02    1.09
  -1  -3 -11    3.80    1.01
  -1  -3 -11    3.03    1.00
  -1  -3 -11    1.55    1.08
  -1  -3 -11    3.05    1.31
  -1  -3 -11    4.40    1.19
  -1  -3 -11    1.89    1.18
   2   3  11    8.06    0.80
   2   3  11    8.48    0.86
   2   3  11   11.84    1.42
   2   3  11   12.86    1.73
   2   3  11   10.60    1.67
  -2  -3 -11   11.14    1.20
  -2  -3 -11   11.24    1.65
  -2  -3 -11   11.83    1.50
  -2  -3 -11    9.09    0.94
  -2  -3 -11   11.40    1.57
  -2  -3 -11    9.56    1.15
  -2  -3 -11   10.91    1.50
   3   3  11    0.61    1.09
   3   3  11    0.47    1.49
   3   3  11    0.50    0.63
   3   3  11    1.09    0.66
   3   3  11   -0.98    1.30
  -3  -3 -11    0.82    1.27
  -3  -3 -11    0.42    0.69
  -3  -3 -11    0.00    1.45
  -3  -3 -11    1.17    0.82
  -3  -3 -11    0.51    0.64
  -3  -3 -11   -0.18    1.17
  -3  -3 -11    0.42    0.58
   4   3  11   11.56    1.91
   4   3  11   12.14    1.79
   4   3  11   10.64    1.39
   4   3  11   12.40    1.14
  -4  -3 -11   10.69    1.67
  -4  -3 -11   15.30    1.40
  -4  -3 -11    8.76    1.84
  -4  -3 -11   13.86    1.50
  -4  -3 -11   11.21    1.03
  -4  -3 -11   13.38    1.71
   5   3  11    4.21    1.74
   5   3  11    2.04    1.70
   5   3  11    3.89    1.15
   5   3  11    2.60    1.08
   5   3  11    3.37    1.87
   5   3  11    2.07    1.26
  -5  -3 -11    3.34    1.09
  -5  -3 -11    2.68    1.05
  -5  -3 -11    3.08    1.92
  -5  -3 -11    3.98    0.75
  -5  -3 -11    3.79    1.63
   6   3  11   -1.00    1.95
   6   3  11   -0.86    1.79
   6   3  11    0.05    1.16
   6   3  11   -0.01    1.73
   6   3  11    1.77    1.40
   6   3  11    1.02    1.30
  -6  -3 -11    1.60    1.53
  -6  -3 -11    2.44    2.05
  -6  -3 -11   -0.13    1.19
  -6  -3 -11   -0.56    1.19
   7   3  11    1.51    1.46
   7   3  11   -0.35    2.06
   7   3  11    3.72    1.64
   7   3  11    3.62    2.16
  -7  -3 -11   -0.36    1.50
  -7  -3 -11    0.25    1.48
  -7  -3 -11    4.65    2.52
  -8   3  10    2.21    2.30
  -8   3  10   -0.49    0.85
  -8   3  10    0.24    1.90
  -8   3  10    3.01    2.37
   8  -3 -10   -0.67    0.89
   8  -3 -10   -1.24    1.75
   8  -3 -10   -0.14    1.39
   8  -3 -10    1.06    2.17
  -7   3  10    9.73    1.77
  -7   3  10   11.66    0.98
  -7   3  10   10.30    1.08
  -7   3  10   13.41    2.35
  -7   3  10   10.59    2.29
   7  -3 -10   12.76    1.64
   7  -3 -10   13.09    1.21
   7  -3 -10   17.00    1.18
   7  -3 -10   15.47    2.10
   7  -3 -10   12.88    1.84
  -6   3  10    3.71    0.38
  -6   3  10    4.42    1.90
  -6   3  10    6.06    2.00
  -6   3  10    3.10    0.38
  -6   3  10    6.03    1.59
   6  -3 -10    2.34    1.46
   6  -3 -10    2.01    1.43
   6  -3 -10    3.52    0.49
   6  -3 -10    3.54    1.51
   6  -3 -10    4.63    1.83
   6  -3 -10    4.75    1.26
   6  -3 -10    2.81    1.41
   6  -3 -10    3.22    1.70
   6  -3 -10    2.36    1.33
   6  -3 -10    3.28    0.43
  -5   3  10    5.98    1.75
  -5   3  10    3.72    1.35
  -5   3  10    2.59    1.67
   5  -3 -10    8.30    1.83
   5  -3 -10    5.23    1.31
   5  -3 -10    4.71    1.34
   5  -3 -10    4.87    1.27
   5  -3 -10    7.12    1.38
   5  -3 -10    4.78    1.35
   5  -3 -10    4.84    0.80
   5  -3 -10    2.84    1.20
   5  -3 -10    5.12    1.49
   4  -3 -10   -0.44    1.38
   4  -3 -10    0.11    1.09
   4  -3 -10    1.46    1.06
   4  -3 -10    0.62    0.76
   4  -3 -10    1.90    1.09
   4  -3 -10    2.71    1.11
   4  -3 -10    2.13    1.04
   4  -3 -10   -0.68    1.21
   4  -3 -10    3.29    1.19
   4  -3 -10    1.18    1.12
   3  -3 -10   39.90    2.06
   3  -3 -10   37.29    2.19
   3  -3 -10   37.19    2.13
   3  -3 -10   39.05    1.84
   3  -3 -10   41.10    2.19
   3  -3 -10   40.12    2.11
   3  -3 -10   40.60    2.15
   3  -3 -10   40.23    2.19
   3  -3 -10   40.15    2.12
   3  -3 -10   40.21    2.53
   3  -3 -10   33.66    2.24
   3  -3 -10   38.14    2.19
   3  -3 -10   41.17    2.22
   2  -3 -10   24.91    1.86
   2  -3 -10   27.33    2.12
   2  -3 -10   23.08    1.80
   2  -3 -10   26.84    1.72
   2  -3 -10   23.48    1.94
   2  -3 -10   21.93    1.89
   2  -3 -10   25.97    1.85
   2  -3 -10   22.77    1.87
   2  -3 -10   24.61    1.92
   2  -3 -10   20.97    1.88
   2  -3 -10   17.37    1.72
   2  -3 -10   22.67    1.73
   2  -3 -10   29.51    1.71
   1  -3 -10   29.92    1.68
   1  -3 -10   34.96    1.82
   1  -3 -10   33.55    1.94
   1  -3 -10   34.54    1.97
   1  -3 -10   31.13    1.86
   1  -3 -10   33.56    1.91
   1  -3 -10   37.41    2.12
   1  -3 -10   35.13    2.01
   1  -3 -10   33.01    2.05
   1  -3 -10   32.42    1.99
   1  -3 -10   34.21    1.93
   1  -3 -10   35.84    2.14
   1  -3 -10   35.40    1.93
   0  -3 -10   -1.15    0.93
   0  -3 -10    0.17    0.92
   0  -3 -10   -1.28    0.87
   0  -3 -10   -1.93    0.93
   0  -3 -10   -1.34    0.74
   0  -3 -10   -0.49    0.95
   0  -3 -10    1.30    1.02
   0  -3 -10    1.23    0.92
   0  -3 -10   -1.24    0.71
   0  -3 -10   -0.89    1.02
   0  -3 -10   -0.16    1.01
   1   3  10   32.26    2.15
   1   3  10   31.72    0.94
   1   3  10   40.52    1.96
   1   3  10   31.59    0.94
   1   3  10   31.24    2.01
  -1  -3 -10   31.71    1.00
  -1  -3 -10   35.89    2.27
  -1  -3 -10   35.31    1.76
  -1  -3 -10   33.07    1.88
  -1  -3 -10   31.67    1.95
  -1  -3 -10   37.30    2.23
  -1  -3 -10   35.77    1.81
  -1  -3 -10   31.81    1.00
  -1  -3 -10   35.36    2.07
  -1  -3 -10   38.54    2.48
  -1  -3 -10   34.42    1.95
   2   3  10   25.86    2.23
   2   3  10   23.90    1.07
   2   3  10   26.00    1.77
   2   3  10   22.96    1.99
  -2  -3 -10   24.13    1.50
  -2  -3 -10   22.70    1.81
  -2  -3 -10   24.81    1.45
  -2  -3 -10   23.91    2.16
  -2  -3 -10   22.82    1.08
  -2  -3 -10   25.53    1.16
   3   3  10   39.60    1.65
   3   3  10   40.80    2.05
   3   3  10   36.91    2.36
   3   3  10   38.68    1.55
   3   3  10   39.86    2.38
   3   3  10   39.54    1.93
   3   3  10   43.44    2.45
  -3  -3 -10   40.54    1.56
  -3  -3 -10   35.92    1.62
  -3  -3 -10   36.50    1.48
  -3  -3 -10   39.19    1.68
  -3  -3 -10   41.02    2.46
   4   3  10    2.03    1.48
   4   3  10    2.03    1.38
   4   3  10    0.86    1.00
   4   3  10    0.88    0.82
   4   3  10    0.77    1.35
   4   3  10    1.35    0.93
   4   3  10    0.59    0.79
  -4  -3 -10    0.91    1.19
  -4  -3 -10    1.65    0.82
  -4  -3 -10    0.85    0.74
  -4  -3 -10    1.05    0.65
   5   3  10    4.95    1.69
   5   3  10    4.11    1.03
   5   3  10    4.94    1.02
   5   3  10    3.98    1.20
   5   3  10    4.81    1.13
   5   3  10    6.20    1.58
   5   3  10    3.90    1.48
  -5  -3 -10    5.59    1.09
  -5  -3 -10    4.64    0.67
  -5  -3 -10    5.17    1.12
  -5  -3 -10    4.85    1.40
   6   3  10    5.23    1.39
   6   3  10    4.16    1.72
   6   3  10    3.47    0.99
   6   3  10    4.24    1.21
   6   3  10    2.23    1.26
   6   3  10    5.22    1.67
   6   3  10    1.69    1.83
  -6  -3 -10    1.70    1.49
  -6  -3 -10    2.43    1.19
  -6  -3 -10    3.41    1.23
   7   3  10   12.87    1.82
   7   3  10   15.04    2.17
   7   3  10   12.97    1.98
   7   3  10   10.95    1.82
   7   3  10   10.78    1.66
   7   3  10   15.64    2.38
   7   3  10   12.68    1.15
  -7  -3 -10   12.94    2.38
  -7  -3 -10   14.74    1.84
  -7  -3 -10   10.97    1.84
  -7  -3 -10   10.40    1.68
   8   3  10    0.70    2.29
   8   3  10    2.86    2.00
   8   3  10    1.85    1.68
   8   3  10    0.29    1.63
  -8  -3 -10   -0.98    1.62
  -8  -3 -10   -1.04    2.30
  -8  -3 -10   -1.00    1.87
  -8   3   9   14.99    1.90
  -8   3   9   15.68    2.70
  -8   3   9   12.80    2.56
  -8   3   9   12.39    1.16
  -8   3   9   15.33    1.69
   8  -3  -9   14.01    1.38
   8  -3  -9   15.80    1.57
   8  -3  -9   14.54    1.90
   8  -3  -9   13.40    1.21
  -7   3   9   -0.39    1.27
  -7   3   9    0.42    0.74
  -7   3   9   -0.01    1.90
  -7   3   9   -0.19    1.73
   7  -3  -9   -0.23    1.40
   7  -3  -9    6.62    2.06
   7  -3  -9    1.16    0.70
   7  -3  -9    0.78    1.57
   7  -3  -9    1.42    0.68
   7  -3  -9    1.14    1.11
   7  -3  -9    2.82    1.53
  -6   3   9    7.84    0.72
  -6   3   9    9.45    1.86
  -6   3   9    6.86    0.71
  -6   3   9   11.35    1.53
  -6   3   9   10.36    1.81
   6  -3  -9    9.76    1.47
   6  -3  -9    7.43    0.70
   6  -3  -9    9.63    1.32
   6  -3  -9    7.77    1.61
   6  -3  -9   10.62    1.97
   6  -3  -9    7.93    0.74
   6  -3  -9    9.48    1.43
   6  -3  -9    7.91    1.49
   6  -3  -9    7.96    1.22
  -5   3   9    0.72    0.32
  -5   3   9    0.71    1.09
  -5   3   9   -0.63    1.47
  -5   3   9   -0.05    1.39
  -5   3   9    0.51    0.33
   5  -3  -9    0.50    0.95
   5  -3  -9   -0.56    0.60
   5  -3  -9   -1.70    1.02
   5  -3  -9   -0.18    0.94
   5  -3  -9    0.45    0.38
   5  -3  -9    0.77    1.05
   5  -3  -9    2.02    1.02
   5  -3  -9    0.65    0.35
  -4   3   9   74.01    3.01
  -4   3   9   62.86    2.96
   4  -3  -9   71.55    2.65
   4  -3  -9   69.31    2.74
   4  -3  -9   71.08    2.68
   4  -3  -9   69.97    2.59
   4  -3  -9   66.56    2.18
   4  -3  -9   73.64    3.14
   4  -3  -9   71.70    2.55
   4  -3  -9   68.56    2.64
   3  -3  -9   15.38    1.61
   3  -3  -9   14.00    1.32
   3  -3  -9   14.95    1.47
   3  -3  -9   17.91    1.63
   3  -3  -9   13.34    1.46
   3  -3  -9   13.21    1.25
   3  -3  -9   13.96    1.38
   3  -3  -9   14.06    1.59
   3  -3  -9   15.93    1.52
   3  -3  -9   13.75    1.43
   3  -3  -9   14.14    1.54
   3  -3  -9   12.28    1.27
   3  -3  -9   12.07    1.29
   2  -3  -9   -0.06    0.78
   2  -3  -9    0.46    0.83
   2  -3  -9    0.39    0.86
   2  -3  -9    1.05    0.89
   2  -3  -9    0.70    0.90
   2  -3  -9   -0.79    0.76
   2  -3  -9    0.06    0.92
   2  -3  -9    0.28    0.80
   2  -3  -9    0.76    0.92
   2  -3  -9    1.14    0.82
   2  -3  -9    0.29    1.02
   2  -3  -9   -0.11    0.88
   2  -3  -9    0.63    0.79
   1  -3  -9    6.57    0.98
   1  -3  -9    7.87    1.15
   1  -3  -9    8.97    1.21
   1  -3  -9    6.47    1.09
   1  -3  -9    7.89    1.18
   1  -3  -9    7.74    1.15
   1  -3  -9    7.37    1.16
   1  -3  -9    9.27    1.15
   1  -3  -9    8.87    1.07
   1  -3  -9    7.27    1.00
   1  -3  -9    7.06    1.02
   1  -3  -9    6.84    1.06
   1  -3  -9    7.37    1.05
   0   3   9   57.20    2.22
   0   3   9   60.23    2.39
   0  -3  -9   58.48    2.27
   0  -3  -9   59.13    2.28
   0  -3  -9   56.59    2.23
   0  -3  -9   55.97    2.31
   0  -3  -9   59.06    2.35
   0  -3  -9   59.05    2.28
   0  -3  -9   58.27    2.19
   0  -3  -9   57.99    2.17
   0  -3  -9   60.45    2.34
   0  -3  -9   60.67    2.24
   0  -3  -9   58.40    2.15
   0  -3  -9   60.67    2.45
   0  -3  -9   55.95    2.32
   1   3   9    7.16    0.99
   1   3   9    6.12    1.23
   1   3   9    8.08    0.55
   1   3   9    7.12    0.54
   1   3   9    6.93    1.04
   1   3   9    6.09    1.17
  -1  -3  -9    7.54    0.95
  -1  -3  -9    7.41    0.62
  -1  -3  -9    5.98    1.24
  -1  -3  -9    7.27    1.11
  -1  -3  -9    6.59    1.13
  -1  -3  -9    6.46    1.01
  -1  -3  -9    8.04    1.14
  -1  -3  -9    7.03    1.16
  -1  -3  -9    7.49    0.61
  -1  -3  -9    7.64    1.14
  -1  -3  -9    9.03    0.98
  -1  -3  -9    7.58    1.10
   2   3   9   -0.55    0.41
   2   3   9    0.35    0.84
   2   3   9    0.17    1.07
   2   3   9    0.59    0.80
   2   3   9    0.43    0.94
   2   3   9   -0.01    0.46
  -2  -3  -9   -0.43    1.13
  -2  -3  -9   -0.14    0.82
  -2  -3  -9   -0.05    0.91
  -2  -3  -9   -0.43    0.65
  -2  -3  -9    0.06    0.63
  -2  -3  -9   -1.23    0.97
  -2  -3  -9    0.34    0.49
  -2  -3  -9   -0.02    0.45
   3   3   9   14.21    1.10
   3   3   9   15.29    1.63
   3   3   9   14.98    1.62
   3   3   9   12.73    1.18
   3   3   9   13.11    1.23
   3   3   9   13.47    1.39
   3   3   9   12.63    1.47
  -3  -3  -9   12.89    1.17
  -3  -3  -9   14.42    1.07
  -3  -3  -9   15.57    1.44
  -3  -3  -9   15.35    1.65
  -3  -3  -9   14.23    1.09
  -3  -3  -9   14.04    1.46
  -3  -3  -9   12.21    0.92
   4   3   9   70.08    2.34
   4   3   9   70.99    2.91
   4   3   9   53.86    2.83
   4   3   9   68.24    2.26
   4   3   9   67.80    2.88
   4   3   9   69.68    2.33
   4   3   9   65.75    2.52
  -4  -3  -9   67.67    2.66
  -4  -3  -9   67.01    1.97
  -4  -3  -9   69.84    2.35
  -4  -3  -9   69.54    2.30
   5   3   9   -0.69    1.29
   5   3   9    1.27    0.86
   5   3   9    1.49    1.00
   5   3   9    1.17    1.23
   5   3   9    1.12    1.00
   5   3   9   -0.34    1.21
  -5  -3  -9    1.40    0.95
  -5  -3  -9   -0.36    0.87
  -5  -3  -9   -0.01    1.02
  -5  -3  -9    0.99    0.44
   6   3   9    5.04    1.52
   6   3   9    8.30    1.31
   6   3   9   10.29    1.74
   6   3   9    7.95    1.69
   6   3   9    8.56    1.35
   6   3   9    9.07    1.05
   6   3   9    6.59    1.24
  -6  -3  -9    9.83    1.36
  -6  -3  -9    9.34    1.36
   7   3   9    2.16    1.46
   7   3   9    3.44    1.69
   7   3   9    3.59    1.89
   7   3   9    2.16    1.63
   7   3   9   -1.68    1.15
   7   3   9    2.68    0.93
  -7  -3  -9   -0.99    1.35
  -7  -3  -9    1.21    1.37
   8   3   9   14.82    1.41
   8   3   9   15.41    2.34
   8   3   9   13.16    2.02
   8   3   9   10.16    1.87
   8   3   9   15.82    2.48
  -8  -3  -9   16.85    2.07
  -8  -3  -9   11.44    1.92
  -8  -3  -9   13.72    2.46
  -9   3   8    4.07    2.30
  -9   3   8   -2.53    2.36
  -9   3   8    1.96    1.32
  -9   3   8    2.47    1.75
   9  -3  -8   -1.27    1.10
   9  -3  -8    0.77    1.11
  -8   3   8    0.82    1.05
  -8   3   8   -1.61    1.82
  -8   3   8   -2.33    1.88
  -8   3   8   -0.26    1.40
  -8   3   8    1.01    1.03
   8  -3  -8   -1.39    1.53
   8  -3  -8   -1.21    0.80
   8  -3  -8   -1.75    1.06
   8  -3  -8   -0.16    0.88
   8  -3  -8   -2.35    1.73
  -7   3   8   12.41    1.16
  -7   3   8   13.27    2.10
  -7   3   8   16.62    1.70
  -7   3   8   15.83    2.06
  -7   3   8   12.96    1.11
   7  -3  -8   14.03    1.37
   7  -3  -8   15.23    1.84
   7  -3  -8   14.02    1.27
   7  -3  -8   10.05    1.26
   7  -3  -8   16.39    1.95
   7  -3  -8    9.55    0.93
   7  -3  -8   13.71    2.15
  -6   3   8    0.66    1.39
  -6   3   8    0.41    0.62
  -6   3   8    0.55    1.05
  -6   3   8    1.06    1.37
   6  -3  -8    1.45    1.21
   6  -3  -8    1.29    0.53
   6  -3  -8    0.74    0.57
   6  -3  -8    0.17    0.82
   6  -3  -8    0.41    0.92
  -5   3   8    7.09    0.77
  -5   3   8    9.28    1.53
  -5   3   8   10.69    1.30
  -5   3   8    9.13    1.51
  -5   3   8    7.62    0.79
   5  -3  -8    7.61    0.76
   5  -3  -8    6.64    1.03
   5  -3  -8    7.26    0.79
   5  -3  -8    7.67    1.16
   5  -3  -8    7.53    0.73
   5  -3  -8    3.35    1.01
   5  -3  -8    8.43    1.10
  -4   3   8    6.32    1.35
  -4   3   8    8.03    1.33
  -4   3   8    5.89    0.46
  -4   3   8    5.32    0.44
  -4   3   8    6.69    1.09
   4  -3  -8    3.92    0.90
   4  -3  -8    3.25    1.06
   4  -3  -8    5.79    0.49
   4  -3  -8    4.91    0.48
   4  -3  -8    9.56    1.47
   4  -3  -8    6.16    1.11
   4  -3  -8    6.75    1.09
   4  -3  -8    6.28    1.12
   4  -3  -8    5.22    1.04
   4  -3  -8    6.02    0.90
   4  -3  -8    5.09    0.76
  -3   3   8    4.39    1.10
  -3   3   8    3.03    1.07
   3  -3  -8    3.83    1.00
   3  -3  -8    4.27    0.92
   3  -3  -8    3.99    0.93
   3  -3  -8    2.68    0.73
   3  -3  -8    3.05    0.84
   3  -3  -8    2.64    0.87
   3  -3  -8    3.65    0.80
   3  -3  -8    3.90    0.95
   3  -3  -8    3.30    0.89
   3  -3  -8    2.18    0.91
   3  -3  -8    4.14    0.94
   3  -3  -8    3.83    0.98
   3  -3  -8    3.38    1.17
   2  -3  -8    0.71    0.78
   2  -3  -8    2.52    0.77
   2  -3  -8    1.20    0.75
   2  -3  -8    0.79    0.82
   2  -3  -8    0.08    0.67
   2  -3  -8   -0.86    0.74
   2  -3  -8    1.84    0.82
   2  -3  -8   -0.22    0.76
   2  -3  -8   -0.48    0.87
   2  -3  -8   -0.03    0.71
   2  -3  -8    0.58    0.76
   2  -3  -8   -0.24    0.71
   2  -3  -8    0.51    0.69
   1  -3  -8    9.68    1.04
   1  -3  -8    8.32    1.02
   1  -3  -8    8.47    0.97
   1  -3  -8   10.94    1.06
   1  -3  -8   10.81    1.16
   1  -3  -8   10.16    1.05
   1  -3  -8   10.66    1.10
   1  -3  -8    9.48    1.08
   1  -3  -8    9.37    1.00
   1  -3  -8    8.24    0.92
   1  -3  -8    9.17    0.97
   1  -3  -8   11.72    1.26
   1  -3  -8    8.53    0.95
   0   3   8    1.38    0.74
   0   3   8   -0.16    0.86
   0   3   8    1.13    0.81
   0   3   8    0.69    0.88
   0  -3  -8   -0.14    0.68
   0  -3  -8   -0.38    0.62
   0  -3  -8    0.47    0.62
   0  -3  -8   -0.91    0.62
   0  -3  -8    2.00    0.82
   0  -3  -8   -0.83    0.76
   0  -3  -8    0.70    0.74
   0  -3  -8    0.72    0.69
   0  -3  -8    0.48    0.75
   0  -3  -8    0.27    0.65
   0  -3  -8    0.79    0.83
   0  -3  -8   -0.27    0.75
   0  -3  -8    0.16    0.69
   1   3   8    9.65    1.18
   1   3   8    8.39    1.10
   1   3   8    9.08    0.57
   1   3   8    9.93    0.58
   1   3   8    9.28    1.00
   1   3   8    9.93    1.03
  -1  -3  -8    8.32    0.82
  -1  -3  -8    8.51    1.02
  -1  -3  -8    6.72    0.60
  -1  -3  -8   10.87    1.22
  -1  -3  -8    9.63    0.93
  -1  -3  -8    9.01    1.10
  -1  -3  -8    9.45    1.07
  -1  -3  -8   10.15    1.02
  -1  -3  -8    7.49    1.00
  -1  -3  -8    9.62    0.64
   2   3   8    0.70    0.94
   2   3   8    0.85    0.69
   2   3   8    1.10    0.48
   2   3   8    0.87    0.44
   2   3   8    1.02    0.71
   2   3   8    0.30    0.94
   2   3   8    0.20    0.87
  -2  -3  -8    0.04    0.83
  -2  -3  -8    0.04    0.47
  -2  -3  -8    1.12    0.77
  -2  -3  -8    0.28    0.73
  -2  -3  -8    0.37    0.42
  -2  -3  -8    0.96    0.53
  -2  -3  -8   -0.22    0.97
  -2  -3  -8    0.49    0.53
   3   3   8    2.96    0.86
   3   3   8    3.63    0.70
   3   3   8    4.77    0.84
   3   3   8    2.66    0.62
   3   3   8    2.61    0.98
   3   3   8    3.87    1.10
   3   3   8    3.39    1.09
  -3  -3  -8    3.34    0.91
  -3  -3  -8    3.21    0.99
  -3  -3  -8    2.45    0.67
  -3  -3  -8    4.15    0.58
  -3  -3  -8    3.67    0.65
   4   3   8    6.03    0.78
   4   3   8    3.33    1.20
   4   3   8    6.08    0.92
   4   3   8    4.53    1.13
   4   3   8    5.53    1.22
   4   3   8    5.33    1.06
   4   3   8    5.58    0.86
  -4  -3  -8    6.58    0.90
  -4  -3  -8    4.97    1.04
  -4  -3  -8    8.06    0.94
  -4  -3  -8    6.22    0.58
   5   3   8    9.07    1.15
   5   3   8    6.55    1.37
   5   3   8    9.90    1.47
   5   3   8    8.31    1.04
   5   3   8    6.34    1.29
   5   3   8    7.72    0.94
  -5  -3  -8    5.11    1.02
  -5  -3  -8    9.05    1.17
  -5  -3  -8    7.50    1.05
   6   3   8   -0.41    1.09
   6   3   8    2.03    1.32
   6   3   8    0.90    0.95
   6   3   8    1.33    0.81
   6   3   8   -0.80    1.30
   6   3   8    1.04    1.25
  -6  -3  -8    0.74    1.00
  -6  -3  -8   -0.70    1.01
   7   3   8   14.57    1.79
   7   3   8   14.35    1.84
   7   3   8   12.15    1.12
   7   3   8   12.34    1.59
   7   3   8   14.39    1.59
   7   3   8   15.14    2.04
  -7  -3  -8   13.27    1.59
  -7  -3  -8   14.18    1.58
   8   3   8    1.85    1.79
   8   3   8    0.38    0.90
   8   3   8    0.37    1.64
   8   3   8   -0.08    1.43
   8   3   8    0.58    1.30
   8   3   8    1.34    1.60
  -8  -3  -8    0.26    1.48
  -8  -3  -8    1.39    1.43
   9   3   8    0.93    1.98
   9   3   8    0.87    2.03
   9   3   8   -3.96    2.04
   9   3   8    0.75    0.80
  -9  -3  -8    4.43    2.39
  -9  -3  -8   -3.77    1.90
  -9  -3  -8    1.14    1.85
  -9   3   7   -1.33    1.46
  -9   3   7    2.36    2.18
  -9   3   7    0.50    2.31
  -9   3   7    0.48    1.17
  -9   3   7    1.75    1.29
   9  -3  -7    0.90    1.13
   9  -3  -7   -1.68    1.74
   9  -3  -7    0.95    1.20
   9  -3  -7   -0.05    1.01
  -8   3   7   21.45    1.86
  -8   3   7   21.70    2.39
  -8   3   7   18.01    1.92
  -8   3   7   16.08    1.72
  -8   3   7   15.89    2.18
   8  -3  -7   20.22    1.72
   8  -3  -7   19.57    2.30
   8  -3  -7   18.32    1.57
   8  -3  -7   16.44    1.67
   8  -3  -7   17.44    2.00
  -7   3   7    1.77    1.58
  -7   3   7    2.30    1.19
  -7   3   7    0.64    0.83
  -7   3   7    1.49    0.89
  -7   3   7    0.24    1.54
   7  -3  -7    2.88    0.93
   7  -3  -7    0.49    0.74
   7  -3  -7   -0.43    1.19
   7  -3  -7    1.23    0.66
   7  -3  -7    0.64    1.46
   7  -3  -7    0.83    0.78
  -6   3   7   10.83    1.51
  -6   3   7   11.54    1.30
  -6   3   7    7.43    1.53
  -6   3   7   12.46    1.68
  -6   3   7   11.03    1.00
  -6   3   7   10.30    1.13
   6  -3  -7    9.39    0.97
   6  -3  -7   12.41    1.31
   6  -3  -7   12.29    1.20
   6  -3  -7   11.18    1.12
  -5   3   7    1.41    1.16
  -5   3   7   -0.95    0.81
  -5   3   7   -0.04    0.63
  -5   3   7    0.60    0.49
  -5   3   7    1.69    1.10
  -5   3   7   -0.16    1.06
   5  -3  -7    0.22    0.90
   5  -3  -7    0.88    0.80
   5  -3  -7   -0.14    0.42
   5  -3  -7    0.92    0.51
   5  -3  -7    0.07    0.50
   5  -3  -7   -0.46    0.81
   5  -3  -7    0.47    0.70
   5  -3  -7    0.26    0.93
  -4   3   7   80.35    2.71
  -4   3   7   74.65    1.94
  -4   3   7   76.33    1.95
  -4   3   7   77.91    2.83
  -4   3   7   77.88    2.84
  -4   3   7   76.85    2.50
   4  -3  -7   76.54    1.96
   4  -3  -7   78.72    2.64
   4  -3  -7   75.70    2.39
   4  -3  -7   76.20    2.54
   4  -3  -7   78.43    2.93
   4  -3  -7   76.40    2.19
   4  -3  -7   85.65    2.78
   4  -3  -7   74.07    2.59
   4  -3  -7   77.36    2.49
   4  -3  -7   78.06    2.58
   4  -3  -7   80.18    1.96
  -3   3   7    5.92    1.04
  -3   3   7    4.59    1.02
  -3   3   7    4.53    0.83
  -3   3   7    6.53    1.05
  -3   3   7    4.55    0.29
   3  -3  -7    4.74    0.35
   3  -3  -7    4.38    0.82
   3  -3  -7    6.46    1.12
   3  -3  -7    5.23    0.33
   3  -3  -7    4.45    0.85
   3  -3  -7    4.50    0.70
   3  -3  -7    4.77    0.88
   3  -3  -7    4.25    0.79
   3  -3  -7    6.30    0.96
   3  -3  -7    5.17    0.77
   3  -3  -7    3.97    0.88
   3  -3  -7    4.51    0.86
   3  -3  -7    5.97    0.93
  -2   3   7    1.53    0.80
   2  -3  -7    0.20    0.63
   2  -3  -7    1.46    0.71
   2  -3  -7    1.70    0.70
   2  -3  -7    0.33    0.68
   2  -3  -7    0.02    0.63
   2  -3  -7    1.49    0.63
   2  -3  -7    1.57    0.73
   2  -3  -7    0.84    0.73
   2  -3  -7    1.30    0.64
   2  -3  -7    0.15    0.59
   2  -3  -7    1.37    0.86
   2  -3  -7    2.10    0.81
   2  -3  -7    0.66    0.67
   1  -3  -7   42.31    1.65
   1  -3  -7   41.37    1.71
   1  -3  -7   42.89    1.63
   1  -3  -7   41.71    1.72
   1  -3  -7   39.81    1.59
   1  -3  -7   38.78    1.75
   1  -3  -7   42.33    1.69
   1  -3  -7   41.01    1.59
   1  -3  -7   41.34    1.59
   1  -3  -7   40.50    1.65
   1  -3  -7   39.96    1.78
   1  -3  -7   41.48    1.63
   1  -3  -7   41.07    1.72
   0   3   7   92.91    2.68
   0   3   7   89.28    1.98
   0   3   7   90.57    2.85
   0   3   7   89.90    2.78
   0   3   7   92.71    2.63
   0   3   7   89.45    1.98
   0  -3  -7   91.13    2.57
   0  -3  -7   90.55    2.70
   0  -3  -7   94.00    2.80
   0  -3  -7   91.06    2.70
   0  -3  -7   90.72    2.00
   0  -3  -7   92.39    2.65
   0  -3  -7   89.69    2.70
   0  -3  -7   89.96    2.65
   0  -3  -7   91.29    2.73
   0  -3  -7   90.12    2.75
   0  -3  -7   90.56    2.64
   0  -3  -7   94.04    2.75
   0  -3  -7   89.00    2.01
   0  -3  -7   95.32    2.63
   0  -3  -7   91.43    2.64
   1   3   7   41.35    1.81
   1   3   7   41.22    1.63
   1   3   7   41.82    1.61
   1   3   7   39.28    1.15
   1   3   7   40.90    1.73
  -1  -3  -7   41.26    1.82
  -1  -3  -7   40.03    1.75
  -1  -3  -7   40.92    1.18
  -1  -3  -7   41.25    1.20
  -1  -3  -7   40.23    1.49
  -1  -3  -7   42.58    1.77
  -1  -3  -7   40.33    1.76
  -1  -3  -7   41.56    1.46
  -1  -3  -7   39.11    1.68
  -1  -3  -7   40.58    1.76
   2   3   7    1.68    0.84
   2   3   7    0.85    0.45
   2   3   7    0.93    0.80
   2   3   7    0.52    0.61
   2   3   7    2.10    0.90
   2   3   7    1.15    0.65
   2   3   7    1.59    0.43
  -2  -3  -7    0.61    0.46
  -2  -3  -7    0.43    0.74
  -2  -3  -7    0.91    0.45
  -2  -3  -7    0.59    0.41
  -2  -3  -7    0.34    0.69
  -2  -3  -7    0.76    0.47
   3   3   7    5.21    0.75
   3   3   7    7.88    0.92
   3   3   7    5.95    1.04
   3   3   7    6.10    1.08
   3   3   7    4.74    0.64
   3   3   7    5.63    0.72
   3   3   7    4.40    1.00
  -3  -3  -7    4.26    0.65
  -3  -3  -7    3.31    0.78
  -3  -3  -7    4.16    0.65
  -3  -3  -7    4.32    0.51
  -3  -3  -7    4.51    0.96
   4   3   7   76.90    2.36
   4   3   7   76.97    2.30
   4   3   7   79.12    2.43
   4   3   7   76.82    2.75
   4   3   7   75.77    2.76
   4   3   7   81.26    2.86
  -4  -3  -7   78.02    2.40
  -4  -3  -7   79.15    2.53
  -4  -3  -7   76.34    1.94
  -4  -3  -7   78.60    2.46
   5   3   7    0.36    1.01
   5   3   7    0.15    1.04
   5   3   7    0.62    1.07
   5   3   7    0.45    0.71
   5   3   7   -0.03    0.80
   5   3   7    0.38    0.69
  -5  -3  -7   -0.35    0.76
  -5  -3  -7   -0.35    0.74
  -5  -3  -7    0.97    0.83
   6   3   7   10.86    1.33
   6   3   7   10.42    1.51
   6   3   7   13.18    1.66
   6   3   7   13.21    1.49
  -6  -3  -7   10.99    1.25
  -6  -3  -7   10.26    1.28
   7   3   7    0.27    1.02
   7   3   7    2.92    1.55
   7   3   7    1.71    1.24
   7   3   7    2.16    1.21
  -7  -3  -7    1.90    1.14
  -7  -3  -7    1.95    1.17
   8   3   7   14.45    2.01
   8   3   7   18.27    1.91
   8   3   7   14.98    1.69
   8   3   7   19.21    1.77
  -8  -3  -7   19.16    1.89
  -8  -3  -7   15.28    1.81
   9   3   7    3.26    1.93
   9   3   7    1.94    1.76
  -9  -3  -7   -1.06    1.74
  -9  -3  -7    4.41    1.77
  -9  -3  -7    0.09    2.03
 -10   3   6   -2.48    2.16
 -10   3   6    4.59    1.86
 -10   3   6    3.34    2.25
 -10   3   6    0.33    1.36
  10  -3  -6    0.06    1.48
  -9   3   6   -0.97    1.21
  -9   3   6   -0.49    1.95
  -9   3   6    1.03    1.36
  -9   3   6    3.19    1.47
  -9   3   6    0.61    1.91
   9  -3  -6    0.67    1.83
   9  -3  -6    1.83    1.14
   9  -3  -6    0.26    1.63
   9  -3  -6    0.08    0.91
   9  -3  -6    2.57    1.18
  -8   3   6    0.63    1.04
  -8   3   6    3.32    1.09
  -8   3   6    3.97    1.69
  -8   3   6   -0.49    1.54
  -8   3   6    2.20    1.25
  -8   3   6    2.16    1.41
  -8   3   6    2.55    0.84
   8  -3  -6    2.55    1.03
   8  -3  -6    2.32    0.90
   8  -3  -6    0.29    0.84
   8  -3  -6    1.25    1.59
   8  -3  -6    1.04    1.36
  -7   3   6   13.49    1.84
  -7   3   6   12.11    1.64
  -7   3   6   11.97    1.27
  -7   3   6   15.31    1.44
  -7   3   6    9.56    1.53
  -7   3   6   11.97    1.12
   7  -3  -6   12.48    1.16
   7  -3  -6   11.47    1.14
   7  -3  -6   12.26    1.27
   7  -3  -6   13.66    1.17
  -6   3   6    2.15    0.70
  -6   3   6    1.24    1.29
  -6   3   6    3.10    1.19
  -6   3   6    2.75    1.19
  -6   3   6    1.05    0.66
  -6   3   6    2.41    0.93
   6  -3  -6    2.40    1.10
   6  -3  -6    1.72    0.61
   6  -3  -6    1.45    0.70
   6  -3  -6    2.52    0.78
   6  -3  -6   -0.61    1.22
   6  -3  -6    2.05    0.70
  -5   3   6    0.80    0.97
  -5   3   6   -0.47    0.60
  -5   3   6   -0.55    0.51
  -5   3   6   -0.84    0.73
  -5   3   6   -0.78    1.01
  -5   3   6    0.72    1.00
   5  -3  -6   -0.33    0.83
   5  -3  -6   -0.35    0.58
   5  -3  -6   -0.97    0.51
   5  -3  -6   -0.05    0.47
   5  -3  -6    0.60    1.05
   5  -3  -6    0.40    0.45
   5  -3  -6   -0.43    0.67
  -4   3   6    6.96    1.07
[truncated: 2,507,633 more chars]
