# Supplementary material for: (η8-Cyclooctatetraene)(η5-fluorenyl)titanium: a processable molecular spin qubit with optimized control of the molecule–substrate interface
Source: Chem Sci. 2024 Aug 9;15(35):14390–8. doi: 10.1039/d4sc03290j (PMC11325857; doi:10.1039/d4sc03290j)
Supplement: SC-015-D4SC03290J-s007 [file SC-015-D4SC03290J-s007.xyz]

     183
 i =      463, E =     -4961.3439735508
 Au         2.8850000000       11.6596000000       -4.7112000000
 Au         4.3275000000       14.1581000000       -4.7112000000
 Au         5.7700000000       11.6596000000       -4.7112000000
 Au         7.2125000000       14.1581000000       -4.7112000000
 Au         8.6550000000       11.6596000000       -4.7112000000
 Au        10.0975000000       14.1581000000       -4.7112000000
 Au        11.5400000000        1.6656000000       -4.7112000000
 Au        12.9825000000        4.1641000000       -4.7112000000
 Au        14.4250000000        1.6656000000       -4.7112000000
 Au        15.8675000000        4.1641000000       -4.7112000000
 Au        17.3100000000        1.6656000000       -4.7112000000
 Au        18.7525000000        4.1641000000       -4.7112000000
 Au         2.8850000000        1.6657000000       -4.7112000000
 Au         5.7700000000        1.6657000000       -4.7112000000
 Au         8.6550000000        1.6657000000       -4.7112000000
 Au        10.0975000000        4.1641000000       -4.7112000000
 Au         7.2125000000        4.1641000000       -4.7112000000
 Au         4.3275000000        4.1641000000       -4.7112000000
 Au         2.8850000000        6.6626000000       -4.7112000000
 Au         5.7700000000        6.6626000000       -4.7112000000
 Au         8.6550000000        6.6626000000       -4.7112000000
 Au         7.2125000000        9.1611000000       -4.7112000000
 Au        10.0975000000        9.1611000000       -4.7112000000
 Au         4.3275000000        9.1611000000       -4.7112000000
 Au        11.5400000000        6.6626000000       -4.7112000000
 Au        14.4250000000        6.6626000000       -4.7112000000
 Au        17.3100000000        6.6626000000       -4.7112000000
 Au        12.9825000000        9.1611000000       -4.7112000000
 Au        11.5400000000       11.6596000000       -4.7112000000
 Au        14.4250000000       11.6596000000       -4.7112000000
 Au        12.9825000000       14.1581000000       -4.7112000000
 Au        15.8675000000        9.1611000000       -4.7112000000
 Au        17.3100000000       11.6596000000       -4.7112000000
 Au        15.8675000000       14.1581000000       -4.7112000000
 Au        18.7525000000        9.1611000000       -4.7112000000
 Au        18.7525000000       14.1581000000       -4.7112000000
 Au         4.3275000000       19.1551000000       -4.7112000000
 Au         7.2125000000       19.1551000000       -4.7112000000
 Au        10.0975000000       19.1551000000       -4.7112000000
 Au        12.9825000000       19.1551000000       -4.7112000000
 Au        15.8675000000       19.1551000000       -4.7112000000
 Au        18.7525000000       19.1551000000       -4.7112000000
 Au         2.8850000000       16.6566000000       -4.7112000000
 Au         5.7700000000       16.6566000000       -4.7112000000
 Au         8.6550000000       16.6566000000       -4.7112000000
 Au        11.5400000000       16.6566000000       -4.7112000000
 Au        14.4250000000       16.6566000000       -4.7112000000
 Au        17.3100000000       16.6566000000       -4.7112000000
 Au         1.4480359695        0.8679067951       -2.2643064794
 Au         4.3331719626        0.8665353506       -2.2742878841
 Au         7.2188142027        0.8687659284       -2.2602461852
 Au         2.8935422041        3.3659909501       -2.2705928874
 Au         5.7766552491        3.3666792728       -2.2656685827
 Au         8.6616552568        3.3666409896       -2.2677519642
 Au         1.4453650953        5.8575996423       -2.2696945389
 Au         4.3321174452        5.8625436914       -2.2674645934
 Au         7.2143151651        5.8591933523       -2.2652208048
 Au         2.8732995899        8.3550903524       -2.2650065388
 Au         5.7641814105        8.3540246673       -2.2789224553
 Au         8.6390065190        8.3535234164       -2.2653552926
 Au         1.4403106290       10.8520228252       -2.2808243885
 Au         2.8835565658       13.3525677350       -2.2675832662
 Au         4.3270860070       10.8585209046       -2.2683939883
 Au         5.7712723321       13.3529499124       -2.2669287433
 Au         7.2098981812       10.8568519071       -2.2902138863
 Au         8.6503489986       13.3536958041       -2.2690167454
 Au        11.5413816473       13.3534575678       -2.2723940787
 Au        10.1023416372       10.8554712938       -2.2711313662
 Au        11.5296214277        8.3561177048       -2.2800934740
 Au        10.0981369738        5.8609135298       -2.2638327940
 Au        11.5418949648        3.3669677905       -2.2662040035
 Au        10.0987068525        0.8679036115       -2.2746207093
 Au        14.4230335285       13.3515253693       -2.2663616766
 Au        12.9831252799       10.8552097336       -2.2808698619
 Au        14.4110422439        8.3556748940       -2.2639111506
 Au        12.9802670789        5.8591359902       -2.2706936882
 Au        14.4291082273        3.3649559722       -2.2698553071
 Au        12.9865580310        0.8679480554       -2.2619099844
 Au        17.3100261527       13.3528423208       -2.2724689356
 Au        15.8681359922       10.8547577694       -2.2630104533
 Au        17.3018464755        8.3574123844       -2.2781487811
 Au        15.8664396752        5.8633635182       -2.2718867711
 Au        17.3148197880        3.3639942418       -2.2724505339
 Au        15.8692094094        0.8650134630       -2.2751135222
 Au         2.8824367206       18.3487288384       -2.2754611803
 Au         5.7649508290       18.3481263895       -2.2660189409
 Au         8.6501114994       18.3480800545       -2.2739344318
 Au        11.5303109096       18.3474463842       -2.2635725309
 Au        14.4181132642       18.3483961057       -2.2776687881
 Au        17.3020975985       18.3473369075       -2.2674343049
 Au         1.4437489183       15.8515763228       -2.2702303662
 Au         4.3291727651       15.8495926005       -2.2696925633
 Au         7.2151647369       15.8514166114       -2.2663076145
 Au        10.0951367195       15.8462847991       -2.2650946639
 Au        12.9794459159       15.8526525901       -2.2694144635
 Au        15.8671792231       15.8477757765       -2.2715354735
 Au        -0.0024458641        0.0643041093        0.1649666618
 Au         2.8862366645        0.0648542027        0.1740797893
 Au         1.4461253660        2.5630174096        0.1642158300
 Au         4.3310136446        2.5668421996        0.1768601484
 Au         7.2165489846        2.5658156800        0.1727847023
 Au         0.0024396551        5.0618054239        0.1717515512
 Au         2.8897373182        5.0616469723        0.1667068664
 Au         5.7760739171        5.0643109376        0.1865776375
 Au         1.4427711796        7.5561770998        0.1769615691
 Au         4.3326443667        7.5596024671        0.1634062092
 Au         7.2146790507        7.5609751288        0.2068637977
 Au         5.7699131740        0.0667767900        0.1680952417
 Au        -0.0091547042       10.0505141738        0.1696561832
 Au         1.4393784105       12.5504262427        0.1733713821
 Au         2.8752298670       10.0566477871        0.1565018627
 Au         4.3233577804       12.5533189232        0.1711004374
 Au         5.7555073877       10.0531556818        0.1530588961
 Au         7.2082722323       12.5560174000        0.1894929978
 Au         8.6541932145        0.0650342227        0.1811114353
 Au        10.0986361601        2.5659763048        0.1817918111
 Au         8.6562257928        5.0679628402        0.1838427107
 Au        10.0971725417        7.5570276393        0.1574351149
 Au         8.6355612330       10.0579295158        0.1381965292
 Au        10.0896483597       12.5515386380        0.1560574335
 Au        11.5368476938        0.0659087256        0.1636665738
 Au        12.9820945588        2.5659743832        0.1702540788
 Au        14.4232284674        0.0651200447        0.1775082386
 Au        15.8684867929        2.5632269728        0.1715449265
 Au        15.8686202120        7.5538142112        0.1516087566
 Au        15.8625866047       12.5525037107        0.1621804002
 Au        14.4239144497        5.0617300253        0.1630199738
 Au        14.4153405669       10.0548401201        0.1607358019
 Au        11.5417308821        5.0644845830        0.1872427639
 Au        12.9770871369        7.5645284876        0.1866813138
 Au        11.5385964891       10.0569839607        0.1653166559
 Au        12.9746843602       12.5530799995        0.1809461735
 Au         1.4453592855       17.5460006640        0.1585372284
 Au         4.3251082458       17.5511890420        0.1779174326
 Au         7.2147708185       17.5448089130        0.1660270625
 Au        10.0964619226       17.5479212578        0.1851324307
 Au        12.9809651120       17.5477044816        0.1616923636
 Au        15.8653097519       17.5478847274        0.1756719040
 Au        -0.0036620791       15.0498252078        0.1661312502
 Au         2.8847977891       15.0505726075        0.1745466919
 Au         5.7673255213       15.0504548909        0.1759780380
 Au         8.6533165979       15.0504290535        0.1896026389
 Au        11.5367899590       15.0487192597        0.1789839701
 Au        14.4207174214       15.0510062868        0.1731660998
  H         9.8473736316        9.7212328145        2.4923478300
  H        10.4178023343       12.5832129866        2.8226542747
  C        10.0980847420        9.7702089749        3.5498432292
  H         9.7960961783        6.8769113261        3.2373374457
  C        10.5978528366       12.3125600425        3.8635586242
  H         6.7101101515       10.1851462634        2.4662917307
  C        10.0396629177        7.2488367883        4.2309473490
  C        10.4897343012       10.9518319537        4.2707538983
  C        10.2321285689        8.6470096776        4.4376834045
  C         6.7645640812       10.2220059363        3.5620248801
  H         7.1766829135       12.2297015191        3.1924317820
  H         6.6495275195        8.1517867188        3.3577981451
  C        10.9779761922       13.2544287166        4.7968333155
  H        11.0984100439       14.2897605564        4.4898970784
  C        10.2067015732        6.3966208583        5.3033616848
  C         7.0568526115       11.5277171101        4.0212082061
  H        10.1031624735        5.3251490609        5.1577242914
  C         6.7236340904        8.9242891708        4.1257934351
 Ti         8.4643062676       10.0666718010        5.0566552976
  C        10.7263670900       10.5885131971        5.6545275294
  C        10.5621945522        9.1459728587        5.7593359729
  C        11.2211548300       12.8966566724        6.1575269785
  C        10.5383483155        6.8866524284        6.6022500906
  C         7.4274909080       12.0838080735        5.2711002876
  C         6.9571848213        8.3978304664        5.4214329116
  C        11.0947265518       11.5919714737        6.5947673558
  C        10.7099156083        8.2356110013        6.8425219499
  H         7.7884307406       13.1053723957        5.1802233761
  H         7.0495616577        7.3145500351        5.4168156128
  H        11.5221300799       13.6690278418        6.8585516843
  H        10.6642803206        6.1755569297        7.4122406252
  C         7.6415580443       11.5567320485        6.5701420558
  C         7.3104907534        8.9581521309        6.6761654584
  H        11.2895681722       11.3301461644        7.6301826743
  H        10.9747709802        8.5976887436        7.8305952945
  C         7.5820204929       10.2655693672        7.1566653755
  H         8.1249979026       12.2778079193        7.2258334489
  H         7.5907132940        8.1934617444        7.3962082189
  H         7.9911027583       10.2548994380        8.1634728689
