# Supplementary material for: (η8-Cyclooctatetraene)(η5-fluorenyl)titanium: a processable molecular spin qubit with optimized control of the molecule–substrate interface
Source: Chem Sci. 2024 Aug 9;15(35):14390–8. doi: 10.1039/d4sc03290j (PMC11325857; doi:10.1039/d4sc03290j)
Supplement: SC-015-D4SC03290J-s008 [file SC-015-D4SC03290J-s008.xyz]

     183
 i =       91, E =     -4973.1795991462
 Au         2.8850000000       11.6596000000       -4.7112000000
 Au         4.3275000000       14.1581000000       -4.7112000000
 Au         5.7700000000       11.6596000000       -4.7112000000
 Au         7.2125000000       14.1581000000       -4.7112000000
 Au         8.6550000000       11.6596000000       -4.7112000000
 Au        10.0975000000       14.1581000000       -4.7112000000
 Au        11.5400000000        1.6656000000       -4.7112000000
 Au        12.9825000000        4.1641000000       -4.7112000000
 Au        14.4250000000        1.6656000000       -4.7112000000
 Au        15.8675000000        4.1641000000       -4.7112000000
 Au        17.3100000000        1.6656000000       -4.7112000000
 Au        18.7525000000        4.1641000000       -4.7112000000
 Au         2.8850000000        1.6657000000       -4.7112000000
 Au         5.7700000000        1.6657000000       -4.7112000000
 Au         8.6550000000        1.6657000000       -4.7112000000
 Au        10.0975000000        4.1641000000       -4.7112000000
 Au         7.2125000000        4.1641000000       -4.7112000000
 Au         4.3275000000        4.1641000000       -4.7112000000
 Au         2.8850000000        6.6626000000       -4.7112000000
 Au         5.7700000000        6.6626000000       -4.7112000000
 Au         8.6550000000        6.6626000000       -4.7112000000
 Au         7.2125000000        9.1611000000       -4.7112000000
 Au        10.0975000000        9.1611000000       -4.7112000000
 Au         4.3275000000        9.1611000000       -4.7112000000
 Au        11.5400000000        6.6626000000       -4.7112000000
 Au        14.4250000000        6.6626000000       -4.7112000000
 Au        17.3100000000        6.6626000000       -4.7112000000
 Au        12.9825000000        9.1611000000       -4.7112000000
 Au        11.5400000000       11.6596000000       -4.7112000000
 Au        14.4250000000       11.6596000000       -4.7112000000
 Au        12.9825000000       14.1581000000       -4.7112000000
 Au        15.8675000000        9.1611000000       -4.7112000000
 Au        17.3100000000       11.6596000000       -4.7112000000
 Au        15.8675000000       14.1581000000       -4.7112000000
 Au        18.7525000000        9.1611000000       -4.7112000000
 Au        18.7525000000       14.1581000000       -4.7112000000
 Au         4.3275000000       19.1551000000       -4.7112000000
 Au         7.2125000000       19.1551000000       -4.7112000000
 Au        10.0975000000       19.1551000000       -4.7112000000
 Au        12.9825000000       19.1551000000       -4.7112000000
 Au        15.8675000000       19.1551000000       -4.7112000000
 Au        18.7525000000       19.1551000000       -4.7112000000
 Au         2.8850000000       16.6566000000       -4.7112000000
 Au         5.7700000000       16.6566000000       -4.7112000000
 Au         8.6550000000       16.6566000000       -4.7112000000
 Au        11.5400000000       16.6566000000       -4.7112000000
 Au        14.4250000000       16.6566000000       -4.7112000000
 Au        17.3100000000       16.6566000000       -4.7112000000
 Au         1.4484107537        0.9271298894       -2.1065589273
 Au         4.3366738322        0.9272054321       -2.1046414286
 Au         7.2207144347        0.9275716022       -2.0984374613
 Au         2.8927673847        3.4255918757       -2.1053026718
 Au         5.7789691728        3.4243878120       -2.0997996554
 Au         8.6613246029        3.4229098347       -2.0947142075
 Au         1.4476766912        5.9230778449       -2.0977999665
 Au         4.3346373783        5.9202628613       -2.0975568051
 Au         7.2197161305        5.9173475083       -2.0951148921
 Au         2.8899042441        8.4170879187       -2.0968825763
 Au         5.7750183938        8.4143947003       -2.1095191177
 Au         8.6594324384        8.4149642402       -2.1178724680
 Au         1.4461558278       10.9148312432       -2.0991555503
 Au         2.8922675458       13.4133621547       -2.0984850973
 Au         4.3289660982       10.9177665506       -2.1165924126
 Au         5.7776314597       13.4126767241       -2.0945529761
 Au         7.2177392701       10.9201779811       -2.1334251027
 Au         8.6605507133       13.4136932862       -2.0985287372
 Au        11.5493598694       13.4139259318       -2.1019735993
 Au        10.1075702672       10.9181765339       -2.1259456596
 Au        11.5513939547        8.4157300636       -2.1113493044
 Au        10.1040514205        5.9166395949       -2.1025568850
 Au        11.5471553043        3.4236945411       -2.1026700570
 Au        10.1030539431        0.9267561791       -2.1004065778
 Au        14.4328006864       13.4149992717       -2.0951024105
 Au        12.9956296991       10.9172567261       -2.1089511788
 Au        14.4353965632        8.4174740237       -2.0940497902
 Au        12.9917894665        5.9211511569       -2.0957874865
 Au        14.4322310275        3.4274104270       -2.1037729281
 Au        12.9895869802        0.9265988425       -2.1026060537
 Au        17.3150121204       13.4148210481       -2.0995657335
 Au        15.8757648319       10.9153049472       -2.0973786807
 Au        17.3160546884        8.4180479925       -2.0945342273
 Au        15.8745612976        5.9244391204       -2.0946945741
 Au        17.3152698383        3.4281210549       -2.1052352203
 Au        15.8745009079        0.9269214090       -2.1028999985
 Au         2.8917552321       18.4068713415       -2.1072780896
 Au         5.7780981666       18.4082657079       -2.1061143940
 Au         8.6613691221       18.4086575956       -2.1050640722
 Au        11.5480743677       18.4073981774       -2.1053164400
 Au        14.4334396374       18.4071579057       -2.1033413056
 Au        17.3153105124       18.4069360664       -2.1012343545
 Au         1.4475686182       15.9100814076       -2.1010439956
 Au         4.3350872349       15.9082636564       -2.1016523279
 Au         7.2203383673       15.9076333623       -2.0959579422
 Au        10.1036542983       15.9081330457       -2.0980419437
 Au        12.9912883093       15.9102955884       -2.0985122091
 Au        15.8744318064       15.9106297637       -2.0979681306
 Au         0.0130615288        0.1860782104        0.4976593136
 Au         2.8989601919        0.1856455129        0.4916394949
 Au         1.4559261874        2.6853992168        0.4912773954
 Au         4.3429863625        2.6862694877        0.4995279635
 Au         7.2268157380        2.6852965826        0.5213095200
 Au         0.0128184074        5.1852247199        0.5185387675
 Au         2.8991657311        5.1834887932        0.5126627229
 Au         5.7854730452        5.1816553253        0.5243329631
 Au         1.4551482243        7.6781777852        0.5193717857
 Au         4.3417538962        7.6785447156        0.5179981955
 Au         7.2274026195        7.6774591016        0.5206711761
 Au         5.7847164955        0.1862676188        0.5064920411
 Au         0.0124343009       10.1759426916        0.5185113005
 Au         1.4566330849       12.6724073140        0.5050841756
 Au         2.8968411225       10.1758886415        0.5126096070
 Au         4.3435707170       12.6739886424        0.5215722743
 Au         5.7782322271       10.1762187309        0.4416222389
 Au         7.2270674172       12.6745143025        0.5382651566
 Au         8.6683593787        0.1872234947        0.5062452410
 Au        10.1107170716        2.6840526086        0.5111352243
 Au         8.6688143838        5.1822168149        0.5323586392
 Au        10.1106638596        7.6761593760        0.4786382106
 Au         8.6655149344       10.1789877204        0.4391461260
 Au        10.1090590236       12.6725045568        0.5029084522
 Au        11.5540936798        0.1855756044        0.5018149275
 Au        12.9965720251        2.6862477288        0.4996685642
 Au        14.4396940284        0.1848066835        0.4996034115
 Au        15.8811761696        2.6869063597        0.5033549638
 Au        15.8808544233        7.6788493758        0.5364207902
 Au        15.8809621523       12.6738914570        0.5210111207
 Au        14.4390812607        5.1831996966        0.5216372554
 Au        14.4409157129       10.1745102546        0.5188753896
 Au        11.5535159829        5.1816881960        0.5195136735
 Au        12.9973519436        7.6789048259        0.5200573536
 Au        11.5606667861       10.1765628491        0.4719573379
 Au        12.9961454382       12.6739404984        0.5184206024
 Au         1.4555514263       17.6652610202        0.5029479859
 Au         4.3418074995       17.6673040624        0.4929445025
 Au         7.2267149573       17.6674349651        0.5034949407
 Au        10.1116609250       17.6657460837        0.4951393081
 Au        12.9976294961       17.6662205668        0.5022848750
 Au        15.8810982060       17.6662002712        0.5168315565
 Au         0.0129176437       15.1708768295        0.5148085616
 Au         2.8991405882       15.1693349072        0.5122008898
 Au         5.7853803640       15.1680832861        0.5189817607
 Au         8.6689635624       15.1686425636        0.5298704752
 Au        11.5538955771       15.1683216731        0.5188455256
 Au        14.4395213199       15.1692882084        0.5238921217
  H         9.9847131066       10.0286051237        2.9081279990
  H        10.3511681382       12.8937247169        3.4923631802
  C        10.1850749445       10.0087464690        3.9794691647
  H        10.1309200983        7.1292729409        3.4311180431
  C        10.5108848068       12.5465650806        4.5146073236
  H         6.6713340045       10.1846211967        2.8076233883
  C        10.3155539732        7.4425414638        4.4599534608
  C        10.4728585492       11.1531451015        4.8061575631
  C        10.3828574039        8.8282488019        4.7812191009
  C         6.7272691467       10.1617128012        3.9043163783
  H         6.9563478923       12.2176931188        3.6536031235
  H         6.7880517766        8.1050000543        3.5750683240
  C        10.7970559387       13.4294437285        5.5382106914
  H        10.8622678443       14.4948384998        5.3219601928
  C        10.5345828868        6.5192607776        5.4644197530
  C         6.9019409888       11.4586666707        4.4403687814
  H        10.5204656161        5.4568379632        5.2253933733
  C         6.7950640693        8.8355383755        4.3904159421
 Ti         8.4553647881       10.0633583326        5.3883192439
  C        10.6929594406       10.6943999524        6.1631802963
  C        10.6365871741        9.2400819809        6.1477565013
  C        11.0249023775       12.9759975378        6.8697936189
  C        10.7951825542        6.9256887926        6.8050821610
  C         7.2170707773       11.9680382045        5.7228025017
  C         7.0663001927        8.2531454026        5.6517542089
  C        10.9717177540       11.6321437609        7.1924539198
  C        10.8428248187        8.2625208959        7.1567636373
  H         7.4796225890       13.0261449205        5.6961352450
  H         7.2419118316        7.1789350381        5.5833953770
  H        11.2572029299       13.7060542424        7.6428908332
  H        10.9725275123        6.1638044216        7.5618169250
  C         7.4750529687       11.3836391181        6.9878063296
  C         7.3701080272        8.7654439049        6.9376594675
  H        11.1617219796       11.2938862748        8.2093859340
  H        11.0580599181        8.5638449508        8.1802637425
  C         7.5296520565       10.0601507900        7.4948182738
  H         7.8822644105       12.1077964218        7.6942095125
  H         7.7173567932        7.9843547922        7.6147868529
  H         7.9408469919       10.0242143686        8.5038187499
