# Supplementary material for: (η8-Cyclooctatetraene)(η5-fluorenyl)titanium: a processable molecular spin qubit with optimized control of the molecule–substrate interface
Source: Chem Sci. 2024 Aug 9;15(35):14390–8. doi: 10.1039/d4sc03290j (PMC11325857; doi:10.1039/d4sc03290j)
Supplement: SC-015-D4SC03290J-s009 [file SC-015-D4SC03290J-s009.xyz]

     183
 i =      624, E =     -4961.3445077941
 Au         2.8850000000       11.6596000000       -4.7112000000
 Au         4.3275000000       14.1581000000       -4.7112000000
 Au         5.7700000000       11.6596000000       -4.7112000000
 Au         7.2125000000       14.1581000000       -4.7112000000
 Au         8.6550000000       11.6596000000       -4.7112000000
 Au        10.0975000000       14.1581000000       -4.7112000000
 Au        11.5400000000        1.6656000000       -4.7112000000
 Au        12.9825000000        4.1641000000       -4.7112000000
 Au        14.4250000000        1.6656000000       -4.7112000000
 Au        15.8675000000        4.1641000000       -4.7112000000
 Au        17.3100000000        1.6656000000       -4.7112000000
 Au        18.7525000000        4.1641000000       -4.7112000000
 Au         2.8850000000        1.6657000000       -4.7112000000
 Au         5.7700000000        1.6657000000       -4.7112000000
 Au         8.6550000000        1.6657000000       -4.7112000000
 Au        10.0975000000        4.1641000000       -4.7112000000
 Au         7.2125000000        4.1641000000       -4.7112000000
 Au         4.3275000000        4.1641000000       -4.7112000000
 Au         2.8850000000        6.6626000000       -4.7112000000
 Au         5.7700000000        6.6626000000       -4.7112000000
 Au         8.6550000000        6.6626000000       -4.7112000000
 Au         7.2125000000        9.1611000000       -4.7112000000
 Au        10.0975000000        9.1611000000       -4.7112000000
 Au         4.3275000000        9.1611000000       -4.7112000000
 Au        11.5400000000        6.6626000000       -4.7112000000
 Au        14.4250000000        6.6626000000       -4.7112000000
 Au        17.3100000000        6.6626000000       -4.7112000000
 Au        12.9825000000        9.1611000000       -4.7112000000
 Au        11.5400000000       11.6596000000       -4.7112000000
 Au        14.4250000000       11.6596000000       -4.7112000000
 Au        12.9825000000       14.1581000000       -4.7112000000
 Au        15.8675000000        9.1611000000       -4.7112000000
 Au        17.3100000000       11.6596000000       -4.7112000000
 Au        15.8675000000       14.1581000000       -4.7112000000
 Au        18.7525000000        9.1611000000       -4.7112000000
 Au        18.7525000000       14.1581000000       -4.7112000000
 Au         4.3275000000       19.1551000000       -4.7112000000
 Au         7.2125000000       19.1551000000       -4.7112000000
 Au        10.0975000000       19.1551000000       -4.7112000000
 Au        12.9825000000       19.1551000000       -4.7112000000
 Au        15.8675000000       19.1551000000       -4.7112000000
 Au        18.7525000000       19.1551000000       -4.7112000000
 Au         2.8850000000       16.6566000000       -4.7112000000
 Au         5.7700000000       16.6566000000       -4.7112000000
 Au         8.6550000000       16.6566000000       -4.7112000000
 Au        11.5400000000       16.6566000000       -4.7112000000
 Au        14.4250000000       16.6566000000       -4.7112000000
 Au        17.3100000000       16.6566000000       -4.7112000000
 Au         1.4506548637        0.8683237996       -2.2640103342
 Au         4.3373681229        0.8640226351       -2.2737815357
 Au         7.2209071991        0.8695872763       -2.2597616192
 Au         2.8937700817        3.3632319392       -2.2696709806
 Au         5.7761462823        3.3643575676       -2.2690517267
 Au         8.6620609382        3.3644249711       -2.2643941196
 Au         1.4447550209        5.8589110865       -2.2730837913
 Au         4.3333935416        5.8607833801       -2.2665651334
 Au         7.2153780440        5.8579238192       -2.2654693697
 Au         2.8724677468        8.3548587219       -2.2679922356
 Au         5.7603353347        8.3558754247       -2.2764243337
 Au         8.6382680108        8.3509556730       -2.2718624803
 Au         1.4422764757       10.8528474382       -2.2793418813
 Au         2.8830762299       13.3541289675       -2.2702025456
 Au         4.3239934595       10.8609306562       -2.2712329862
 Au         5.7697894425       13.3559919266       -2.2685514770
 Au         7.2118334680       10.8576432981       -2.2963661997
 Au         8.6507529155       13.3562437007       -2.2733227954
 Au        11.5422573164       13.3560204171       -2.2725427581
 Au        10.1018451849       10.8587834148       -2.2747971320
 Au        11.5274671851        8.3586483078       -2.2752608633
 Au        10.0989834749        5.8590882168       -2.2652665533
 Au        11.5424943107        3.3642599641       -2.2681939805
 Au        10.1036951182        0.8648838580       -2.2731810590
 Au        14.4232056258       13.3535881207       -2.2705476373
 Au        12.9871328901       10.8547591662       -2.2819008673
 Au        14.4096019014        8.3551565511       -2.2676723140
 Au        12.9813745676        5.8599194888       -2.2707669798
 Au        14.4301754658        3.3634978608       -2.2705003407
 Au        12.9876837410        0.8690184477       -2.2616039337
 Au        17.3105344522       13.3538430924       -2.2712745242
 Au        15.8687091704       10.8575869168       -2.2648153236
 Au        17.2987035614        8.3602034797       -2.2752145452
 Au        15.8695326963        5.8614827501       -2.2695886241
 Au        17.3141922402        3.3626746591       -2.2727691990
 Au        15.8737846503        0.8626175381       -2.2768398184
 Au         2.8797159400       18.3507836625       -2.2728721364
 Au         5.7633600532       18.3471147717       -2.2678726106
 Au         8.6476565678       18.3510646811       -2.2691908521
 Au        11.5293988181       18.3466305118       -2.2693892686
 Au        14.4157615348       18.3500154383       -2.2711074489
 Au        17.3008752002       18.3456442343       -2.2705754426
 Au         1.4424385201       15.8518416606       -2.2701650326
 Au         4.3276782585       15.8513083460       -2.2714087707
 Au         7.2130160042       15.8521683305       -2.2645101932
 Au        10.0930361568       15.8495563402       -2.2679632241
 Au        12.9794724467       15.8527614528       -2.2684825088
 Au        15.8643554393       15.8498518474       -2.2730486891
 Au        -0.0031694826        0.0646498057        0.1660010900
 Au         2.8863312193        0.0665674661        0.1707272952
 Au         1.4464466878        2.5631436146        0.1643884863
 Au         4.3328479072        2.5662178670        0.1756508572
 Au         7.2169466466        2.5650706164        0.1728867173
 Au         0.0042481313        5.0592799828        0.1735535134
 Au         2.8890072857        5.0626632020        0.1656301397
 Au         5.7775805059        5.0635814754        0.1867871948
 Au         1.4453670942        7.5577902717        0.1762345662
 Au         4.3330758089        7.5564241357        0.1651612153
 Au         7.2166132426        7.5623394645        0.2040224011
 Au         5.7673561424        0.0666270474        0.1743585111
 Au        -0.0073805230       10.0525702040        0.1665745450
 Au         1.4380115724       12.5534986880        0.1714004612
 Au         2.8718280351       10.0567462345        0.1620611566
 Au         4.3243671963       12.5538898948        0.1690071465
 Au         5.7517447524       10.0542295062        0.1345441995
 Au         7.2076499267       12.5585705923        0.1800995512
 Au         8.6551188295        0.0645390517        0.1771172484
 Au        10.0998620920        2.5675471512        0.1825489963
 Au         8.6579659236        5.0655185524        0.1854256075
 Au        10.0988632455        7.5575322678        0.1596372636
 Au         8.6373770326       10.0599487656        0.1316907102
 Au        10.0883790194       12.5520894137        0.1499318995
 Au        11.5360016468        0.0689692106        0.1718097245
 Au        12.9838400052        2.5646743408        0.1684746403
 Au        14.4224021014        0.0631978560        0.1701532943
 Au        15.8692592109        2.5638861860        0.1708688989
 Au        15.8688633679        7.5570538027        0.1532477928
 Au        15.8628619825       12.5524674590        0.1618877903
 Au        14.4254187849        5.0633174942        0.1644397469
 Au        14.4121442518       10.0578192402        0.1654242576
 Au        11.5421779704        5.0636630105        0.1863681704
 Au        12.9807210936        7.5619363431        0.1872381547
 Au        11.5376414222       10.0565460197        0.1566634749
 Au        12.9758952130       12.5546422712        0.1771525973
 Au         1.4437043332       17.5461051884        0.1592654348
 Au         4.3277248024       17.5497737386        0.1782608202
 Au         7.2137515111       17.5468433157        0.1649245391
 Au        10.0973347459       17.5485766966        0.1824544620
 Au        12.9804859198       17.5461857205        0.1637149841
 Au        15.8662259467       17.5485224611        0.1761085895
 Au        -0.0035259185       15.0495124962        0.1666816803
 Au         2.8847477575       15.0516167084        0.1701733148
 Au         5.7681808247       15.0510726250        0.1775016923
 Au         8.6535324024       15.0493370255        0.1885077344
 Au        11.5358806693       15.0513385697        0.1757113742
 Au        14.4220920318       15.0492321635        0.1717948918
  H         9.8770943412        9.6560840470        2.4580660929
  H        10.4797984497       12.5322930275        2.7487423788
  C        10.1172407462        9.7261933643        3.5172613190
  H         9.7950222385        6.8282455581        3.2572134768
  C        10.6397118317       12.2735649770        3.7963021584
  H         6.7262368020       10.1874583713        2.3930557584
  C        10.0269631528        7.2191969289        4.2461191257
  C        10.5115086709       10.9189790873        4.2215286167
  C        10.2310590065        8.6189910404        4.4283192773
  C         6.7763577149       10.2247792519        3.4891353324
  H         7.1934760113       12.2294848759        3.1139674660
  H         6.6583335863        8.1549552937        3.2815592757
  C        11.0058967573       13.2288615950        4.7221721191
  H        11.1347005764       14.2588023919        4.4006710065
  C        10.1695624735        6.3845749915        5.3361855133
  C         7.0705082145       11.5307639358        3.9459885476
  H        10.0468535796        5.3131072132        5.2065549570
  C         6.7292676285        8.9266676223        4.0512054916
 Ti         8.4658849383       10.0648772233        4.9871241555
  C        10.7262050620       10.5783591897        5.6146358295
  C        10.5471590605        9.1387745827        5.7447895587
  C        11.2313142763       12.8903437982        6.0899723862
  C        10.4856121982        6.8955920530        6.6309594546
  C         7.4415383594       12.0877034244        5.1956082338
  C         6.9521977495        8.4001808391        5.3479657718
  C        11.0935563748       11.5920306958        6.5429680919
  C        10.6685668112        8.2480789364        6.8470303129
  H         7.8104602315       13.1065762729        5.1018212397
  H         7.0409249539        7.3164988577        5.3463594423
  H        11.5281506505       13.6715265723        6.7826695393
  H        10.5905822368        6.1993823654        7.4573632822
  C         7.6507186828       11.5606218364        6.4955885118
  C         7.3025903107        8.9623409436        6.6025233442
  H        11.2805391394       11.3419603038        7.5827901578
  H        10.9212959445        8.6285107658        7.8317381710
  C         7.5806765814       10.2696960037        7.0820780264
  H         8.1325838695       12.2809250949        7.1525943177
  H         7.5872480423        8.1985762387        7.3221312382
  H         7.9912054807       10.2563909745        8.0885342390
