# Supplementary material for: (η8-Cyclooctatetraene)(η5-fluorenyl)titanium: a processable molecular spin qubit with optimized control of the molecule–substrate interface
Source: Chem Sci. 2024 Aug 9;15(35):14390–8. doi: 10.1039/d4sc03290j (PMC11325857; doi:10.1039/d4sc03290j)
Supplement: SC-015-D4SC03290J-s010 [file SC-015-D4SC03290J-s010.xyz]

     183
 i =      231, E =     -4971.3537475764
 Au         2.8850000000       11.6596000000       -4.7112000000
 Au         4.3275000000       14.1581000000       -4.7112000000
 Au         5.7700000000       11.6596000000       -4.7112000000
 Au         7.2125000000       14.1581000000       -4.7112000000
 Au         8.6550000000       11.6596000000       -4.7112000000
 Au        10.0975000000       14.1581000000       -4.7112000000
 Au        11.5400000000        1.6656000000       -4.7112000000
 Au        12.9825000000        4.1641000000       -4.7112000000
 Au        14.4250000000        1.6656000000       -4.7112000000
 Au        15.8675000000        4.1641000000       -4.7112000000
 Au        17.3100000000        1.6656000000       -4.7112000000
 Au        18.7525000000        4.1641000000       -4.7112000000
 Au         2.8850000000        1.6657000000       -4.7112000000
 Au         5.7700000000        1.6657000000       -4.7112000000
 Au         8.6550000000        1.6657000000       -4.7112000000
 Au        10.0975000000        4.1641000000       -4.7112000000
 Au         7.2125000000        4.1641000000       -4.7112000000
 Au         4.3275000000        4.1641000000       -4.7112000000
 Au         2.8850000000        6.6626000000       -4.7112000000
 Au         5.7700000000        6.6626000000       -4.7112000000
 Au         8.6550000000        6.6626000000       -4.7112000000
 Au         7.2125000000        9.1611000000       -4.7112000000
 Au        10.0975000000        9.1611000000       -4.7112000000
 Au         4.3275000000        9.1611000000       -4.7112000000
 Au        11.5400000000        6.6626000000       -4.7112000000
 Au        14.4250000000        6.6626000000       -4.7112000000
 Au        17.3100000000        6.6626000000       -4.7112000000
 Au        12.9825000000        9.1611000000       -4.7112000000
 Au        11.5400000000       11.6596000000       -4.7112000000
 Au        14.4250000000       11.6596000000       -4.7112000000
 Au        12.9825000000       14.1581000000       -4.7112000000
 Au        15.8675000000        9.1611000000       -4.7112000000
 Au        17.3100000000       11.6596000000       -4.7112000000
 Au        15.8675000000       14.1581000000       -4.7112000000
 Au        18.7525000000        9.1611000000       -4.7112000000
 Au        18.7525000000       14.1581000000       -4.7112000000
 Au         4.3275000000       19.1551000000       -4.7112000000
 Au         7.2125000000       19.1551000000       -4.7112000000
 Au        10.0975000000       19.1551000000       -4.7112000000
 Au        12.9825000000       19.1551000000       -4.7112000000
 Au        15.8675000000       19.1551000000       -4.7112000000
 Au        18.7525000000       19.1551000000       -4.7112000000
 Au         2.8850000000       16.6566000000       -4.7112000000
 Au         5.7700000000       16.6566000000       -4.7112000000
 Au         8.6550000000       16.6566000000       -4.7112000000
 Au        11.5400000000       16.6566000000       -4.7112000000
 Au        14.4250000000       16.6566000000       -4.7112000000
 Au        17.3100000000       16.6566000000       -4.7112000000
 Au         1.4324598972        0.9399758494       -2.1189804123
 Au         4.3188185992        0.9412842117       -2.1415503771
 Au         7.2100799347        0.9470637709       -2.1449826945
 Au         2.8814465459        3.4384533521       -2.1408808919
 Au         5.7710278650        3.4421903228       -2.1274308906
 Au         8.6520329586        3.4437217653       -2.1181577987
 Au         1.4430813678        5.9439248583       -2.1456435336
 Au         4.3339446946        5.9334695013       -2.1314955231
 Au         7.2155894195        5.9239008435       -2.1131951418
 Au         2.8758709313        8.4357317868       -2.1292035378
 Au         5.7636988352        8.4260807286       -2.1516103314
 Au         8.6552941495        8.4211158572       -2.1658862961
 Au         1.4284183986       10.9252494551       -2.1059446592
 Au         2.8786047480       13.4274730182       -2.1356210544
 Au         4.3077369772       10.9329761829       -2.1481777402
 Au         5.7657945027       13.4373863592       -2.1350983387
 Au         7.2017218185       10.9396451120       -2.1820502570
 Au         8.6543011630       13.4387308331       -2.1401548002
 Au        11.5401468155       13.4331270086       -2.1313219879
 Au        10.1050708146       10.9391107669       -2.1747317430
 Au        11.5396937584        8.4265061204       -2.1431727171
 Au        10.0887828986        5.9256621521       -2.1125231217
 Au        11.5346331254        3.4414469885       -2.1315907891
 Au        10.0964050650        0.9470598341       -2.1444800083
 Au        14.4276564415       13.4246642714       -2.1323521687
 Au        13.0017333130       10.9323138903       -2.1453863861
 Au        14.4288329808        8.4397127748       -2.1222045880
 Au        12.9725675770        5.9359545274       -2.1353577652
 Au        14.4253347335        3.4378948124       -2.1411373026
 Au        12.9887070497        0.9410639373       -2.1364726302
 Au        17.3071267819       13.4202975766       -2.1341804967
 Au        15.8734003568       10.9261407538       -2.0998121163
 Au        17.3074073301        8.4436641502       -2.1205358337
 Au        15.8633217988        5.9466470503       -2.1470393023
 Au        17.3072177113        3.4367017028       -2.1397030022
 Au        15.8703826923        0.9393735290       -2.1132997846
 Au         2.8809833052       18.4259729215       -2.1369902489
 Au         5.7715592847       18.4187486566       -2.1383830256
 Au         8.6515215817       18.4171282475       -2.1365562398
 Au        11.5347706959       18.4213735401       -2.1414783323
 Au        14.4259703253       18.4284741753       -2.1343926394
 Au        17.3073474091       18.4313779498       -2.1284290173
 Au         1.4432539887       15.9314943811       -2.1464704590
 Au         4.3349661900       15.9247536918       -2.1314820822
 Au         7.2159771311       15.9205353691       -2.0980591137
 Au        10.0869027274       15.9216365948       -2.1076509206
 Au        12.9723317080       15.9252301431       -2.1392437296
 Au        15.8646415724       15.9310649435       -2.1493862223
 Au        -0.0039485462        0.2204683771        0.5089011863
 Au         2.8788668103        0.2194529102        0.4438577416
 Au         1.4352950002        2.7152665532        0.4393575034
 Au         4.3230774199        2.7196145458        0.4308919917
 Au         7.2117763321        2.7266384106        0.4605463059
 Au        -0.0034398012        5.2208347273        0.4076728087
 Au         2.8830677374        5.2177270019        0.4170517529
 Au         5.7699449382        5.2149146974        0.4885218235
 Au         1.4381742064        7.7219948326        0.4517973397
 Au         4.3272890225        7.7106049207        0.4471474460
 Au         7.2162992598        7.6989791714        0.4014953618
 Au         5.7667409755        0.2199240096        0.4022567184
 Au        -0.0031409878       10.2108089563        0.5469161430
 Au         1.4368435113       12.7002856945        0.4522854210
 Au         2.8814303376       10.2103268969        0.4749742082
 Au         4.3253304668       12.7089631167        0.4425169556
 Au         5.7604575437       10.2095965913        0.3739101821
 Au         7.2162337592       12.7217351354        0.4141270960
 Au         8.6508596787        0.2214664551        0.4084886108
 Au        10.0918586705        2.7251724030        0.4502281268
 Au         8.6522892159        5.2132851221        0.5595488640
 Au        10.0897378776        7.6980862740        0.4353238919
 Au         8.6416812518       10.2117318824        0.3213767732
 Au        10.0911095943       12.7188711231        0.4382885721
 Au        11.5376951086        0.2198849284        0.4088339734
 Au        12.9815539694        2.7183880087        0.4282952234
 Au        14.4251037098        0.2200064795        0.4631605435
 Au        15.8675311000        2.7151195246        0.4480341112
 Au        15.8671265511        7.7234488500        0.4614384120
 Au        15.8670546446       12.6995098167        0.4652026757
 Au        14.4219789418        5.2187459248        0.4073710946
 Au        14.4251481452       10.2106855485        0.5000351499
 Au        11.5340774179        5.2152554064        0.4723837981
 Au        12.9777319860        7.7143761561        0.4526607337
 Au        11.5513753590       10.2101928512        0.3660592983
 Au        12.9803398055       12.7048636868        0.4526341277
 Au         1.4369039742       17.7069685356        0.4384528541
 Au         4.3258682781       17.6994435213        0.4319260781
 Au         7.2120345389       17.6949358710        0.4563373335
 Au        10.0905003626       17.6958013864        0.4431321019
 Au        12.9786684944       17.7017112225        0.4248836231
 Au        15.8668342696       17.7078178713        0.4443698217
 Au        -0.0036285652       15.2040450693        0.4063653205
 Au         2.8835942439       15.2030069550        0.4185775948
 Au         5.7697556305       15.2036257735        0.4961766748
 Au         8.6526302329       15.2056157050        0.5569377038
 Au        11.5339465389       15.2031498576        0.4675321634
 Au        14.4216316684       15.2020021856        0.4063842112
  H         7.9118532425       10.0780598958        8.1703161013
  H         7.5621214170       12.9739598210        7.5866179853
  C         7.6990791307       10.0687744939        7.1043507259
  H         7.8264649980        7.1622224261        7.5833232298
  C         7.3768724643       12.6182605519        6.5738693214
  H        11.1673270500       10.3609267498        8.1813767225
  C         7.6090084759        7.5009439172        6.5711455414
  C         7.3950849761       11.2224335664        6.2920299768
  C         7.5001652145        8.8931096845        6.2911450805
  C        11.1027058183       10.3083221983        7.0934555426
  H        10.8480944209       12.3753301971        7.2604536839
  H        11.0812554253        8.2487525830        7.4471698314
  C         7.0833089720       13.5005554206        5.5505337667
  H         7.0405586144       14.5693198282        5.7592455733
  C         7.3962286489        6.5967011873        5.5470149431
  C        10.9076027406       11.5862583461        6.5089038854
  H         7.4513132114        5.5282206127        5.7543354970
  C        11.0539088933        8.9685427131        6.6273598675
 Ti         9.3774120932       10.1445259784        5.6256789301
  C         7.1447042661       10.7715049432        4.9385965988
  C         7.2099363775        9.3209348130        4.9381676165
  C         6.8192214412       13.0503114599        4.2257841222
  C         7.0911011510        7.0225253035        4.2230754661
  C        10.5692180745       12.0540827165        5.2144345138
  C        10.7771198230        8.3508920328        5.3819883906
  C         6.8497015442       11.7055346273        3.9128394404
  C         6.9991553099        8.3648071078        3.9122875971
  H        10.2952124738       13.1113682041        5.2148822596
  H        10.6237472517        7.2742677239        5.4799810003
  H         6.5836219340       13.7763673613        3.4440227251
  H         6.9216087070        6.2795023904        3.4400684648
  C        10.2875284534       11.4333408758        3.9758907188
  C        10.4325998780        8.8214938987        4.0938116977
  H         6.6351200022       11.3630214382        2.8962877237
  H         6.7534744603        8.6875639785        2.8961152718
  C        10.2340656258       10.0976792199        3.5222784964
  H         9.8672282890       12.1304357949        3.2384146612
  H        10.0912236429        8.0202938591        3.4257200049
  H         9.7776382966       10.0271941364        2.5250457567
