# Supplementary material for: (η8-Cyclooctatetraene)(η5-fluorenyl)titanium: a processable molecular spin qubit with optimized control of the molecule–substrate interface
Source: Chem Sci. 2024 Aug 9;15(35):14390–8. doi: 10.1039/d4sc03290j (PMC11325857; doi:10.1039/d4sc03290j)
Supplement: SC-015-D4SC03290J-s011 [file SC-015-D4SC03290J-s011.xyz]

     183
 i =      142, E =     -4973.1786868733
 Au         2.8850000000       11.6596000000       -4.7112000000
 Au         4.3275000000       14.1581000000       -4.7112000000
 Au         5.7700000000       11.6596000000       -4.7112000000
 Au         7.2125000000       14.1581000000       -4.7112000000
 Au         8.6550000000       11.6596000000       -4.7112000000
 Au        10.0975000000       14.1581000000       -4.7112000000
 Au        11.5400000000        1.6656000000       -4.7112000000
 Au        12.9825000000        4.1641000000       -4.7112000000
 Au        14.4250000000        1.6656000000       -4.7112000000
 Au        15.8675000000        4.1641000000       -4.7112000000
 Au        17.3100000000        1.6656000000       -4.7112000000
 Au        18.7525000000        4.1641000000       -4.7112000000
 Au         2.8850000000        1.6657000000       -4.7112000000
 Au         5.7700000000        1.6657000000       -4.7112000000
 Au         8.6550000000        1.6657000000       -4.7112000000
 Au        10.0975000000        4.1641000000       -4.7112000000
 Au         7.2125000000        4.1641000000       -4.7112000000
 Au         4.3275000000        4.1641000000       -4.7112000000
 Au         2.8850000000        6.6626000000       -4.7112000000
 Au         5.7700000000        6.6626000000       -4.7112000000
 Au         8.6550000000        6.6626000000       -4.7112000000
 Au         7.2125000000        9.1611000000       -4.7112000000
 Au        10.0975000000        9.1611000000       -4.7112000000
 Au         4.3275000000        9.1611000000       -4.7112000000
 Au        11.5400000000        6.6626000000       -4.7112000000
 Au        14.4250000000        6.6626000000       -4.7112000000
 Au        17.3100000000        6.6626000000       -4.7112000000
 Au        12.9825000000        9.1611000000       -4.7112000000
 Au        11.5400000000       11.6596000000       -4.7112000000
 Au        14.4250000000       11.6596000000       -4.7112000000
 Au        12.9825000000       14.1581000000       -4.7112000000
 Au        15.8675000000        9.1611000000       -4.7112000000
 Au        17.3100000000       11.6596000000       -4.7112000000
 Au        15.8675000000       14.1581000000       -4.7112000000
 Au        18.7525000000        9.1611000000       -4.7112000000
 Au        18.7525000000       14.1581000000       -4.7112000000
 Au         4.3275000000       19.1551000000       -4.7112000000
 Au         7.2125000000       19.1551000000       -4.7112000000
 Au        10.0975000000       19.1551000000       -4.7112000000
 Au        12.9825000000       19.1551000000       -4.7112000000
 Au        15.8675000000       19.1551000000       -4.7112000000
 Au        18.7525000000       19.1551000000       -4.7112000000
 Au         2.8850000000       16.6566000000       -4.7112000000
 Au         5.7700000000       16.6566000000       -4.7112000000
 Au         8.6550000000       16.6566000000       -4.7112000000
 Au        11.5400000000       16.6566000000       -4.7112000000
 Au        14.4250000000       16.6566000000       -4.7112000000
 Au        17.3100000000       16.6566000000       -4.7112000000
 Au         1.4573825808        0.9402343484       -2.0888168318
 Au         4.3340018603        0.9387020797       -2.1026797398
 Au         7.2252205134        0.9405700155       -2.1152961231
 Au         2.8956097771        3.4392756769       -2.1048197861
 Au         5.7815001928        3.4394281405       -2.1096162100
 Au         8.6733656920        3.4410607534       -2.0978770538
 Au         1.4580003084        5.9427631540       -2.1061120345
 Au         4.3401394718        5.9389586896       -2.1024323675
 Au         7.2301574370        5.9312176283       -2.1028408067
 Au         2.8956799644        8.4376154951       -2.0822142777
 Au         5.7754013281        8.4297974905       -2.1121778145
 Au         8.6714356291        8.4258829094       -2.1232707538
 Au         1.4569343295       10.9268246834       -2.0743132281
 Au         2.8943750092       13.4240116227       -2.0976845554
 Au         4.3280788432       10.9279829561       -2.1002686548
 Au         5.7786983097       13.4284693829       -2.1129830950
 Au         7.2199882334       10.9310235362       -2.1339180523
 Au         8.6751776472       13.4321817770       -2.1086020154
 Au        11.5545085200       13.4313744192       -2.0865495149
 Au        10.1146111797       10.9364182269       -2.1318661012
 Au        11.5527977103        8.4273273017       -2.1113483178
 Au        10.1122191394        5.9300602458       -2.0810545306
 Au        11.5515898544        3.4423643049       -2.0906360012
 Au        10.1127091545        0.9440081274       -2.1075802267
 Au        14.4369904992       13.4248687132       -2.0995274502
 Au        13.0037197933       10.9339789978       -2.1200309806
 Au        14.4391670952        8.4336675549       -2.1047374311
 Au        12.9881701935        5.9332953957       -2.0946593054
 Au        14.4350153083        3.4382523982       -2.1075898101
 Au        12.9947787490        0.9428522782       -2.1075453340
 Au        17.3270775084       13.4213555847       -2.1016754837
 Au        15.8888683401       10.9282575883       -2.0960083707
 Au        17.3299951878        8.4379202689       -2.0949369182
 Au        15.8797112553        5.9387592254       -2.1135798905
 Au        17.3261900554        3.4375661299       -2.1083416545
 Au        15.8849681131        0.9401949308       -2.1052896621
 Au         2.8979417120       18.4246394195       -2.0949241959
 Au         5.7813013069       18.4182759065       -2.1065040016
 Au         8.6711569427       18.4168866444       -2.1053809080
 Au        11.5495450120       18.4192733281       -2.1049277761
 Au        14.4360654948       18.4219576624       -2.1146138064
 Au        17.3289604124       18.4250193136       -2.1048551229
 Au         1.4588552168       15.9264062554       -2.1085137719
 Au         4.3414187558       15.9248740362       -2.1041352361
 Au         7.2310389983       15.9213153499       -2.0954929245
 Au        10.1118216975       15.9205558809       -2.0766409836
 Au        12.9874358847       15.9207779110       -2.0979275956
 Au        15.8800137381       15.9232184222       -2.1158004411
 Au         0.0284469516        0.2094682387        0.5216284617
 Au         2.9086142159        0.2086859458        0.5363396275
 Au         1.4684928025        2.7065389927        0.5119926950
 Au         4.3501888823        2.7084367307        0.4937969363
 Au         7.2386512572        2.7095525837        0.4877432532
 Au         0.0278857273        5.2078272978        0.4811343949
 Au         2.9099449400        5.2081785656        0.5018117441
 Au         5.7951069039        5.2062864727        0.4989323488
 Au         1.4701011803        7.7077895842        0.5330724837
 Au         4.3544300360        7.7045650527        0.5338292110
 Au         7.2413347884        7.6960625526        0.4706774547
 Au         5.7932054706        0.2073503823        0.4757686762
 Au         0.0313259622       10.1994216836        0.5550344142
 Au         1.4706339260       12.6914850801        0.5303449957
 Au         2.9110785365       10.1985823235        0.5785076307
 Au         4.3527828529       12.6948486709        0.5097469314
 Au         5.7910690323       10.1967216494        0.4694773656
 Au         7.2412417731       12.7000405052        0.4659769152
 Au         8.6819807701        0.2092148370        0.4759677252
 Au        10.1234690625        2.7120447019        0.5206091002
 Au         8.6845085009        5.2044808635        0.5567526395
 Au        10.1232393250        7.6953536885        0.5091277221
 Au         8.6801477416       10.2001482949        0.4303143287
 Au        10.1223772799       12.7023112558        0.5209642294
 Au        11.5639249519        0.2097845281        0.4913637890
 Au        13.0065123397        2.7104660754        0.5107673106
 Au        14.4495958731        0.2089431485        0.4792910984
 Au        15.8939664799        2.7059996993        0.4894620361
 Au        15.8944803648        7.7038375307        0.4960144977
 Au        15.8944908764       12.6917665417        0.5072734956
 Au        14.4475766218        5.2045397226        0.4878435407
 Au        14.4515229753       10.1999460531        0.4983984329
 Au        11.5636348935        5.2050905967        0.5705064367
 Au        13.0061159151        7.7009418202        0.5104004303
 Au        11.5729151152       10.2005821432        0.4403012939
 Au        13.0074506013       12.6982240793        0.5327927591
 Au         1.4690127197       17.6927633513        0.5124324483
 Au         4.3519818557       17.6913292922        0.5126295446
 Au         7.2387893463       17.6864849727        0.4978954829
 Au        10.1236981239       17.6868659961        0.5177979438
 Au        13.0051738746       17.6887214122        0.4921680700
 Au        15.8938573771       17.6900098821        0.4774609773
 Au         0.0284177379       15.1917822931        0.4795381382
 Au         2.9101834441       15.1923557242        0.5044951243
 Au         5.7953941695       15.1925027134        0.5010232536
 Au         8.6843897864       15.1936310090        0.5589469420
 Au        11.5634358500       15.1913163808        0.5685303175
 Au        14.4477611669       15.1899687362        0.4863777423
  H         7.8718633134       10.0810566808        8.4778132977
  H         7.5101866600       12.9721692089        7.8955045268
  C         7.6783949732       10.0710402988        7.4096234211
  H         7.7671105953        7.1684464986        7.9030781427
  C         7.3381336369       12.6184511131        6.8808300992
  H        11.1243989207       10.3392773634        8.5288823320
  C         7.5653899079        7.5025099384        6.8871639102
  C         7.3789338574       11.2230633406        6.5941160369
  C         7.4819968224        8.8951988237        6.5971895513
  C        11.0936203217       10.2956444423        7.4397154820
  H        10.8367270807       12.3616769127        7.6116532968
  H        11.0604830176        8.2340671659        7.7743680531
  C         7.0407739819       13.5016861578        5.8593105235
  H         6.9823650499       14.5679835554        6.0719765028
  C         7.3502173911        6.5934228625        5.8676497568
  C        10.9172163367       11.5766719255        6.8591864255
  H         7.3862217668        5.5268632489        6.0837275160
  C        11.0575243831        8.9607194936        6.9613887230
 Ti         9.3835884154       10.1438460075        5.9167166778
  C         7.1411446388       10.7717487134        5.2372913816
  C         7.2063142724        9.3198096076        5.2389430711
  C         6.7952864849       13.0520724550        4.5300865642
  C         7.0675888674        7.0156298454        4.5367692690
  C        10.6232179987       12.0515651298        5.5566393511
  C        10.8205608574        8.3529062731        5.7035705503
  C         6.8458372205       11.7085905723        4.2119267032
  C         6.9970329675        8.3574181480        4.2156188997
  H        10.3563576157       13.1092762131        5.5537807635
  H        10.6696228994        7.2760842129        5.7887201499
  H         6.5558229650       13.7782438209        3.7534072295
  H         6.8958072909        6.2690730874        3.7614726104
  C        10.3910174292       11.4415546199        4.3014997265
  C        10.5257602022        8.8306640178        4.4048983992
  H         6.6444721492       11.3689989488        3.1952002484
  H         6.7665490095        8.6749733324        3.1977591396
  C        10.3534742787       10.1102297738        3.8309001229
  H        10.0058197067       12.1464564496        3.5581653579
  H        10.2137815432        8.0328173542        3.7249371241
  H         9.9525334918       10.0501745860        2.8135683477
