# Supplementary material for: (η8-Cyclooctatetraene)(η5-fluorenyl)titanium: a processable molecular spin qubit with optimized control of the molecule–substrate interface
Source: Chem Sci. 2024 Aug 9;15(35):14390–8. doi: 10.1039/d4sc03290j (PMC11325857; doi:10.1039/d4sc03290j)
Supplement: SC-015-D4SC03290J-s012 [file SC-015-D4SC03290J-s012.xyz]

     183
 i =      233, E =     -4961.3436076557
 Au         2.8850000000       11.6596000000       -4.7112000000
 Au         4.3275000000       14.1581000000       -4.7112000000
 Au         5.7700000000       11.6596000000       -4.7112000000
 Au         7.2125000000       14.1581000000       -4.7112000000
 Au         8.6550000000       11.6596000000       -4.7112000000
 Au        10.0975000000       14.1581000000       -4.7112000000
 Au        11.5400000000        1.6656000000       -4.7112000000
 Au        12.9825000000        4.1641000000       -4.7112000000
 Au        14.4250000000        1.6656000000       -4.7112000000
 Au        15.8675000000        4.1641000000       -4.7112000000
 Au        17.3100000000        1.6656000000       -4.7112000000
 Au        18.7525000000        4.1641000000       -4.7112000000
 Au         2.8850000000        1.6657000000       -4.7112000000
 Au         5.7700000000        1.6657000000       -4.7112000000
 Au         8.6550000000        1.6657000000       -4.7112000000
 Au        10.0975000000        4.1641000000       -4.7112000000
 Au         7.2125000000        4.1641000000       -4.7112000000
 Au         4.3275000000        4.1641000000       -4.7112000000
 Au         2.8850000000        6.6626000000       -4.7112000000
 Au         5.7700000000        6.6626000000       -4.7112000000
 Au         8.6550000000        6.6626000000       -4.7112000000
 Au         7.2125000000        9.1611000000       -4.7112000000
 Au        10.0975000000        9.1611000000       -4.7112000000
 Au         4.3275000000        9.1611000000       -4.7112000000
 Au        11.5400000000        6.6626000000       -4.7112000000
 Au        14.4250000000        6.6626000000       -4.7112000000
 Au        17.3100000000        6.6626000000       -4.7112000000
 Au        12.9825000000        9.1611000000       -4.7112000000
 Au        11.5400000000       11.6596000000       -4.7112000000
 Au        14.4250000000       11.6596000000       -4.7112000000
 Au        12.9825000000       14.1581000000       -4.7112000000
 Au        15.8675000000        9.1611000000       -4.7112000000
 Au        17.3100000000       11.6596000000       -4.7112000000
 Au        15.8675000000       14.1581000000       -4.7112000000
 Au        18.7525000000        9.1611000000       -4.7112000000
 Au        18.7525000000       14.1581000000       -4.7112000000
 Au         4.3275000000       19.1551000000       -4.7112000000
 Au         7.2125000000       19.1551000000       -4.7112000000
 Au        10.0975000000       19.1551000000       -4.7112000000
 Au        12.9825000000       19.1551000000       -4.7112000000
 Au        15.8675000000       19.1551000000       -4.7112000000
 Au        18.7525000000       19.1551000000       -4.7112000000
 Au         2.8850000000       16.6566000000       -4.7112000000
 Au         5.7700000000       16.6566000000       -4.7112000000
 Au         8.6550000000       16.6566000000       -4.7112000000
 Au        11.5400000000       16.6566000000       -4.7112000000
 Au        14.4250000000       16.6566000000       -4.7112000000
 Au        17.3100000000       16.6566000000       -4.7112000000
 Au         1.4436598038        0.8648174823       -2.2736280433
 Au         4.3295492348        0.8685399772       -2.2626097198
 Au         7.2139026301        0.8650660492       -2.2706679823
 Au         2.8883430298        3.3635482580       -2.2690977548
 Au         5.7743407503        3.3631434424       -2.2680230744
 Au         8.6581667694        3.3632733588       -2.2650613848
 Au         1.4431127814        5.8627190084       -2.2652529247
 Au         4.3286617380        5.8587297598       -2.2732017792
 Au         7.2142024221        5.8570930144       -2.2699394869
 Au         2.8875094595        8.3583713937       -2.2709834953
 Au         5.7659609895        8.3582576877       -2.2788290598
 Au         8.6625748252        8.3577725304       -2.2791033463
 Au         1.4448410342       10.8591262105       -2.2607583223
 Au         2.8879481180       13.3524128314       -2.2681261022
 Au         4.3273318366       10.8528885630       -2.2844576424
 Au         5.7663901540       13.3537421696       -2.2735925757
 Au         7.2145607950       10.8579897493       -2.2701764230
 Au         8.6631309446       13.3546833098       -2.2750731887
 Au        11.5400179452       13.3523820977       -2.2642539788
 Au        10.1013667633       10.8543828675       -2.2887962133
 Au        11.5385200272        8.3568596930       -2.2716782275
 Au        10.0969940878        5.8582867359       -2.2690033911
 Au        11.5422461107        3.3653470350       -2.2674579312
 Au        10.0975461390        0.8699249423       -2.2613298089
 Au        14.4280004360       13.3524804260       -2.2682636899
 Au        12.9880580408       10.8616404847       -2.2630263721
 Au        14.4264871078        8.3583922980       -2.2703390569
 Au        12.9804349998        5.8629123638       -2.2633868051
 Au        14.4256691265        3.3640939304       -2.2694299297
 Au        12.9813992606        0.8654582548       -2.2720672254
 Au        17.3092205211       13.3510180318       -2.2694176184
 Au        15.8700691941       10.8505122125       -2.2831053219
 Au        17.3094672278        8.3584408183       -2.2727416486
 Au        15.8663940543        5.8590152884       -2.2757318987
 Au        17.3135738297        3.3642935871       -2.2711040963
 Au        15.8671567180        0.8688773184       -2.2643220919
 Au         2.8860940999       18.3489199333       -2.2701200027
 Au         5.7720388592       18.3485169433       -2.2683789155
 Au         8.6547964923       18.3490493331       -2.2676250157
 Au        11.5387741142       18.3493621282       -2.2686985546
 Au        14.4226854548       18.3489227529       -2.2700086976
 Au        17.3099124526       18.3486564443       -2.2712083490
 Au         1.4447904614       15.8495948625       -2.2678459623
 Au         4.3302308623       15.8505112784       -2.2691262974
 Au         7.2161947882       15.8490989228       -2.2637968361
 Au        10.0990880179       15.8505102919       -2.2657781735
 Au        12.9821502131       15.8496440397       -2.2655896760
 Au        15.8678972494       15.8494823064       -2.2702884570
 Au         0.0017640263        0.0657289597        0.1704253374
 Au         2.8857296846        0.0661911709        0.1697606968
 Au         1.4440885074        2.5656744749        0.1707979318
 Au         4.3300818231        2.5651767304        0.1733549172
 Au         7.2144571796        2.5679116685        0.1783999423
 Au         0.0010578135        5.0625862163        0.1715994339
 Au         2.8918158543        5.0636280115        0.1726538784
 Au         5.7721323146        5.0633935155        0.1805346434
 Au         1.4459604930        7.5562247569        0.1499881452
 Au         4.3325264611        7.5623054441        0.1906581530
 Au         7.2173537067        7.5544825241        0.1220143517
 Au         5.7728218711        0.0666755717        0.1758640204
 Au        -0.0009910165       10.0545381876        0.1633183944
 Au         1.4464214020       12.5509004040        0.1599393570
 Au         2.8932981707       10.0560197364        0.1671155686
 Au         4.3328916866       12.5547470526        0.1864742774
 Au         5.7667318527       10.0564582642        0.1571645460
 Au         7.2199507132       12.5571590837        0.1321823158
 Au         8.6548428722        0.0668240686        0.1751505868
 Au        10.0983074485        2.5654545105        0.1780653182
 Au         8.6607368102        5.0640129537        0.1868628946
 Au        10.0975866433        7.5608347100        0.2030642676
 Au         8.6575612375       10.0560862702        0.1562878739
 Au        10.0982320967       12.5569210260        0.1945649455
 Au        11.5415054842        0.0666771101        0.1752875307
 Au        12.9820859494        2.5676744383        0.1734515230
 Au        14.4235978197        0.0667640226        0.1702753072
 Au        15.8681043914        2.5651945545        0.1692719045
 Au        15.8689575219        7.5623949517        0.1820119224
 Au        15.8696336754       12.5545026569        0.1791155544
 Au        14.4284667755        5.0642430260        0.1722285364
 Au        14.4300612969       10.0558433242        0.1678271641
 Au        11.5389021093        5.0650806830        0.1842330079
 Au        12.9821316583        7.5578507475        0.1590709722
 Au        11.5446602556       10.0561334845        0.1476922233
 Au        12.9833308416       12.5499099662        0.1682667618
 Au         1.4447261397       17.5483227096        0.1741232766
 Au         4.3301764149       17.5470839995        0.1686843252
 Au         7.2147927839       17.5489500276        0.1817413667
 Au        10.0989498978       17.5472807602        0.1708370117
 Au        12.9832881807       17.5479718029        0.1774548023
 Au        15.8685220405       17.5467680170        0.1635365766
 Au         0.0020092637       15.0490997332        0.1728043127
 Au         2.8882297327       15.0490852636        0.1764200479
 Au         5.7729217012       15.0511094340        0.1806562485
 Au         8.6581000923       15.0507705609        0.1889237648
 Au        11.5408459830       15.0488196461        0.1845857991
 Au        14.4258191981       15.0491325389        0.1764550732
  H         7.7114209636       10.1124037774        7.9792475688
  H         7.4424050059       13.0137039483        7.3610559345
  C         7.5923470812       10.1035182127        6.9030659834
  H         7.6151442524        7.1979386105        7.3985625605
  C         7.3530506066       12.6582926533        6.3395782041
  H        10.9556318208       10.3307003596        8.2307304594
  C         7.5103110302        7.5326747016        6.3712782448
  C         7.3799053924       11.2589526527        6.0639927395
  C         7.4488759687        8.9274092659        6.0781525657
  C        10.9822696322       10.2774285856        7.1455401176
  H        10.7416167027       12.3447203811        7.2883848475
  H        10.8881370206        8.2198239665        7.4894367907
  C         7.1733823852       13.5405049935        5.2906819784
  H         7.1234166899       14.6064500535        5.4923303089
  C         7.4042762788        6.6275481593        5.3319326644
  C        10.8577220079       11.5589420239        6.5465775439
  H         7.4275668718        5.5624845991        5.5435889025
  C        10.9468687435        8.9379304534        6.6753304580
 Ti         9.3852687644       10.1461239052        5.5344375069
  C         7.2509148416       10.8062771159        4.6933781675
  C         7.2961477620        9.3536774944        4.7018919185
  C         7.0338176080       13.0888354172        3.9451399656
  C         7.2530020821        7.0535387819        3.9790981974
  C        10.6420673538       12.0332897467        5.2265820637
  C        10.7639193187        8.3266216573        5.4080831832
  C         7.0737145874       11.7433357569        3.6401890981
  C         7.1977441295        8.3947727164        3.6579427469
  H        10.3895955301       13.0910893734        5.2051625592
  H        10.5770018651        7.2585877510        5.4913233619
  H         6.8840903576       13.8132134853        3.1470281545
  H         7.1749036328        6.3116049181        3.1876427631
  C        10.4679009076       11.4181758751        3.9636877550
  C        10.5553992497        8.8041881003        4.0916034328
  H         6.9563262675       11.3999324505        2.6124846280
  H         7.0742630512        8.7176818493        2.6244625094
  C        10.4387745292       10.0835842265        3.5002313169
  H        10.1231410200       12.1189390838        3.1998930294
  H        10.2593751182        8.0130401410        3.4004378431
  H        10.0942776536       10.0221585625        2.4623608329
