# Supplementary material for: (η8-Cyclooctatetraene)(η5-fluorenyl)titanium: a processable molecular spin qubit with optimized control of the molecule–substrate interface
Source: Chem Sci. 2024 Aug 9;15(35):14390–8. doi: 10.1039/d4sc03290j (PMC11325857; doi:10.1039/d4sc03290j)
Supplement: SC-015-D4SC03290J-s013 [file SC-015-D4SC03290J-s013.xyz]

     183
 i =      213, E =     -4971.3558388206
 Au         2.8850000000       11.6596000000       -4.7112000000
 Au         4.3275000000       14.1581000000       -4.7112000000
 Au         5.7700000000       11.6596000000       -4.7112000000
 Au         7.2125000000       14.1581000000       -4.7112000000
 Au         8.6550000000       11.6596000000       -4.7112000000
 Au        10.0975000000       14.1581000000       -4.7112000000
 Au        11.5400000000        1.6656000000       -4.7112000000
 Au        12.9825000000        4.1641000000       -4.7112000000
 Au        14.4250000000        1.6656000000       -4.7112000000
 Au        15.8675000000        4.1641000000       -4.7112000000
 Au        17.3100000000        1.6656000000       -4.7112000000
 Au        18.7525000000        4.1641000000       -4.7112000000
 Au         2.8850000000        1.6657000000       -4.7112000000
 Au         5.7700000000        1.6657000000       -4.7112000000
 Au         8.6550000000        1.6657000000       -4.7112000000
 Au        10.0975000000        4.1641000000       -4.7112000000
 Au         7.2125000000        4.1641000000       -4.7112000000
 Au         4.3275000000        4.1641000000       -4.7112000000
 Au         2.8850000000        6.6626000000       -4.7112000000
 Au         5.7700000000        6.6626000000       -4.7112000000
 Au         8.6550000000        6.6626000000       -4.7112000000
 Au         7.2125000000        9.1611000000       -4.7112000000
 Au        10.0975000000        9.1611000000       -4.7112000000
 Au         4.3275000000        9.1611000000       -4.7112000000
 Au        11.5400000000        6.6626000000       -4.7112000000
 Au        14.4250000000        6.6626000000       -4.7112000000
 Au        17.3100000000        6.6626000000       -4.7112000000
 Au        12.9825000000        9.1611000000       -4.7112000000
 Au        11.5400000000       11.6596000000       -4.7112000000
 Au        14.4250000000       11.6596000000       -4.7112000000
 Au        12.9825000000       14.1581000000       -4.7112000000
 Au        15.8675000000        9.1611000000       -4.7112000000
 Au        17.3100000000       11.6596000000       -4.7112000000
 Au        15.8675000000       14.1581000000       -4.7112000000
 Au        18.7525000000        9.1611000000       -4.7112000000
 Au        18.7525000000       14.1581000000       -4.7112000000
 Au         4.3275000000       19.1551000000       -4.7112000000
 Au         7.2125000000       19.1551000000       -4.7112000000
 Au        10.0975000000       19.1551000000       -4.7112000000
 Au        12.9825000000       19.1551000000       -4.7112000000
 Au        15.8675000000       19.1551000000       -4.7112000000
 Au        18.7525000000       19.1551000000       -4.7112000000
 Au         2.8850000000       16.6566000000       -4.7112000000
 Au         5.7700000000       16.6566000000       -4.7112000000
 Au         8.6550000000       16.6566000000       -4.7112000000
 Au        11.5400000000       16.6566000000       -4.7112000000
 Au        14.4250000000       16.6566000000       -4.7112000000
 Au        17.3100000000       16.6566000000       -4.7112000000
 Au         1.4429639249        0.9312507706       -2.1272434498
 Au         4.3205728554        0.9363125372       -2.1264056058
 Au         7.2023288399        0.9354000433       -2.1499951812
 Au         2.8897244987        3.4324332404       -2.1440847918
 Au         5.7648373407        3.4362334763       -2.1356265060
 Au         8.6530627563        3.4369935554       -2.1420753238
 Au         1.4493827882        5.9354628207       -2.1519329548
 Au         4.3323479955        5.9334939016       -2.1235838201
 Au         7.2071714226        5.9212150578       -2.1247022227
 Au         2.8847709528        8.4332485520       -2.1260406301
 Au         5.7570163649        8.4272933175       -2.1338799579
 Au         8.6533296796        8.4122294313       -2.1813438820
 Au         1.4440538955       10.9183737809       -2.1171339827
 Au         2.8856502196       13.4169172588       -2.1371808735
 Au         4.3100051891       10.9259947762       -2.1098441174
 Au         5.7575909215       13.4308512215       -2.1273620815
 Au         7.1845450464       10.9349079038       -2.1850255879
 Au         8.6523437244       13.4311815754       -2.1434147473
 Au        11.5498753610       13.4303400659       -2.1286453423
 Au        10.1189220004       10.9332044078       -2.1922854556
 Au        11.5501422354        8.4230798090       -2.1386635491
 Au        10.0998373122        5.9197081237       -2.1225203599
 Au        11.5436800880        3.4366424826       -2.1344730685
 Au        10.1044794211        0.9352891331       -2.1527845386
 Au        14.4237308441       13.4194734582       -2.1388930923
 Au        12.9997737875       10.9274846654       -2.1209226690
 Au        14.4240058164        8.4327244338       -2.1265533040
 Au        12.9772522672        5.9312706613       -2.1225861942
 Au        14.4183559609        3.4328049839       -2.1436650968
 Au        12.9885536497        0.9369183418       -2.1273774909
 Au        17.3090005085       13.4124116102       -2.1465944563
 Au        15.8661606452       10.9198394441       -2.1200392483
 Au        17.3085629787        8.4351213854       -2.1383350426
 Au        15.8574612453        5.9362180699       -2.1481855090
 Au        17.3087993562        3.4320560169       -2.1561043030
 Au        15.8650049858        0.9309145474       -2.1272832576
 Au         2.8893106099       18.4210314051       -2.1364783013
 Au         5.7650230476       18.4139328524       -2.1414055275
 Au         8.6528746341       18.4089552596       -2.1492430865
 Au        11.5431528509       18.4136773831       -2.1424401656
 Au        14.4198320470       18.4199913712       -2.1379455146
 Au        17.3079865640       18.4210062210       -2.1496543146
 Au         1.4482085760       15.9164806229       -2.1557982390
 Au         4.3323397952       15.9199097030       -2.1258942702
 Au         7.2088562750       15.9150702249       -2.1223585480
 Au        10.0991371329       15.9149251562       -2.1217327908
 Au        12.9760898547       15.9188145964       -2.1243362454
 Au        15.8591581185       15.9168481731       -2.1504918896
 Au        -0.0028056584        0.1936774460        0.4493720871
 Au         2.8803458368        0.1966790907        0.4619761332
 Au         1.4418712954        2.6940527397        0.4185076885
 Au         4.3242795243        2.6955521936        0.4356211100
 Au         7.2050342365        2.6988436007        0.4289656563
 Au        -0.0021838312        5.1941406242        0.3763393246
 Au         2.8832188062        5.1953788552        0.4296599216
 Au         5.7665196248        5.1902546405        0.4871178881
 Au         1.4438991817        7.6975446027        0.4313318429
 Au         4.3235937847        7.6890610034        0.4674516043
 Au         7.2038507885        7.6772604856        0.3985661988
 Au         5.7655586419        0.1955175225        0.4333530190
 Au        -0.0024977592       10.1851345962        0.4542928632
 Au         1.4437018410       12.6791780105        0.4362620454
 Au         2.8839071043       10.1873884259        0.5075623597
 Au         4.3228023237       12.6861993865        0.4718480675
 Au         5.7587850597       10.1858229437        0.4353039765
 Au         7.2022671924       12.6902311790        0.4011774415
 Au         8.6523588125        0.1915183615        0.3702183773
 Au        10.0984077029        2.6979704185        0.4266818181
 Au         8.6517994599        5.1811266186        0.4650805652
 Au        10.0996106986        7.6762069880        0.3989808930
 Au         8.6506712510       10.1790099752        0.2195498487
 Au        10.1000385826       12.6890836502        0.3964637152
 Au        11.5376596018        0.1962360001        0.4230268512
 Au        12.9810249537        2.6962588885        0.4367978874
 Au        14.4246216767        0.1961441844        0.4661389156
 Au        15.8624898758        2.6944245124        0.4157373506
 Au        15.8609572069        7.6975498615        0.4350535352
 Au        15.8603830872       12.6804405184        0.4352927207
 Au        14.4209981378        5.1945206930        0.4398800077
 Au        14.4225681251       10.1868821979        0.4993043884
 Au        11.5388929918        5.1905244939        0.4891231546
 Au        12.9827783782        7.6866313742        0.4650164351
 Au        11.5473568726       10.1857100627        0.3967942015
 Au        12.9847538063       12.6876805646        0.4649729039
 Au         1.4424357848       17.6811618220        0.4131641847
 Au         4.3281208667       17.6794169836        0.4402295716
 Au         7.2051326285       17.6731020166        0.4361553089
 Au        10.0980021900       17.6732180697        0.4351542527
 Au        12.9785023881       17.6789561559        0.4373575635
 Au        15.8613794318       17.6821317457        0.4146006354
 Au        -0.0021771187       15.1774916295        0.3780811019
 Au         2.8842615877       15.1809096103        0.4276608957
 Au         5.7677592217       15.1800269998        0.4952639897
 Au         8.6520228297       15.1814430408        0.4622858814
 Au        11.5374842588       15.1808684359        0.4912792842
 Au        14.4197917093       15.1803429824        0.4422487342
  H        11.0463054242       10.2170048799        6.7533722754
  H        10.4395005520       13.1125526167        6.8101596696
  C         9.9602087055       10.2170726301        6.7705828210
  H        10.4387533180        7.3212993971        6.7964265413
  C         9.4054575157       12.7702926025        6.8341556824
  H        11.6075066065       10.2235992323        3.5189765693
  C         9.4047753342        7.6637123883        6.8221062450
  C         9.1179351418       11.3775384997        6.8625159141
  C         9.1175409541        9.0565871095        6.8570282387
  C        10.5267169943       10.2223730191        3.3542361699
  H        10.7441720620       12.2957899765        3.5345481667
  H        10.7466626447        8.1500068556        3.5401581872
  C         8.3588439342       13.6751584174        6.8505311954
  H         8.5741363481       14.7429390838        6.8395453000
  C         8.3581405417        6.7590517134        6.8335926333
  C         9.9810717152       11.5316312087        3.3652113140
  H         8.5730428251        5.6912462753        6.8171810660
  C         9.9827386842        8.9132226809        3.3704999797
 Ti         8.6984700693       10.2225355683        4.8289434442
  C         7.7321037916       10.9426658789        6.8862501565
  C         7.7319083254        9.4915915078        6.8825324107
  C         7.0043326311       13.2456696703        6.8768651308
  C         7.0035498909        7.1887231720        6.8623204511
  C         8.6695310425       12.0695404215        3.3926247599
  C         8.6718944119        8.3736255215        3.3938724929
  C         6.6850272782       11.8987198339        6.8898118378
  C         6.6846306333        8.5355090124        6.8812064943
  H         8.6702932665       13.1455614638        3.5853746453
  H         8.6736596992        7.2982587249        3.5901153765
  H         6.2104352290       13.9905530640        6.8866037849
  H         6.2094737797        6.4440391015        6.8678732171
  C         7.3608236840       11.5287737402        3.4057431862
  C         7.3626663182        8.9133902513        3.4097026336
  H         5.6452929087       11.5724420136        6.9085502929
  H         5.6449712135        8.8619999587        6.9015210363
  C         6.8135116537       10.2202470703        3.3979066494
  H         6.6046193781       12.2915984779        3.6085831821
  H         6.6073709581        8.1494475335        3.6118785707
  H         5.7368143789       10.2198823496        3.5876614540
