# Supplementary material for: (η8-Cyclooctatetraene)(η5-fluorenyl)titanium: a processable molecular spin qubit with optimized control of the molecule–substrate interface
Source: Chem Sci. 2024 Aug 9;15(35):14390–8. doi: 10.1039/d4sc03290j (PMC11325857; doi:10.1039/d4sc03290j)
Supplement: SC-015-D4SC03290J-s014 [file SC-015-D4SC03290J-s014.xyz]

     183
 i =      139, E =     -4973.1801006298
 Au         2.8850000000       11.6596000000       -4.7112000000
 Au         4.3275000000       14.1581000000       -4.7112000000
 Au         5.7700000000       11.6596000000       -4.7112000000
 Au         7.2125000000       14.1581000000       -4.7112000000
 Au         8.6550000000       11.6596000000       -4.7112000000
 Au        10.0975000000       14.1581000000       -4.7112000000
 Au        11.5400000000        1.6656000000       -4.7112000000
 Au        12.9825000000        4.1641000000       -4.7112000000
 Au        14.4250000000        1.6656000000       -4.7112000000
 Au        15.8675000000        4.1641000000       -4.7112000000
 Au        17.3100000000        1.6656000000       -4.7112000000
 Au        18.7525000000        4.1641000000       -4.7112000000
 Au         2.8850000000        1.6657000000       -4.7112000000
 Au         5.7700000000        1.6657000000       -4.7112000000
 Au         8.6550000000        1.6657000000       -4.7112000000
 Au        10.0975000000        4.1641000000       -4.7112000000
 Au         7.2125000000        4.1641000000       -4.7112000000
 Au         4.3275000000        4.1641000000       -4.7112000000
 Au         2.8850000000        6.6626000000       -4.7112000000
 Au         5.7700000000        6.6626000000       -4.7112000000
 Au         8.6550000000        6.6626000000       -4.7112000000
 Au         7.2125000000        9.1611000000       -4.7112000000
 Au        10.0975000000        9.1611000000       -4.7112000000
 Au         4.3275000000        9.1611000000       -4.7112000000
 Au        11.5400000000        6.6626000000       -4.7112000000
 Au        14.4250000000        6.6626000000       -4.7112000000
 Au        17.3100000000        6.6626000000       -4.7112000000
 Au        12.9825000000        9.1611000000       -4.7112000000
 Au        11.5400000000       11.6596000000       -4.7112000000
 Au        14.4250000000       11.6596000000       -4.7112000000
 Au        12.9825000000       14.1581000000       -4.7112000000
 Au        15.8675000000        9.1611000000       -4.7112000000
 Au        17.3100000000       11.6596000000       -4.7112000000
 Au        15.8675000000       14.1581000000       -4.7112000000
 Au        18.7525000000        9.1611000000       -4.7112000000
 Au        18.7525000000       14.1581000000       -4.7112000000
 Au         4.3275000000       19.1551000000       -4.7112000000
 Au         7.2125000000       19.1551000000       -4.7112000000
 Au        10.0975000000       19.1551000000       -4.7112000000
 Au        12.9825000000       19.1551000000       -4.7112000000
 Au        15.8675000000       19.1551000000       -4.7112000000
 Au        18.7525000000       19.1551000000       -4.7112000000
 Au         2.8850000000       16.6566000000       -4.7112000000
 Au         5.7700000000       16.6566000000       -4.7112000000
 Au         8.6550000000       16.6566000000       -4.7112000000
 Au        11.5400000000       16.6566000000       -4.7112000000
 Au        14.4250000000       16.6566000000       -4.7112000000
 Au        17.3100000000       16.6566000000       -4.7112000000
 Au         1.4414521473        0.9397740984       -2.0928722283
 Au         4.3195791678        0.9432512834       -2.0947587785
 Au         7.2030712539        0.9435707955       -2.1213990242
 Au         2.8882952580        3.4394427057       -2.1120779139
 Au         5.7650948832        3.4438909511       -2.1017083974
 Au         8.6534430576        3.4438183353       -2.1091917555
 Au         1.4484572594        5.9438018595       -2.1210928191
 Au         4.3306129275        5.9401382604       -2.0940813429
 Au         7.2083448148        5.9289435113       -2.0926735640
 Au         2.8837524736        8.4406045430       -2.0941996915
 Au         5.7575205989        8.4324399392       -2.1056394196
 Au         8.6519861129        8.4211164653       -2.1472879175
 Au         1.4405601328       10.9279910268       -2.0832514235
 Au         2.8837078423       13.4263271178       -2.1055826204
 Au         4.3097933160       10.9342631684       -2.0903989241
 Au         5.7584699894       13.4394715876       -2.1015296684
 Au         7.1901521112       10.9402663294       -2.1573677809
 Au         8.6528531509       13.4412165081       -2.1167009433
 Au        11.5493247680       13.4392940156       -2.1021296819
 Au        10.1150607718       10.9413806434       -2.1598755408
 Au        11.5491776416        8.4313283710       -2.1126471975
 Au        10.0992796631        5.9279619962       -2.0930822317
 Au        11.5424533401        3.4426008819       -2.1004617582
 Au        10.1034003604        0.9442551840       -2.1226078086
 Au        14.4243061276       13.4274471382       -2.1040992044
 Au        12.9983229308       10.9359337276       -2.0949653285
 Au        14.4255476918        8.4405647945       -2.0969255730
 Au        12.9767815346        5.9378910900       -2.0954835910
 Au        14.4185615363        3.4397867352       -2.1071598154
 Au        12.9871376963        0.9447150424       -2.0955220564
 Au        17.3084974589       13.4199617155       -2.1117375767
 Au        15.8673467035       10.9283957379       -2.0845405079
 Au        17.3093240325        8.4427587302       -2.1032420583
 Au        15.8582432686        5.9428780402       -2.1210476833
 Au        17.3077551320        3.4378775013       -2.1229156156
 Au        15.8655518679        0.9398721814       -2.0939099817
 Au         2.8882080632       18.4284193129       -2.1043193989
 Au         5.7649331789       18.4220551243       -2.1046365821
 Au         8.6527842094       18.4181431358       -2.1158336175
 Au        11.5419985565       18.4219554469       -2.1078375840
 Au        14.4193697037       18.4285501426       -2.1047279981
 Au        17.3087376634       18.4302973163       -2.1149625586
 Au         1.4475158970       15.9264386009       -2.1246424031
 Au         4.3322222548       15.9289806540       -2.0941152195
 Au         7.2089094267       15.9260150137       -2.0891260710
 Au        10.0976139763       15.9258358359       -2.0888360114
 Au        12.9762141414       15.9279760872       -2.0933267163
 Au        15.8587284854       15.9256865049       -2.1231151798
 Au        -0.0035116379        0.2134009798        0.5194265081
 Au         2.8825443330        0.2149784965        0.5319187717
 Au         1.4421261013        2.7115984223        0.4822579603
 Au         4.3235853059        2.7138432708        0.5058617442
 Au         7.2072987929        2.7164236626        0.4913382240
 Au        -0.0027566170        5.2120129981        0.4370058117
 Au         2.8853797297        5.2127653034        0.4923908369
 Au         5.7668020616        5.2090283665        0.5473782441
 Au         1.4440844165        7.7139475816        0.4979499973
 Au         4.3242131059        7.7068401276        0.5297744450
 Au         7.2067662835        7.6967725426        0.4629597877
 Au         5.7658946428        0.2141109084        0.4914825906
 Au        -0.0026963602       10.2033882099        0.5340574554
 Au         1.4432254037       12.6971551775        0.5031978649
 Au         2.8847141616       10.2041683057        0.5625508902
 Au         4.3217673747       12.7032596956        0.5236176196
 Au         5.7619630453       10.2036382932        0.4685357108
 Au         7.2048916935       12.7087784687        0.4537383683
 Au         8.6517066047        0.2113583635        0.4326236042
 Au        10.0983938627        2.7157946243        0.4915782109
 Au         8.6514033165        5.2014049706        0.5325656471
 Au        10.0982705343        7.6961515700        0.4528131093
 Au         8.6514319109       10.1997791395        0.3009822038
 Au        10.0992285165       12.7091269201        0.4479521624
 Au        11.5397946163        0.2145254349        0.4867495252
 Au        12.9806230530        2.7137399214        0.5133881876
 Au        14.4235707729        0.2153991691        0.5292968232
 Au        15.8641547168        2.7115401514        0.4871729236
 Au        15.8629443283        7.7140139525        0.4969144779
 Au        15.8627011949       12.6976263141        0.5085710011
 Au        14.4213539145        5.2114391977        0.4952433196
 Au        14.4224219761       10.2053125072        0.5549660058
 Au        11.5398011834        5.2079728399        0.5481447823
 Au        12.9807491428        7.7054345371        0.5173959474
 Au        11.5450884998       10.2043136583        0.4515565919
 Au        12.9821674845       12.7047602249        0.5250829962
 Au         1.4428534575       17.7000087118        0.4757085117
 Au         4.3259644091       17.6979006756        0.5129407761
 Au         7.2080630096       17.6932469447        0.5071582644
 Au        10.0979516073       17.6925850317        0.5014551101
 Au        12.9771277204       17.6969516396        0.5084405937
 Au        15.8628027652       17.7004059406        0.4770301852
 Au        -0.0030463510       15.1956811602        0.4392741774
 Au         2.8848205339       15.1987583136        0.4915360771
 Au         5.7672570001       15.2002828871        0.5489492426
 Au         8.6514931625       15.2014694313        0.5320130473
 Au        11.5384148433       15.1996464426        0.5534120177
 Au        14.4205952515       15.1981065839        0.4956489783
  H        11.0590127452       10.2038517667        7.0243733207
  H        10.4534111124       13.1005542386        7.1323774529
  C         9.9740951300       10.2041934440        7.0372380143
  H        10.4527438986        7.3059740089        7.0963535084
  C         9.4204234567       12.7581825871        7.1550639769
  H        11.6195140749       10.2207541553        3.7565515593
  C         9.4199151738        7.6483865849        7.1240138766
  C         9.1319910241       11.3642886324        7.1453965842
  C         9.1317830808        9.0427220176        7.1299275348
  C        10.5402839408       10.2201446160        3.5937554991
  H        10.7579587564       12.2921879524        3.7683782070
  H        10.7592491307        8.1485245102        3.7700598243
  C         8.3748783628       13.6633735840        7.2144711673
  H         8.5910038258       14.7299530009        7.2373942971
  C         8.3746125733        6.7424443945        7.1745413458
  C         9.9958685141       11.5287592895        3.6021714694
  H         8.5906610593        5.6756700038        7.1868585344
  C         9.9968317458        8.9114568056        3.6034470911
 Ti         8.7073074198       10.2195597646        5.0762426014
  C         7.7458347301       10.9292005358        7.1754596825
  C         7.7458220584        9.4770018441        7.1662064450
  C         7.0195676097       13.2337530339        7.2458321606
  C         7.0192016289        7.1718575927        7.2102553218
  C         8.6853631342       12.0673167544        3.6209033733
  C         8.6866117122        8.3716357665        3.6208105442
  C         6.6994102467       11.8864914864        7.2208080753
  C         6.6993840305        8.5191418779        7.2012039132
  H         8.6860200542       13.1426691987        3.8069608140
  H         8.6880256271        7.2967079495        3.8089021243
  H         6.2270986283       13.9776597770        7.2908354396
  H         6.2266228953        6.4276353239        7.2480546366
  C         7.3761664374       11.5270513093        3.6336207040
  C         7.3772145641        8.9119328466        3.6374198059
  H         5.6604862338       11.5621914079        7.2483152136
  H         5.6605325249        8.8433139907        7.2328732452
  C         6.8300422198       10.2189932218        3.6312377161
  H         6.6201342734       12.2899388530        3.8271321067
  H         6.6221451124        8.1485433867        3.8323140015
  H         5.7536825114       10.2188555802        3.8121550459
